# Supplementary material for: Evolutionary Flexibility of Ribosome Biogenesis in Bacteria
Source: Mol Biol Evol. 2025 Nov 24;42(11):msaf288. doi: 10.1093/molbev/msaf288 (PMC12641178; doi:10.1093/molbev/msaf288)
Supplement: msaf288_Supplementary_Data [file msaf288_supplementary_data.zip › Supplementary Data 1_v251021.csv]

AssemblyAccession	Organisma_Name	Rep.genome	SumoftRNAs	Completeness	Contamination	Size	GC	Scaffolds	WGS	ncbi_organism_name	ncbi_taxonomy	gtdb_taxonomy	GTDB_Phylum	GTDB_Class	Group	Note
GCA_047456295.1	Candidatus Nealsonbacteria bacterium	Comp	47	97.16	0.31	0.701	35.2	1	CK12Hparc1	NA	NA	NA	NA	NA	Paceibacteria
GCA_047456335.1	Candidatus Nealsonbacteria bacterium	Comp	45	95.24	0.33	0.706	33.2	1	CK22Hparc1	NA	NA	NA	NA	NA	Paceibacteria
GCA_047456325.1	Candidatus Nealsonbacteria bacterium	Comp	44	93.46	0.45	0.687	33.3	1	CK22Hparc2	NA	NA	NA	NA	NA	Paceibacteria
GCA_047456015.1	Candidatus Nealsonbacteria bacterium	Comp	45	95.6	0.18	0.665	33.2	2	ER8H12parc1	NA	NA	NA	NA	NA	Paceibacteria
GCA_047456315.1	Candidatus Nealsonbacteria bacterium	Comp	44	94.81	0.08	0.658	33.2	1	ER8H12parc2	NA	NA	NA	NA	NA	Paceibacteria
GCA_047456305.1	Candidatus Nealsonbacteria bacterium	Comp	44	99.76	0.23	0.64	35.7	1	ER9H13parc1	NA	NA	NA	NA	NA	Paceibacteria
GCA_000503835.1	candidate division WWE3 bacterium RAAC2_WWE3_1		46	99.15	0.94	0.878	43.2	1	CP006914	candidate division WWE3 bacterium RAAC2_WWE3_1	d__Bacteria; p__candidate division WWE3; c__; o__; f__; g__; s__	d__Bacteria; p__Patescibacteria; c__WWE3; o__UBA101185; f__UBA10185; g__UBA8498; s__UBA8498 sp000503835	Patescibacteria	WWE3	WWE3
GCA_000503875.1	candidate division SR1 bacterium RAAC1_SR1_1		36	98.92	0.99	1.178	31.1	1	CP006913	candidate division SR1 bacterium RAAC1_SR1_1	d__Bacteria; p__Candidatus Absconditabacteria; c__; o__; f__; g__; s__	d__Bacteria; p__Patescibacteria; c__JAEDAM01; o__Absconditabacterales; f__Absconditicoccaceae; g__UBA5124; s__UBA5124 sp000503875	Patescibacteria	JAEDAM01	JAEDAM01
GCA_000503915.1	Candidatus Saccharibacteria bacterium RAAC3_TM7_1		42	99.74	0.17	0.845	49.4	1	CP006915	Candidatus Saccharibacteria bacterium RAAC3_TM7_1	d__Bacteria; p__Candidatus Saccharibacteria; c__; o__; f__; g__; s__	d__Bacteria; p__Patescibacteria; c__Saccharimonadia; o__Saccharimonadales; f__UBA1020; g__UBA1020; s__UBA1020 sp000503915	Patescibacteria	Saccharimonadia	Saccharimonadia
GCA_000505065.1	Parcubacteria bacterium RAAC4_OD1_1	Comp	41	95.67	0.63	0.694	31.2	1	AWSN01	Parcubacteria bacterium RAAC4_OD1_1	d__Bacteria; p__Candidatus Parcubacteria; c__; o__; f__; g__; s__	d__Bacteria; p__Patescibacteria; c__Paceibacteria; o__UBA9983_A; f__UBA9973; g__UBA8515; s__UBA8515 sp000505065	Patescibacteria	Paceibacteria	Paceibacteria
GCA_000989635.1	Candidatus Peregrinibacteria bacterium GW2011_GWC2_33_13		38	92.57	0.31	1.433	32.6	25	LBOR01	Candidatus Peregrinibacteria bacterium GW2011_GWC2_33_13	d__Bacteria; p__Candidatus Peregrinibacteria; c__; o__; f__; g__; s__	d__Bacteria; p__Patescibacteria; c__Gracilibacteria; o__UBA1369; f__GWC2-33-13; g__GWC2-33-13; s__GWC2-33-13 sp000989565	Patescibacteria	Gracilibacteria	Gracilibacteria
GCA_000990355.1	Candidatus Magasanikbacteria bacterium GW2011_GWC2_37_14		49	100	0.17	1.102	36.2	24	LBSX01	Candidatus Magasanikbacteria bacterium GW2011_GWC2_37_14	d__Bacteria; p__Candidatus Magasanikbacteria; c__; o__; f__; g__; s__	d__Bacteria; p__Patescibacteria; c__ABY1; o__Magasanikbacterales; f__UBA922; g__GWC2-37-14; s__GWC2-37-14 sp000990355	Patescibacteria	ABY1	ABY1(UM)
GCA_000990575.1	candidate division CPR3 bacterium GW2011_GWF2_35_18		49	97.18	1.03	1.136	35	10	LBQB01	candidate division CPR3 bacterium GW2011_GWF2_35_18	d__Bacteria; p__candidate division CPR3; c__; o__; f__; g__; s__	d__Bacteria; p__Patescibacteria; c__CPR3; o__CPR3; f__GWF2-35-18; g__GWF2-35-18; s__GWF2-35-18 sp001771135	Patescibacteria	CPR3	others
GCA_000990585.1	Candidatus Moranbacteria bacterium GW2011_GWE2_35_2-		42	96.55	0.44	0.923	36.4	6	LBQD01	Candidatus Moranbacteria bacterium GW2011_GWE2_35_2-	d__Bacteria; p__Candidatus Moranbacteria; c__; o__; f__; g__; s__	d__Bacteria; p__Patescibacteria; c__Paceibacteria; o__Moranbacterales; f__UBA9337; g__UBA12151; s__UBA12151 sp000990585	Patescibacteria	Paceibacteria	Paceibacteria
GCA_000991135.1	Candidatus Roizmanbacteria bacterium GW2011_GWC1_37_12		44	93.54	0.4	0.995	36.9	18	LBST01	Candidatus Roizmanbacteria bacterium GW2011_GWC1_37_12	d__Bacteria; p__Candidatus Roizmanbacteria; c__; o__; f__; g__; s__	d__Bacteria; p__Patescibacteria; c__Microgenomatia; o__UBA1406; f__GWC2-37-13; g__GWC2-37-13; s__GWC2-37-13 sp000991135	Patescibacteria	Microgenomatia	Microgenomatia
GCA_000991405.1	Candidatus Nomurabacteria bacterium GW2011_GWD2_36_14		42	98.97	3	0.803	36.2	4	LBRL01	Candidatus Nomurabacteria bacterium GW2011_GWD2_36_14	d__Bacteria; p__Candidatus Nomurabacteria; c__; o__; f__; g__; s__	d__Bacteria; p__Patescibacteria; c__Paceibacteria; o__UBA9983_A; f__UBA9973; g__UBA8515; s__UBA8515 sp000991405	Patescibacteria	Paceibacteria	Paceibacteria
GCA_000992445.2	Parcubacteria group bacterium GW2011_GWA2_38_13b		50	94.95	0.15	0.875	37.8	21	LBUF02	Parcubacteria group bacterium GW2011_GWA2_38_13b	d__Bacteria; p__; c__; o__; f__; g__; s__	d__Bacteria; p__Patescibacteria; c__Paceibacteria; o__GWA2-38-13b; f__GWA2-38-13b; g__GWA2-38-13b; s__GWA2-38-13b sp000992445	Patescibacteria	Paceibacteria	Paceibacteria
GCA_000992765.1	Candidatus Falkowbacteria bacterium GW2011_GWD2_38_42		46	99.66	1.29	1.388	38.3	17	LBUW01	Candidatus Falkowbacteria bacterium GW2011_GWD2_38_42	d__Bacteria; p__Candidatus Falkowbacteria; c__; o__; f__; g__; s__	d__Bacteria; p__Patescibacteria; c__ABY1; o__BM507; f__UBA12075; g__UBA12075; s__UBA12075 sp003514005	Patescibacteria	ABY1	ABY1
GCA_000993015.1	Parcubacteria group bacterium GW2011_GWF2_38_76		43	98.03	1.66	0.921	37	24	LBVI01	Parcubacteria group bacterium GW2011_GWF2_38_76	d__Bacteria; p__; c__; o__; f__; g__; s__	d__Bacteria; p__Patescibacteria; c__Paceibacteria; o__UBA9983_A; f__UBA12445; g__UBA12445; s__UBA12445 sp003504275	Patescibacteria	Paceibacteria	Paceibacteria
GCA_000993085.1	Candidatus Woesebacteria bacterium GW2011_GWB1_38_8		55	94.68	4.28	1.29619	NA	NA	LBVL01	Candidatus Woesebacteria bacterium GW2011_GWB1_38_8	d__Bacteria; p__Candidatus Woesebacteria; c__; o__; f__; g__; s__	Undefined (Failed Quality Check)	NA	NA	Microgenomatia
GCA_000993115.1	Candidatus Woesebacteria bacterium GW2011_GWB1_38_8b		42	85.55	0.58	0.904	37.6	33	LBVN01	Candidatus Woesebacteria bacterium GW2011_GWB1_38_8b	d__Bacteria; p__Candidatus Woesebacteria; c__; o__; f__; g__; s__	d__Bacteria; p__Patescibacteria; c__Microgenomatia; o__GWA2-44-7; f__UBA8517; g__GWC1-37-12b; s__GWC1-37-12b sp000993115	Patescibacteria	Microgenomatia	Microgenomatia
GCA_000993405.1	Candidatus Woesebacteria bacterium GW2011_GWB1_39_12		56	99.02	3.74	1.514	38.9	56	LBWB01	Candidatus Woesebacteria bacterium GW2011_GWB1_39_12	d__Bacteria; p__Candidatus Woesebacteria; c__; o__; f__; g__; s__	d__Bacteria; p__Patescibacteria; c__Microgenomatia; o__GWA2-44-7; f__UBA8517; g__GWB1-39-12; s__GWB1-39-12 sp000993405	Patescibacteria	Microgenomatia	Microgenomatia
GCA_000993565.1	candidate division WS6 bacterium GW2011_GWF2_39_15		47	95.28	0.05	0.899311	NA	NA	LBWK01	candidate division WS6 bacterium GW2011_GWF2_39_15	d__Bacteria; p__; c__; o__; f__; g__; s__	d__Bacteria; p__Patescibacteria; c__Dojkabacteria; o__SC72; f__SC72; g__GWF2-39-15; s__GWF2-39-15 sp000993565	Patescibacteria	Dojkabacteria	Dojkabacteria
GCA_000993595.1	Candidatus Peregrinibacteria bacterium GW2011_GWC2_39_14		41	100	2.5	1.324	38.5	21	LBWJ01	Candidatus Peregrinibacteria bacterium GW2011_GWC2_39_14	d__Bacteria; p__Candidatus Peregrinibacteria; c__; o__; f__; g__; s__	d__Bacteria; p__Patescibacteria; c__Gracilibacteria; o__UBA1369; f__UBA12463; g__UBA12463; s__UBA12463 sp000993595	Patescibacteria	Gracilibacteria	Gracilibacteria
GCA_000993615.1	Candidatus Peregrinibacteria bacterium GW2011_GWF2_39_17		46	97.86	0.68	1.309	38.8	15	LBWM01	Candidatus Peregrinibacteria bacterium GW2011_GWF2_39_17	d__Bacteria; p__Candidatus Peregrinibacteria; c__; o__; f__; g__; s__	d__Bacteria; p__Patescibacteria; c__Gracilibacteria; o__UBA1369; f__UBA12473; g__UBA12473; s__UBA12473 sp000993615	Patescibacteria	Gracilibacteria	Gracilibacteria
GCA_000995065.1	candidate division CPR2 bacterium GW2011_GWC2_39_35		44	100	1.87	1.124	39.1	9	LBWX01	candidate division CPR2 bacterium GW2011_GWC2_39_35	d__Bacteria; p__candidate division CPR2; c__; o__; f__; g__; s__	d__Bacteria; p__Patescibacteria; c__CPR2; o__CPR2; f__CPR2; g__UBA9978; s__UBA9978 sp000995065	Patescibacteria	CPR2	others
GCA_000995185.1	Candidatus Woesebacteria bacterium GW2011_GWC1_42_9		48	96.29	1.73	0.894	41.4	19	LCET01	Candidatus Woesebacteria bacterium GW2011_GWC1_42_9	d__Bacteria; p__Candidatus Woesebacteria; c__; o__; f__; g__; s__	d__Bacteria; p__Patescibacteria; c__Microgenomatia; o__GWA2-44-7; f__UBA8517; g__GWC1-42-9; s__GWC1-42-9 sp000995185	Patescibacteria	Microgenomatia	Microgenomatia
GCA_000995565.1	candidate division CPR2 bacterium GW2011_GWC1_39_9		39	94.21	0.15	1.07193	NA	NA	LBXQ01	candidate division CPR2 bacterium GW2011_GWC1_39_9	d__Bacteria; p__candidate division CPR2; c__; o__; f__; g__; s__	d__Bacteria; p__Patescibacteria; c__CPR2; o__CPR2; f__CPR2; g__GWC2-39-10; s__GWC2-39-10 sp000993275	Patescibacteria	CPR2	others
GCA_000996035.1	Parcubacteria group bacterium GW2011_GWA2_40_143		44	100	1.78	0.729	40.1	24	LBYH01	Parcubacteria group bacterium GW2011_GWA2_40_143	d__Bacteria; p__; c__; o__; f__; g__; s__	d__Bacteria; p__Patescibacteria; c__Paceibacteria; o__UBA9983; f__UBA9983; g__UBA9983; s__UBA9983 sp000996035	Patescibacteria	Paceibacteria	Paceibacteria
GCA_000996245.1	Parcubacteria group bacterium GW2011_GWA2_40_23		45	99.76	1.49	1.222	39.7	37	LBYP01	Parcubacteria group bacterium GW2011_GWA2_40_23	d__Bacteria; p__; c__; o__; f__; g__; s__	d__Bacteria; p__Patescibacteria; c__ABY1; o__UBA11705; f__JABHMO01; g__GWC2-39-14; s__GWC2-39-14 sp000996245	Patescibacteria	ABY1	ABY1
GCA_000996355.1	Candidatus Uhrbacteria bacterium GW2011_GWC2_41_11		48	99.51	1.35	1.066	41.4	27	LCAH01	Candidatus Uhrbacteria bacterium GW2011_GWC2_41_11	d__Bacteria; p__Candidatus Uhrbacteria; c__; o__; f__; g__; s__	d__Bacteria; p__Patescibacteria; c__ABY1; o__SG8-24; f__GWF2-40-263; g__UBA10014; s__UBA10014 sp000996355	Patescibacteria	ABY1	ABY1(UM)
GCA_000996555.1	Candidatus Daviesbacteria bacterium GW2011_GWB1_41_15		46	100	2.25	1.071	39.7	9	LCAQ01	Candidatus Daviesbacteria bacterium GW2011_GWB1_41_15	d__Bacteria; p__Candidatus Daviesbacteria; c__; o__; f__; g__; s__	d__Bacteria; p__Patescibacteria; c__Microgenomatia; o__Daviesbacterales; f__UBA10151; g__GWC1-40-9; s__GWC1-40-9 sp000997385	Patescibacteria	Microgenomatia	Microgenomatia
GCA_000996765.1	Candidatus Uhrbacteria bacterium GW2011_GWC1_41_20		41	99.59	0.95	0.915	41.1	30	LCAW01	Candidatus Uhrbacteria bacterium GW2011_GWC1_41_20	d__Bacteria; p__Candidatus Uhrbacteria; c__; o__; f__; g__; s__	d__Bacteria; p__Patescibacteria; c__ABY1; o__SG8-24; f__UBA9934; g__UBA9934; s__UBA9934 sp003453595	Patescibacteria	ABY1	ABY1(UM)
GCA_000998135.1	Parcubacteria group bacterium GW2011_GWA2_42_14		44	95.05	1.04	1.244	41.3	19	LCCV01	Parcubacteria group bacterium GW2011_GWA2_42_14	d__Bacteria; p__; c__; o__; f__; g__; s__	d__Bacteria; p__Patescibacteria; c__Paceibacteria; o__Sungbacterales; f__GWA2-42-14; g__GWA2-42-14; s__GWA2-42-14 sp000998135	Patescibacteria	Paceibacteria	Paceibacteria
GCA_000998635.1	Candidatus Magasanikbacteria bacterium GW2011_GWC2_42_27		42	99.17	1.79	1.138	43	20	LCDM01	Candidatus Magasanikbacteria bacterium GW2011_GWC2_42_27	d__Bacteria; p__Candidatus Magasanikbacteria; c__; o__; f__; g__; s__	d__Bacteria; p__Patescibacteria; c__ABY1; o__Magasanikbacterales; f__UBA922; g__UBA12086; s__UBA12086 sp003518365	Patescibacteria	ABY1	ABY1(UM)
GCA_000998825.1	Candidatus Gottesmanbacteria bacterium GW2011_GWB1_43_11		43	92.85	4.28	1.481	42.5	34	LCFD01	Candidatus Gottesmanbacteria bacterium GW2011_GWB1_43_11	d__Bacteria; p__Candidatus Gottesmanbacteria; c__; o__; f__; g__; s__	d__Bacteria; p__Patescibacteria; c__Microgenomatia; o__UBA10105; f__UBA10105; g__UBA10105; s__UBA10105 sp000995415	Patescibacteria	Microgenomatia	Microgenomatia
GCA_000999315.1	Candidatus Peregrinibacteria bacterium GW2011_GWF2_43_17		44	100	0.32	1.205	43.1	16	LCFW01	Candidatus Peregrinibacteria bacterium GW2011_GWF2_43_17	d__Bacteria; p__Candidatus Peregrinibacteria; c__; o__; f__; g__; s__	d__Bacteria; p__Patescibacteria; c__Gracilibacteria; o__UBA1369; f__UBA12470; g__UBA12470; s__UBA12470 sp000999315	Patescibacteria	Gracilibacteria	Gracilibacteria
GCA_001000345.1	Microgenomates group bacterium GW2011_GWF1_44_10		45	98.01	0.71	1.06561	NA	NA	LCHI01	Microgenomates group bacterium GW2011_GWF1_44_10	d__Bacteria; p__; c__; o__; f__; g__; s__	d__Bacteria; p__Patescibacteria; c__Microgenomatia; o__UBA1400; f__UBA12028; g__UBA12472; s__UBA12472 sp003487265	Patescibacteria	Microgenomatia	Microgenomatia
GCA_001000465.1	Microgenomates group bacterium GW2011_GWD1_47_13		38	87.29	0.78	0.656	46.5	34	LCNS01	Microgenomates group bacterium GW2011_GWD1_47_13	d__Bacteria; p__; c__; o__; f__; g__; s__	d__Bacteria; p__Patescibacteria; c__Microgenomatia; o__UBA1400; f__UBA12108; g__UBA12108; s__UBA12108 sp001002415	Patescibacteria	Microgenomatia	Microgenomatia
GCA_001001115.1	Candidatus Wolfebacteria bacterium GW2011_GWA1_44_24		39	91.43	0.02	0.457	41.8	3	LCIO01	Candidatus Wolfebacteria bacterium GW2011_GWA1_44_24	d__Bacteria; p__Candidatus Wolfebacteria; c__; o__; f__; g__; s__	d__Bacteria; p__Patescibacteria; c__Paceibacteria; o__UBA6257; f__UBA9933; g__GWA1-44-24; s__GWA1-44-24 sp001001115	Patescibacteria	Paceibacteria	Paceibacteria
GCA_001001525.1	Candidatus Moranbacteria bacterium GW2011_GWC1_45_18		52	96.92	0.87	1.152	44	10	LCKP01	Candidatus Moranbacteria bacterium GW2011_GWC1_45_18	d__Bacteria; p__Candidatus Moranbacteria; c__; o__; f__; g__; s__	d__Bacteria; p__Patescibacteria; c__Paceibacteria; o__Moranbacterales; f__UBA11712; g__UBA11712; s__UBA11712 sp000995965	Patescibacteria	Paceibacteria	Paceibacteria
GCA_001002135.1	Candidatus Pacebacteria bacterium GW2011_GWA1_46_10		47	98.83	1	0.92	46.6	9	LCLP01	Candidatus Pacebacteria bacterium GW2011_GWA1_46_10	d__Bacteria; p__Candidatus Pacebacteria; c__; o__; f__; g__; s__	d__Bacteria; p__Patescibacteria; c__Microgenomatia; o__UBA1400; f__PJMF01; g__UBA10119; s__UBA10119 sp001002135	Patescibacteria	Microgenomatia	Microgenomatia
GCA_001002325.1	Candidatus Amesbacteria bacterium GW2011_GWB1_47_19		45	96.7	0.86	0.998	47	15	LCNZ01	Candidatus Amesbacteria bacterium GW2011_GWB1_47_19	d__Bacteria; p__Candidatus Amesbacteria; c__; o__; f__; g__; s__	d__Bacteria; p__Patescibacteria; c__Microgenomatia; o__GWA2-44-7; f__Amesbacteraceae; g__UBA12042; s__UBA12042 sp001002325	Patescibacteria	Microgenomatia	Microgenomatia
GCA_001002765.1	Candidatus Uhrbacteria bacterium GW2011_GWE2_46_68		47	99.09	1.22	1.056	45.9	30	LCMS01	Candidatus Uhrbacteria bacterium GW2011_GWE2_46_68	d__Bacteria; p__Candidatus Uhrbacteria; c__; o__; f__; g__; s__	d__Bacteria; p__Patescibacteria; c__ABY1; o__SG8-24; f__GWF2-40-263; g__UBA12393; s__UBA12393 sp001002765	Patescibacteria	ABY1	ABY1(UM)
GCA_001003605.1	Parcubacteria group bacterium GW2011_GWC2_48_17		48	100	0.52	1.027	47.8	29	LCPL01	Parcubacteria group bacterium GW2011_GWC2_48_17	d__Bacteria; p__; c__; o__; f__; g__; s__	d__Bacteria; p__Patescibacteria; c__Paceibacteria; o__UBA9983_A; f__UBA10002; g__UBA10002; s__UBA10002 sp001003605	Patescibacteria	Paceibacteria	Paceibacteria
GCA_001004105.1	Candidatus Jorgensenbacteria bacterium GW2011_GWB1_50_10		43	98.47	0.14	0.675	48.8	10	LCQK01	Candidatus Jorgensenbacteria bacterium GW2011_GWB1_50_10	d__Bacteria; p__Candidatus Jorgensenbacteria; c__; o__; f__; g__; s__	d__Bacteria; p__Patescibacteria; c__Paceibacteria; o__UBA6257; f__GWB1-50-10; g__GWB1-50-10; s__GWB1-50-10 sp001004105	Patescibacteria	Paceibacteria	Paceibacteria
GCA_001004355.1	Parcubacteria group bacterium GW2011_GWF2_52_12		46	99.38	0.14	0.611	52.1	21	LCQX01	Parcubacteria group bacterium GW2011_GWF2_52_12	d__Bacteria; p__; c__; o__; f__; g__; s__	d__Bacteria; p__Patescibacteria; c__Paceibacteria; o__UBA9983_A; f__UBA9988; g__UBA9988; s__UBA9988 sp001823095	Patescibacteria	Paceibacteria	Paceibacteria
GCA_001004885.1	Candidatus Magasanikbacteria bacterium GW2011_GWA2_56_11		48	99.08	0.3	1.25	55.5	23	LCRX01	Candidatus Magasanikbacteria bacterium GW2011_GWA2_56_11	d__Bacteria; p__Candidatus Magasanikbacteria; c__; o__; f__; g__; s__	d__Bacteria; p__Patescibacteria; c__ABY1; o__Magasanikbacterales; f__UBA922; g__GWA2-56-11; s__GWA2-56-11 sp001004885	Patescibacteria	ABY1	ABY1(UM)
GCA_001007975.1	candidate division SR1 bacterium Aalborg_AAW-1		37	99.18	1.25	1.045	33.3	1	CP011268	candidate division SR1 bacterium Aalborg_AAW-1	d__Bacteria; p__Candidatus Absconditabacteria; c__; o__; f__; g__; s__	d__Bacteria; p__Patescibacteria; c__JAEDAM01; o__Absconditabacterales; f__Absconditicoccaceae; g__Aalborg-AAW-1; s__Aalborg-AAW-1 sp001007975	Patescibacteria	JAEDAM01	JAEDAM01
GCA_001029635.1	Candidatus Wolfebacteria bacterium GW2011_GWB1_47_1	Comp	45	99.6	1.53	0.984	46.7	1	CP011209	Candidatus Wolfebacteria bacterium GW2011_GWB1_47_1	d__Bacteria; p__Candidatus Wolfebacteria; c__; o__; f__; g__; s__	d__Bacteria; p__Patescibacteria; c__Paceibacteria; o__UBA6257; f__UBA9933; g__UBA9933; s__UBA9933 sp001029635	Patescibacteria	Paceibacteria	Paceibacteria
GCA_001029675.1	Candidatus Beckwithbacteria bacterium GW2011_GWC1_49_16		47	99.73	0.12	1.04989	NA	NA	CP011210	Candidatus Beckwithbacteria bacterium GW2011_GWC1_49_16	d__Bacteria; p__Candidatus Beckwithbacteria; c__; o__; f__; g__; s__	d__Bacteria; p__Patescibacteria; c__Microgenomatia; o__UBA1400; f__CG1-02-47-37; g__GWC1-49-16; s__GWC1-49-16 sp001029675	Patescibacteria	Microgenomatia	Microgenomatia
GCA_001029695.1	Candidatus Saccharibacteria bacterium GW2011_GWC2_44_17		40	98.89	0.27	1.039	46	1	CP011211	Candidatus Saccharibacteria bacterium GW2011_GWC2_44_17	d__Bacteria; p__Candidatus Saccharibacteria; c__; o__; f__; g__; s__	d__Bacteria; p__Patescibacteria; c__Saccharimonadia; o__Saccharimonadales; f__UBA1547_A; g__2011-GWC2-44-17; s__2011-GWC2-44-17 sp001029695	Patescibacteria	Saccharimonadia	Saccharimonadia
GCA_001029715.1	candidate division TM6 bacterium GW2011_GWF2_28_16		46	100	0.22	0.853	36	1	CP011212	candidate division TM6 bacterium GW2011_GWF2_28_16	d__Bacteria; p__; c__; o__; f__; g__; s__	d__Bacteria; p__Patescibacteria; c__Microgenomatia; o__UBA1400; f__PJMF01; g__UBA1364; s__UBA1364 sp001029715	Patescibacteria	Microgenomatia	Microgenomatia
GCA_001029735.1	Berkelbacteria bacterium GW2011_GWE1_39_12		43	99.96	0.6	0.915	39	1	CP011213	Berkelbacteria bacterium GW2011_GWE1_39_12	d__Bacteria; p__Candidatus Berkelbacteria; c__; o__; f__; g__; s__	d__Bacteria; p__Patescibacteria; c__UBA1384; o__UBA12157; f__UBA12157; g__GWE1-39-12; s__GWE1-39-12 sp001029735	Patescibacteria	UBA1384	others
GCA_001029775.1	Candidatus Campbellbacteria bacterium GW2011_OD1_34_28	Comp	37	99.52	0.18	0.753	34.8	1	CP011215	Candidatus Campbellbacteria bacterium GW2011_OD1_34_28	d__Bacteria; p__Candidatus Campbellbacteria; c__; o__; f__; g__; s__	d__Bacteria; p__Patescibacteria; c__Paceibacteria; o__UBA9983_A; f__UBA12079; g__UBA12079; s__UBA12079 sp001029775	Patescibacteria	Paceibacteria	Paceibacteria
GCA_001029795.1	candidate division Kazan bacterium GW2011_GWA1_50_15		50	97.05	0.06	0.603	51.8	1	CP011216	candidate division Kazan bacterium GW2011_GWA1_50_15	d__Bacteria; p__; c__; o__; f__; g__; s__	d__Bacteria; p__Patescibacteria; c__Kazan-3B-28; o__Kazan-3B-28; f__Kazan-3B-28; g__Kazan-3B-28; s__Kazan-3B-28 sp001029795	Patescibacteria	Kazan-3B-28	others
GCA_001189075.1	Parcubacteria bacterium C7867-004		41	100	0.5	0.779	56.1	6	LFCN01	Parcubacteria bacterium C7867-004	d__Bacteria; p__Candidatus Parcubacteria; c__; o__; f__; g__; s__	d__Bacteria; p__Patescibacteria; c__Paceibacteria; o__UBA9983_A; f__UBA2103; g__C7867-001; s__C7867-001 sp001189075	Patescibacteria	Paceibacteria	Paceibacteria
GCA_001189155.1	Parcubacteria bacterium C7867-006		39	98.02	0.18	0.674	36.4	8	LFCP01	Parcubacteria bacterium C7867-006	d__Bacteria; p__Candidatus Parcubacteria; c__; o__; f__; g__; s__	d__Bacteria; p__Patescibacteria; c__Paceibacteria; o__UBA9983_A; f__Zambryskibacteraceae; g__C7867-006; s__C7867-006 sp001189155	Patescibacteria	Paceibacteria	Paceibacteria
GCA_001189165.1	Parcubacteria bacterium C7867-005		41	100	0.02	0.564	43.4	3	LFCO01	Parcubacteria bacterium C7867-005	d__Bacteria; p__Candidatus Parcubacteria; c__; o__; f__; g__; s__	d__Bacteria; p__Patescibacteria; c__Paceibacteria; o__UBA9983_A; f__Zambryskibacteraceae; g__C7867-005; s__C7867-005 sp001189165	Patescibacteria	Paceibacteria	Paceibacteria
GCA_001302985.1	Parcubacteria bacterium DG_74_3		46	97.05	1.72	0.544	36.9	21	LJNG01	Parcubacteria bacterium DG_74_3	d__Bacteria; p__Candidatus Parcubacteria; c__; o__; f__; g__; s__	d__Bacteria; p__Patescibacteria; c__Paceibacteria; o__Paceibacterales; f__DG-74-3; g__DG-74-3; s__DG-74-3 sp001302985	Patescibacteria	Paceibacteria	Paceibacteria
GCA_001303185.1	Parcubacteria bacterium SG8_24		45	98.92	2.85	1.117	61.5	67	LJNP01	Parcubacteria bacterium SG8_24	d__Bacteria; p__Candidatus Parcubacteria; c__; o__; f__; g__; s__	d__Bacteria; p__Patescibacteria; c__ABY1; o__SG8-24; f__SG8-24; g__SG8-24; s__SG8-24 sp001303185	Patescibacteria	ABY1	ABY1
GCA_001430905.1	Candidatus Peribacter riflensis		46	97.94	0.2	1.248	58.5	1	CP013066	Candidatus Peribacter riflensis	d__Bacteria; p__Candidatus Peregrinibacteria; c__Candidatus Peribacteria; o__Candidatus Peribacterales; f__; g__Candidatus Peribacter; s__Candidatus Peribacter riflensis	d__Bacteria; p__Patescibacteria; c__Gracilibacteria; o__Peribacterales; f__Peribacteraceae; g__Peribacter; s__Peribacter riflensis	Patescibacteria	Gracilibacteria	Gracilibacteria
GCA_001443025.1	Parcubacteria bacterium GBS-2		37	94.47	0.84	0.659	32.9	7	LEKP01	Parcubacteria bacterium GBS-2	d__Bacteria; p__Candidatus Parcubacteria; c__; o__; f__; g__; s__	d__Bacteria; p__Patescibacteria; c__Paceibacteria; o__Paceibacterales; f__GBS-2; g__GBS-2; s__GBS-2 sp001443025	Patescibacteria	Paceibacteria	Paceibacteria
GCA_001443395.1	candidate division WWE3 bacterium CSP1-7		45	80.29	0.36	0.572	53.6	7	LDXK01	candidate division WWE3 bacterium CSP1-7	d__Bacteria; p__candidate division WWE3; c__; o__; f__; g__; s__	Undefined (Failed Quality Check)	NA	NA	others
GCA_001567355.1	candidate division WS6 bacterium OLB20		43	95.68	1.79	1.459	49.6	7	JYNZ01	candidate division WS6 bacterium OLB20	d__Bacteria; p__; c__; o__; f__; g__; s__	d__Bacteria; p__Patescibacteria; c__Dojkabacteria; o__B142; f__OLB20; g__OLB20; s__OLB20 sp001567355	Patescibacteria	Dojkabacteria	Dojkabacteria
GCA_001567515.1	Microgenomates bacterium OLB22		45	92.64	3.28	0.958	44.5	27	LLEV01	Microgenomates bacterium OLB22	d__Bacteria; p__Candidatus Microgenomates; c__; o__; f__; g__; s__	d__Bacteria; p__Patescibacteria; c__Microgenomatia; o__UBA1406; f__HO2-37-13b; g__OLB22; s__OLB22 sp001567515	Patescibacteria	Microgenomatia	Microgenomatia
GCA_001771185.1	candidate division Kazan bacterium RIFCSPHIGHO2_01_FULL_44_14		47	99.74	0.04	0.7	45.6	1	METB01	candidate division Kazan bacterium RIFCSPHIGHO2_01_FULL_44_14	d__Bacteria; p__; c__; o__; f__; g__; s__	d__Bacteria; p__Patescibacteria; c__Kazan-3B-28; o__Kazan-3B-28; f__Kazan-3B-28; g__Kazan-3B-28; s__Kazan-3B-28 sp001771185	Patescibacteria	Kazan-3B-28	others
GCA_001771275.1	candidate division Kazan bacterium RIFCSPLOWO2_01_FULL_48_13		46	97.49	1.02	0.790931	NA	NA	METE01	candidate division Kazan bacterium RIFCSPLOWO2_01_FULL_48_13	d__Bacteria; p__; c__; o__; f__; g__; s__	d__Bacteria; p__Patescibacteria; c__Kazan-3B-28; o__Kazan-3B-28; f__UBA10110; g__2-01-FULL-49-10; s__2-01-FULL-49-10 sp001771275	Patescibacteria	Kazan-3B-28	others
GCA_001772655.1	candidate division WWE3 bacterium RIFCSPHIGHO2_01_FULL_48_15		38	73.92	0.5	0.491	48	25	MEVC01	candidate division WWE3 bacterium RIFCSPHIGHO2_01_FULL_48_15	d__Bacteria; p__candidate division WWE3; c__; o__; f__; g__; s__	Undefined (Failed Quality Check)	NA	NA	others
GCA_001772865.1	candidate division WWE3 bacterium RIFCSPHIGHO2_02_FULL_38_14		43	96.14	0.6	0.941	36.7	23	MEVD01	candidate division WWE3 bacterium RIFCSPHIGHO2_02_FULL_38_14	d__Bacteria; p__candidate division WWE3; c__; o__; f__; g__; s__	d__Bacteria; p__Patescibacteria; c__WWE3; o__UBA101185; f__UBA10185; g__2-02-FULL-38-14; s__2-02-FULL-38-14 sp001772865	Patescibacteria	WWE3	WWE3
GCA_001773015.1	candidate division WWE3 bacterium RIFOXYA1_FULL_40_11		46	94.5	0.58	0.897	40.4	1	MEVO01	candidate division WWE3 bacterium RIFOXYA1_FULL_40_11	d__Bacteria; p__candidate division WWE3; c__; o__; f__; g__; s__	d__Bacteria; p__Patescibacteria; c__WWE3; o__UBA101185; f__UBA10185; g__OXYB2-FULL-41-6; s__OXYB2-FULL-41-6 sp001773215	Patescibacteria	WWE3	WWE3
GCA_001773255.1	candidate division WWE3 bacterium RIFOXYC2_FULL_42_13		44	86.89	0.05	0.78	42.8	27	MEWF01	candidate division WWE3 bacterium RIFOXYC2_FULL_42_13	d__Bacteria; p__candidate division WWE3; c__; o__; f__; g__; s__	d__Bacteria; p__Patescibacteria; c__WWE3; o__UBA101185; f__UBA10185; g__UBA8498; s__UBA8498 sp001773255	Patescibacteria	WWE3	WWE3
GCA_001773455.1	Candidatus Abawacabacteria bacterium RBG_16_42_10		43	96.02	0.41	1.096	41.1	28	MEWR01	Candidatus Abawacabacteria bacterium RBG_16_42_10	d__Bacteria; p__Candidatus Abawacabacteria; c__; o__; f__; g__; s__	d__Bacteria; p__Patescibacteria; c__Gracilibacteria; o__RBG-16-42-10; f__RBG-16-42-10; g__RBG-16-42-10; s__RBG-16-42-10 sp001773455	Patescibacteria	Gracilibacteria	Gracilibacteria
GCA_001773575.1	Candidatus Adlerbacteria bacterium RIFOXYC1_FULL_48_26		41	96.14	0.22	0.63	47.8	17	MEXB01	Candidatus Adlerbacteria bacterium RIFOXYC1_FULL_48_26	d__Bacteria; p__Candidatus Adlerbacteria; c__; o__; f__; g__; s__	d__Bacteria; p__Patescibacteria; c__Paceibacteria; o__UBA9983_A; f__SBAW01; g__GWA1-54-10; s__GWA1-54-10 sp001773575	Patescibacteria	Paceibacteria	Paceibacteria
GCA_001773615.1	Candidatus Amesbacteria bacterium RIFCSPHIGHO2_01_FULL_48_32		44	99.9	0.18	0.955	47.5	16	MEXG01	Candidatus Amesbacteria bacterium RIFCSPHIGHO2_01_FULL_48_32	d__Bacteria; p__Candidatus Amesbacteria; c__; o__; f__; g__; s__	d__Bacteria; p__Patescibacteria; c__Microgenomatia; o__GWA2-44-7; f__Amesbacteraceae; g__WO2-48-25; s__WO2-48-25 sp001773695	Patescibacteria	Microgenomatia	Microgenomatia
GCA_001773725.1	Candidatus Amesbacteria bacterium RIFCSPLOWO2_01_FULL_49_25		44	97.33	0.1	0.958	47.8	30	MEXP01	Candidatus Amesbacteria bacterium RIFCSPLOWO2_01_FULL_49_25	d__Bacteria; p__Candidatus Amesbacteria; c__; o__; f__; g__; s__	d__Bacteria; p__Patescibacteria; c__Microgenomatia; o__GWA2-44-7; f__Amesbacteraceae; g__01-FULL-48-32b; s__01-FULL-48-32b sp001773725	Patescibacteria	Microgenomatia	Microgenomatia
GCA_001773775.1	Candidatus Amesbacteria bacterium RIFOXYB1_FULL_44_23		39	91.75	3.15	1.115	43.7	62	MEXR01	Candidatus Amesbacteria bacterium RIFOXYB1_FULL_44_23	d__Bacteria; p__Candidatus Amesbacteria; c__; o__; f__; g__; s__	d__Bacteria; p__Patescibacteria; c__Microgenomatia; o__GWA2-44-7; f__Amesbacteraceae; g__XYB1-FULL-44-23; s__XYB1-FULL-44-23 sp001773775	Patescibacteria	Microgenomatia	Microgenomatia
GCA_001774105.1	Candidatus Azambacteria bacterium RIFCSPLOWO2_01_FULL_46_26		41	93.86	0.48	0.727	46.2	50	MEYT01	Candidatus Azambacteria bacterium RIFCSPLOWO2_01_FULL_46_26	d__Bacteria; p__Candidatus Azambacteria; c__; o__; f__; g__; s__	d__Bacteria; p__Patescibacteria; c__Paceibacteria; o__UBA9936; f__UBA9936; g__UBA9936; s__UBA9936 sp001774105	Patescibacteria	Paceibacteria	Paceibacteria
GCA_001774135.1	Candidatus Azambacteria bacterium RIFCSPLOWO2_02_FULL_44_14		48	99.02	0.13	0.774	44.2	22	MEYV01	Candidatus Azambacteria bacterium RIFCSPLOWO2_02_FULL_44_14	d__Bacteria; p__Candidatus Azambacteria; c__; o__; f__; g__; s__	d__Bacteria; p__Patescibacteria; c__Paceibacteria; o__UBA10092; f__UBA10092; g__2-02-FULL-45-18; s__2-02-FULL-45-18 sp001774075	Patescibacteria	Paceibacteria	Paceibacteria
GCA_001774395.1	Candidatus Berkelbacteria bacterium RIFCSPLOWO2_01_FULL_50_28		45	92.78	1.11	0.85	49.8	3	MEZX01	Candidatus Berkelbacteria bacterium RIFCSPLOWO2_01_FULL_50_28	d__Bacteria; p__Candidatus Berkelbacteria; c__; o__; f__; g__; s__	d__Bacteria; p__Patescibacteria; c__UBA1384; o__2-12-FULL-50-11; f__2-12-FULL-50-11; g__2-12-FULL-50-11; s__2-12-FULL-50-11 sp001774395	Patescibacteria	UBA1384	others
GCA_001774635.1	Candidatus Collierbacteria bacterium RIFOXYB2_FULL_46_14		46	99.73	0.02	1.089	45	1	MFAN01	Candidatus Collierbacteria bacterium RIFOXYB2_FULL_46_14	d__Bacteria; p__Candidatus Collierbacteria; c__; o__; f__; g__; s__	d__Bacteria; p__Patescibacteria; c__Microgenomatia; o__UBA1400; f__MFAQ01; g__UBA10133; s__UBA10133 sp001774685	Patescibacteria	Microgenomatia	Microgenomatia
GCA_001775055.1	Candidatus Curtissbacteria bacterium RIFCSPLOWO2_02_41_11		45	99.83	0.02	1.079	39.9	25	MFBU01	Candidatus Curtissbacteria bacterium RIFCSPLOWO2_02_41_11	d__Bacteria; p__Candidatus Curtissbacteria; c__; o__; f__; g__; s__	d__Bacteria; p__Patescibacteria; c__Microgenomatia; o__Curtissbacterales; f__GWA2-41-24; g__GWA2-41-24; s__GWA2-41-24 sp001775055	Patescibacteria	Microgenomatia	Microgenomatia
GCA_001775095.1	Candidatus Curtissbacteria bacterium RIFOXYA1_FULL_41_14		46	99.66	0	1.148	40.2	30	MFCA01	Candidatus Curtissbacteria bacterium RIFOXYA1_FULL_41_14	d__Bacteria; p__Candidatus Curtissbacteria; c__; o__; f__; g__; s__	d__Bacteria; p__Patescibacteria; c__Microgenomatia; o__Curtissbacterales; f__GWA2-41-24; g__GWC1-40-35; s__GWC1-40-35 sp001775095	Patescibacteria	Microgenomatia	Microgenomatia
GCA_001775915.1	Candidatus Azambacteria bacterium RIFOXYB1_FULL_40_33		48	98.34	0.32	0.586	42.3	1	MEYY01	Candidatus Azambacteria bacterium RIFOXYB1_FULL_40_33	d__Bacteria; p__Candidatus Azambacteria; c__; o__; f__; g__; s__	d__Bacteria; p__Patescibacteria; c__Paceibacteria; o__UBA10092; f__UBA10092; g__UBA10092; s__UBA10092 sp003455995	Patescibacteria	Paceibacteria	Paceibacteria
GCA_001776545.1	Candidatus Curtissbacteria bacterium RIFCSPLOWO2_12_FULL_41_16		40	93.84	0.03	0.995255	NA	NA	MFBZ01	Candidatus Curtissbacteria bacterium RIFCSPLOWO2_12_FULL_41_16	d__Bacteria; p__Candidatus Curtissbacteria; c__; o__; f__; g__; s__	d__Bacteria; p__Patescibacteria; c__Microgenomatia; o__Curtissbacterales; f__GWA2-41-24; g__WO2-42-50; s__WO2-42-50 sp001776545	Patescibacteria	Microgenomatia	Microgenomatia
GCA_001776785.1	Candidatus Daviesbacteria bacterium RIFCSPHIGHO2_12_FULL_37_16		41	99.99	0.4	1.018	36.8	27	MFDF01	Candidatus Daviesbacteria bacterium RIFCSPHIGHO2_12_FULL_37_16	d__Bacteria; p__Candidatus Daviesbacteria; c__; o__; f__; g__; s__	d__Bacteria; p__Patescibacteria; c__Microgenomatia; o__Daviesbacterales; f__UBA10151; g__GWB1-36-5; s__GWB1-36-5 sp001776785	Patescibacteria	Microgenomatia	Microgenomatia
GCA_001777345.1	Candidatus Daviesbacteria bacterium RIFCSPLOWO2_01_FULL_40_24		37	90.05	0.34	0.745	39.5	24	MFDO01	Candidatus Daviesbacteria bacterium RIFCSPLOWO2_01_FULL_40_24	d__Bacteria; p__Candidatus Daviesbacteria; c__; o__; f__; g__; s__	d__Bacteria; p__Patescibacteria; c__Microgenomatia; o__Daviesbacterales; f__UBA10151; g__2-01-FULL-40-24; s__2-01-FULL-40-24 sp001776975	Patescibacteria	Microgenomatia	Microgenomatia
GCA_001777395.1	Candidatus Daviesbacteria bacterium RIFCSPLOWO2_01_FULL_43_15		41	100	0.48	1.133	42.3	10	MFDR01	Candidatus Daviesbacteria bacterium RIFCSPLOWO2_01_FULL_43_15	d__Bacteria; p__Candidatus Daviesbacteria; c__; o__; f__; g__; s__	d__Bacteria; p__Patescibacteria; c__Microgenomatia; o__Daviesbacterales; f__UBA10151; g__HO2-FULL-47-45; s__HO2-FULL-47-45 sp001776775	Patescibacteria	Microgenomatia	Microgenomatia
GCA_001777435.1	Candidatus Daviesbacteria bacterium RIFCSPLOWO2_02_FULL_38_18		35	98.72	0.8	1.075	38.2	44	MFDW01	Candidatus Daviesbacteria bacterium RIFCSPLOWO2_02_FULL_38_18	d__Bacteria; p__Candidatus Daviesbacteria; c__; o__; f__; g__; s__	d__Bacteria; p__Patescibacteria; c__Microgenomatia; o__Daviesbacterales; f__UBA10151; g__UBA9644; s__UBA9644 sp003519445	Patescibacteria	Microgenomatia	Microgenomatia
GCA_001777875.1	Candidatus Doudnabacteria bacterium RIFCSPLOWO2_12_FULL_47_12		46	100	0.58	0.913	47.6	31	MFFJ01	Candidatus Doudnabacteria bacterium RIFCSPLOWO2_12_FULL_47_12	d__Bacteria; p__Candidatus Doudnabacteria; c__; o__; f__; g__; s__	d__Bacteria; p__Patescibacteria; c__Doudnabacteria; o__UBA920; f__2-01-FULL-46-14; g__2-01-FULL-46-14; s__2-01-FULL-46-14 sp001777515	Patescibacteria	Doudnabacteria	others
GCA_001778005.1	Candidatus Falkowbacteria bacterium RIFCSPHIGHO2_02_FULL_45_15		35	83.76	1.6	0.847	44.5	63	MFFU01	Candidatus Falkowbacteria bacterium RIFCSPHIGHO2_02_FULL_45_15	d__Bacteria; p__Candidatus Falkowbacteria; c__; o__; f__; g__; s__	d__Bacteria; p__Patescibacteria; c__ABY1; o__BM507; f__XYC2-FULL-47-12; g__2-12-FULL-45-10; s__2-12-FULL-45-10 sp001777995	Patescibacteria	ABY1	ABY1
GCA_001778165.1	Candidatus Falkowbacteria bacterium RIFOXYB2_FULL_47_14		45	95.02	0.64	1.67	46.4	35	MFGG01	Candidatus Falkowbacteria bacterium RIFOXYB2_FULL_47_14	d__Bacteria; p__Candidatus Falkowbacteria; c__; o__; f__; g__; s__	d__Bacteria; p__Patescibacteria; c__ABY1; o__BM507; f__UBA12075; g__XYA2-FULL-47-19; s__XYA2-FULL-47-19 sp001780275	Patescibacteria	ABY1	ABY1
GCA_001778285.1	Candidatus Falkowbacteria bacterium RIFOXYC2_FULL_47_12		44	86.56	0.06	0.933	46.8	41	MFGL01	Candidatus Falkowbacteria bacterium RIFOXYC2_FULL_47_12	d__Bacteria; p__Candidatus Falkowbacteria; c__; o__; f__; g__; s__	d__Bacteria; p__Patescibacteria; c__ABY1; o__BM507; f__XYC2-FULL-47-12; g__XYC2-FULL-47-12; s__XYC2-FULL-47-12 sp001778285	Patescibacteria	ABY1	ABY1
GCA_001779095.1	Candidatus Gottesmanbacteria bacterium RBG_16_52_11		48	89.4	0.62	1.467	51.4	18	MFJD01	Candidatus Gottesmanbacteria bacterium RBG_16_52_11	d__Bacteria; p__Candidatus Gottesmanbacteria; c__; o__; f__; g__; s__	d__Bacteria; p__Patescibacteria; c__Microgenomatia; o__UBA10105; f__UBA927; g__RBG-16-52-11; s__RBG-16-52-11 sp001779095	Patescibacteria	Microgenomatia	Microgenomatia
GCA_001779255.1	Candidatus Gottesmanbacteria bacterium RIFCSPHIGHO2_02_FULL_40_24		40	99.69	0.94	1.311	39.6	35	MFJO01	Candidatus Gottesmanbacteria bacterium RIFCSPHIGHO2_02_FULL_40_24	d__Bacteria; p__Candidatus Gottesmanbacteria; c__; o__; f__; g__; s__	d__Bacteria; p__Patescibacteria; c__Microgenomatia; o__2-02-FULL-39-11; f__2-02-FULL-39-11; g__2-02-FULL-40-10; s__2-02-FULL-40-10 sp001779115	Patescibacteria	Microgenomatia	Microgenomatia
GCA_001779315.1	Candidatus Gottesmanbacteria bacterium RIFCSPLOWO2_01_FULL_42_22		43	93.3	0.47	1.42	42	42	MFJU01	Candidatus Gottesmanbacteria bacterium RIFCSPLOWO2_01_FULL_42_22	d__Bacteria; p__Candidatus Gottesmanbacteria; c__; o__; f__; g__; s__	d__Bacteria; p__Patescibacteria; c__Microgenomatia; o__2-02-FULL-39-11; f__2-02-FULL-39-11; g__GWA2-43-14; s__GWA2-43-14 sp001779315	Patescibacteria	Microgenomatia	Microgenomatia
GCA_001779455.1	Candidatus Gottesmanbacteria bacterium RIFOXYB1_FULL_47_11		42	87.78	2.8	0.927	47	31	MFKE01	Candidatus Gottesmanbacteria bacterium RIFOXYB1_FULL_47_11	d__Bacteria; p__Candidatus Gottesmanbacteria; c__; o__; f__; g__; s__	d__Bacteria; p__Patescibacteria; c__Microgenomatia; o__UBA10105; f__UBA927; g__XYB1-FULL-47-11; s__XYB1-FULL-47-11 sp001779455	Patescibacteria	Microgenomatia	Microgenomatia
GCA_001779535.1	Candidatus Jorgensenbacteria bacterium RIFCSPHIGHO2_02_FULL_45_20		35	96.46	0.88	0.608	45.1	31	MFKJ01	Candidatus Jorgensenbacteria bacterium RIFCSPHIGHO2_02_FULL_45_20	d__Bacteria; p__Candidatus Jorgensenbacteria; c__; o__; f__; g__; s__	d__Bacteria; p__Patescibacteria; c__Paceibacteria; o__UBA6257; f__GWB1-50-10; g__GWA2-45-9; s__GWA2-45-9 sp001779535	Patescibacteria	Paceibacteria	Paceibacteria
GCA_001779575.1	Candidatus Jorgensenbacteria bacterium RIFCSPLOWO2_12_FULL_42_11		44	87.02	0.73	0.529	42.1	38	MFKM01	Candidatus Jorgensenbacteria bacterium RIFCSPLOWO2_12_FULL_42_11	d__Bacteria; p__Candidatus Jorgensenbacteria; c__; o__; f__; g__; s__	d__Bacteria; p__Patescibacteria; c__Paceibacteria; o__UBA6257; f__MFKM01; g__MFKM01; s__MFKM01 sp001779575	Patescibacteria	Paceibacteria	Paceibacteria
GCA_001780035.1	Candidatus Doudnabacteria bacterium RIFCSPHIGHO2_12_FULL_48_16		46	96.59	0.12	0.925071	NA	NA	MFEY01	Candidatus Doudnabacteria bacterium RIFCSPHIGHO2_12_FULL_48_16	d__Bacteria; p__Candidatus Doudnabacteria; c__; o__; f__; g__; s__	d__Bacteria; p__Patescibacteria; c__Doudnabacteria; o__UBA920; f__O2-02-FULL-48-8; g__WO2-49-40; s__WO2-49-40 sp001780035	Patescibacteria	Doudnabacteria	others
GCA_001780055.1	Candidatus Doudnabacteria bacterium RIFCSPLOWO2_01_FULL_42_60		48	99.5	0	0.852	42	7	MFFA01	Candidatus Doudnabacteria bacterium RIFCSPLOWO2_01_FULL_42_60	d__Bacteria; p__Candidatus Doudnabacteria; c__; o__; f__; g__; s__	d__Bacteria; p__Patescibacteria; c__Doudnabacteria; o__UBA920; f__O2-02-FULL-48-8; g__O2-12-FULL-42-9; s__O2-12-FULL-42-9 sp001777665	Patescibacteria	Doudnabacteria	others
GCA_001780285.1	Candidatus Falkowbacteria bacterium RIFOXYD12_FULL_34_57		45	96.62	1.99	1.615	34.2	37	MFGN01	Candidatus Falkowbacteria bacterium RIFOXYD12_FULL_34_57	d__Bacteria; p__Candidatus Falkowbacteria; c__; o__; f__; g__; s__	d__Bacteria; p__Patescibacteria; c__ABY1; o__BM507; f__UBA12075; g__XYC2-34-220; s__XYC2-34-220 sp001780285	Patescibacteria	ABY1	ABY1
GCA_001780335.1	Candidatus Falkowbacteria bacterium RIFOXYD2_FULL_39_16		44	98.7	0.05	0.91	38.4	20	MFGQ01	Candidatus Falkowbacteria bacterium RIFOXYD2_FULL_39_16	d__Bacteria; p__Candidatus Falkowbacteria; c__; o__; f__; g__; s__	d__Bacteria; p__Patescibacteria; c__ABY1; o__XYB2-FULL-38-15; f__XYB2-FULL-38-15; g__XYB2-FULL-38-15; s__XYB2-FULL-38-15 sp001778095	Patescibacteria	ABY1	ABY1
GCA_001781805.1	Candidatus Kaiserbacteria bacterium RIFCSPLOWO2_12_FULL_45_26		37	98.32	0.87	0.963	45.1	1	MFMM01	Candidatus Kaiserbacteria bacterium RIFCSPLOWO2_12_FULL_45_26	d__Bacteria; p__Candidatus Kaiserbacteria; c__; o__; f__; g__; s__	d__Bacteria; p__Patescibacteria; c__Paceibacteria; o__UBA9983_A; f__UBA918; g__OLB19; s__OLB19 sp001781415	Patescibacteria	Paceibacteria	Paceibacteria
GCA_001782015.1	Candidatus Levybacteria bacterium RIFCSPHIGHO2_01_FULL_36_15		47	91.66	0.78	1.371	35.4	60	MFNJ01	Candidatus Levybacteria bacterium RIFCSPHIGHO2_01_FULL_36_15	d__Bacteria; p__Candidatus Levybacteria; c__; o__; f__; g__; s__	d__Bacteria; p__Patescibacteria; c__Microgenomatia; o__Levybacterales; f__GWA1-39-11; g__2-01-FULL-36-15; s__2-01-FULL-36-15 sp001782015	Patescibacteria	Microgenomatia	Microgenomatia
GCA_001782525.1	Candidatus Levybacteria bacterium RIFCSPLOWO2_01_FULL_39_24		47	99.78	0.43	0.902951	NA	NA	MFOW01	Candidatus Levybacteria bacterium RIFCSPLOWO2_01_FULL_39_24	d__Bacteria; p__Candidatus Levybacteria; c__; o__; f__; g__; s__	d__Bacteria; p__Patescibacteria; c__Microgenomatia; o__Levybacterales; f__UBA12049; g__GWB1-37-8; s__GWB1-37-8 sp001783805	Patescibacteria	Microgenomatia	Microgenomatia
GCA_001782635.1	Candidatus Levybacteria bacterium RIFCSPLOWO2_02_FULL_41_11		45	99.09	0.43	0.989	39.9	17	MFPG01	Candidatus Levybacteria bacterium RIFCSPLOWO2_02_FULL_41_11	d__Bacteria; p__Candidatus Levybacteria; c__; o__; f__; g__; s__	d__Bacteria; p__Patescibacteria; c__Microgenomatia; o__Levybacterales; f__GWA1-39-11; g__GWA1-39-11; s__GWA1-39-11 sp001782235	Patescibacteria	Microgenomatia	Microgenomatia
GCA_001782675.1	Candidatus Levybacteria bacterium RIFCSPLOWO2_12_FULL_39_17		35	98.87	1.13	0.907	38.6	47	MFPJ01	Candidatus Levybacteria bacterium RIFCSPLOWO2_12_FULL_39_17	d__Bacteria; p__Candidatus Levybacteria; c__; o__; f__; g__; s__	d__Bacteria; p__Patescibacteria; c__Microgenomatia; o__Levybacterales; f__GWA1-39-11; g__GWA1-39-11; s__GWA1-39-11 sp001782675	Patescibacteria	Microgenomatia	Microgenomatia
GCA_001782955.1	Candidatus Magasanikbacteria bacterium RIFCSPLOWO2_01_FULL_33_34		42	100	0.98	1.019	32.9	7	MFQG01	Candidatus Magasanikbacteria bacterium RIFCSPLOWO2_01_FULL_33_34	d__Bacteria; p__Candidatus Magasanikbacteria; c__; o__; f__; g__; s__	d__Bacteria; p__Patescibacteria; c__ABY1; o__Magasanikbacterales; f__UBA922; g__XYB1-40-15; s__XYB1-40-15 sp001782825	Patescibacteria	ABY1	ABY1(UM)
GCA_001783035.1	Candidatus Magasanikbacteria bacterium RIFCSPLOWO2_02_FULL_44_11		48	95.07	1.04	0.983	44.4	56	MFQK01	Candidatus Magasanikbacteria bacterium RIFCSPLOWO2_02_FULL_44_11	d__Bacteria; p__Candidatus Magasanikbacteria; c__; o__; f__; g__; s__	d__Bacteria; p__Patescibacteria; c__ABY1; o__Magasanikbacterales; f__GWA2-37-8; g__2-02-FULL-45-10; s__2-02-FULL-45-10 sp001783035	Patescibacteria	ABY1	ABY1(UM)
GCA_001783045.1	Candidatus Magasanikbacteria bacterium RIFCSPLOWO2_02_FULL_47_16		47	100	0.16	1.111	46.9	10	MFQL01	Candidatus Magasanikbacteria bacterium RIFCSPLOWO2_02_FULL_47_16	d__Bacteria; p__Candidatus Magasanikbacteria; c__; o__; f__; g__; s__	d__Bacteria; p__Patescibacteria; c__ABY1; o__Magasanikbacterales; f__UBA922; g__UBA10181; s__UBA10181 sp001784285	Patescibacteria	ABY1	ABY1(UM)
GCA_001783065.1	Candidatus Magasanikbacteria bacterium RIFCSPLOWO2_12_FULL_43_12		48	99.56	0.24	1.05	43.2	34	MFQN01	Candidatus Magasanikbacteria bacterium RIFCSPLOWO2_12_FULL_43_12	d__Bacteria; p__Candidatus Magasanikbacteria; c__; o__; f__; g__; s__	d__Bacteria; p__Patescibacteria; c__ABY1; o__Magasanikbacterales; f__UBA922; g__2-12-FULL-43-12; s__2-12-FULL-43-12 sp001783065	Patescibacteria	ABY1	ABY1(UM)
GCA_001783145.1	Candidatus Magasanikbacteria bacterium RIFOXYB2_FULL_38_10		47	100	0.05	0.854	39.4	20	MFQT01	Candidatus Magasanikbacteria bacterium RIFOXYB2_FULL_38_10	d__Bacteria; p__Candidatus Magasanikbacteria; c__; o__; f__; g__; s__	d__Bacteria; p__Patescibacteria; c__ABY1; o__Magasanikbacterales; f__UBA10003; g__GWC2-40-17; s__GWC2-40-17 sp001783145	Patescibacteria	ABY1	ABY1(UM)
GCA_001783215.1	Candidatus Magasanikbacteria bacterium RIFOXYD1_FULL_40_23		44	100	0	1.074	39.6	8	MFRA01	Candidatus Magasanikbacteria bacterium RIFOXYD1_FULL_40_23	d__Bacteria; p__Candidatus Magasanikbacteria; c__; o__; f__; g__; s__	d__Bacteria; p__Patescibacteria; c__ABY1; o__Magasanikbacterales; f__GWA2-37-8; g__XYD2-FULL-39-9; s__XYD2-FULL-39-9 sp001783215	Patescibacteria	ABY1	ABY1(UM)
GCA_001783515.1	Candidatus Kaiserbacteria bacterium RIFCSPLOWO2_12_FULL_50_10		36	95.09	0.18	0.819	50.4	28	MFMN01	Candidatus Kaiserbacteria bacterium RIFCSPLOWO2_12_FULL_50_10	d__Bacteria; p__Candidatus Kaiserbacteria; c__; o__; f__; g__; s__	d__Bacteria; p__Patescibacteria; c__Paceibacteria; o__UBA9983_A; f__UBA918; g__HO2-49-34; s__HO2-49-34 sp001783515	Patescibacteria	Paceibacteria	Paceibacteria
GCA_001783525.1	Candidatus Kaiserbacteria bacterium RIFOXYB1_FULL_46_14		42	98.11	0.23	0.633	46.5	8	MFMS01	Candidatus Kaiserbacteria bacterium RIFOXYB1_FULL_46_14	d__Bacteria; p__Candidatus Kaiserbacteria; c__; o__; f__; g__; s__	d__Bacteria; p__Patescibacteria; c__Paceibacteria; o__UBA9983_A; f__UBA918; g__OLB19; s__OLB19 sp001783525	Patescibacteria	Paceibacteria	Paceibacteria
GCA_001784115.1	Candidatus Levybacteria bacterium RIFCSPLOWO2_02_FULL_37_18		30	96.5	1.38	1.11075	NA	NA	MFPD01	Candidatus Levybacteria bacterium RIFCSPLOWO2_02_FULL_37_18	d__Bacteria; p__Candidatus Levybacteria; c__; o__; f__; g__; s__	d__Bacteria; p__Patescibacteria; c__Microgenomatia; o__Levybacterales; f__UBA12049; g__2-01-FULL-37-20; s__2-01-FULL-37-20 sp001784115	Patescibacteria	Microgenomatia	Microgenomatia
GCA_001784125.1	Candidatus Levybacteria bacterium RIFOXYB1_FULL_40_17		49	97.93	0.54	0.911	40.1	22	MFPN01	Candidatus Levybacteria bacterium RIFOXYB1_FULL_40_17	d__Bacteria; p__Candidatus Levybacteria; c__; o__; f__; g__; s__	d__Bacteria; p__Patescibacteria; c__Microgenomatia; o__Levybacterales; f__UBA12049; g__UBA12049; s__UBA12049 sp001784155	Patescibacteria	Microgenomatia	Microgenomatia
GCA_001784325.1	Candidatus Magasanikbacteria bacterium RIFCSPLOWO2_01_FULL_40_15		48	100	0.64	0.992	40.6	25	MFQH01	Candidatus Magasanikbacteria bacterium RIFCSPLOWO2_01_FULL_40_15	d__Bacteria; p__Candidatus Magasanikbacteria; c__; o__; f__; g__; s__	d__Bacteria; p__Patescibacteria; c__ABY1; o__Magasanikbacterales; f__UBA922; g__2-12-FULL-41-16; s__2-12-FULL-41-16 sp001782805	Patescibacteria	ABY1	ABY1(UM)
GCA_001784365.1	Candidatus Magasanikbacteria bacterium RIFOXYB1_FULL_40_15		44	87.35	0.19	0.962	40.4	54	MFQS01	Candidatus Magasanikbacteria bacterium RIFOXYB1_FULL_40_15	d__Bacteria; p__Candidatus Magasanikbacteria; c__; o__; f__; g__; s__	d__Bacteria; p__Patescibacteria; c__ABY1; o__Magasanikbacterales; f__UBA922; g__XYB1-40-15; s__XYB1-40-15 sp001783185	Patescibacteria	ABY1	ABY1(UM)
GCA_001784435.1	Candidatus Magasanikbacteria bacterium RIFOXYC2_FULL_42_28		48	97.47	0.26	1.147	41.9	10	MFQZ01	Candidatus Magasanikbacteria bacterium RIFOXYC2_FULL_42_28	d__Bacteria; p__Candidatus Magasanikbacteria; c__; o__; f__; g__; s__	d__Bacteria; p__Patescibacteria; c__ABY1; o__Magasanikbacterales; f__GWA2-37-8; g__XYD2-FULL-41-14; s__XYD2-FULL-41-14 sp001784435	Patescibacteria	ABY1	ABY1(UM)
GCA_001784725.1	Candidatus Moranbacteria bacterium RIFCSPHIGHO2_02_FULL_40_12b		43	94.12	3.62	0.941	39.7	46	MFRX01	Candidatus Moranbacteria bacterium RIFCSPHIGHO2_02_FULL_40_12b	d__Bacteria; p__Candidatus Moranbacteria; c__; o__; f__; g__; s__	d__Bacteria; p__Patescibacteria; c__Paceibacteria; o__Moranbacterales; f__2-12-FULL-40-10; g__2-12-FULL-40-10; s__2-12-FULL-40-10 sp001784725	Patescibacteria	Paceibacteria	Paceibacteria
GCA_001786575.1	Candidatus Moranbacteria bacterium RIFCSPHIGHO2_01_FULL_55_24		46	99.2	0.08	0.789	54.3	11	MFRW01	Candidatus Moranbacteria bacterium RIFCSPHIGHO2_01_FULL_55_24	d__Bacteria; p__Candidatus Moranbacteria; c__; o__; f__; g__; s__	d__Bacteria; p__Patescibacteria; c__Paceibacteria; o__Moranbacterales; f__UBA1568; g__UBA1568; s__UBA1568 sp001786575	Patescibacteria	Paceibacteria	Paceibacteria
GCA_001786995.1	Candidatus Nomurabacteria bacterium RIFCSPLOWO2_01_FULL_33_17		31	81.99	0.22	0.558	32.6	37	MFUO01	Candidatus Nomurabacteria bacterium RIFCSPLOWO2_01_FULL_33_17	d__Bacteria; p__Candidatus Nomurabacteria; c__; o__; f__; g__; s__	d__Bacteria; p__Patescibacteria; c__Paceibacteria; o__UBA9983_A; f__UBA9973; g__2-01-FULL-33-17; s__2-01-FULL-33-17 sp001786995	Patescibacteria	Paceibacteria	Paceibacteria
GCA_001787395.1	Candidatus Pacebacteria bacterium RIFOXYD1_FULL_39_27		40	97.2	0.16	0.788	38.8	10	MFWZ01	Candidatus Pacebacteria bacterium RIFOXYD1_FULL_39_27	d__Bacteria; p__Candidatus Pacebacteria; c__; o__; f__; g__; s__	d__Bacteria; p__Patescibacteria; c__Microgenomatia; o__UBA1400; f__PJMF01; g__UBA10119; s__UBA10119 sp001787405	Patescibacteria	Microgenomatia	Microgenomatia
GCA_001787485.1	Candidatus Peribacteria bacterium RIFCSPHIGHO2_01_FULL_49_38		46	99.28	2.85	0.965	47.7	28	MFXO01	Candidatus Peribacteria bacterium RIFCSPHIGHO2_01_FULL_49_38	d__Bacteria; p__Candidatus Peregrinibacteria; c__Candidatus Peribacteria; o__; f__; g__; s__	d__Bacteria; p__Patescibacteria; c__Gracilibacteria; o__Peribacterales; f__Peribacteraceae; g__2-02-FULL-49-16; s__2-02-FULL-49-16 sp001788955	Patescibacteria	Gracilibacteria	Gracilibacteria
GCA_001787635.1	Candidatus Peribacteria bacterium RIFCSPLOWO2_01_FULL_51_18		42	100	0.37	1.2596	NA	NA	MFYA01	Candidatus Peribacteria bacterium RIFCSPLOWO2_01_FULL_51_18	d__Bacteria; p__Candidatus Peregrinibacteria; c__Candidatus Peribacteria; o__; f__; g__; s__	d__Bacteria; p__Patescibacteria; c__Gracilibacteria; o__Peribacterales; f__Peribacteraceae; g__2-02-FULL-51-10; s__2-02-FULL-51-10 sp001788965	Patescibacteria	Gracilibacteria	Gracilibacteria
GCA_001787755.1	Candidatus Peribacteria bacterium RIFOXYB1_FULL_54_35		46	97.81	0.27	1.562	54.5	16	MFYJ01	Candidatus Peribacteria bacterium RIFOXYB1_FULL_54_35	d__Bacteria; p__Candidatus Peregrinibacteria; c__Candidatus Peribacteria; o__; f__; g__; s__	d__Bacteria; p__Patescibacteria; c__Gracilibacteria; o__Peribacterales; f__Peribacteraceae; g__GWB1-54-5; s__GWB1-54-5 sp001787755	Patescibacteria	Gracilibacteria	Gracilibacteria
GCA_001788095.1	Candidatus Roizmanbacteria bacterium RIFCSPHIGHO2_12_FULL_37_23		44	95.22	0.23	1.093	37.6	45	MFZX01	Candidatus Roizmanbacteria bacterium RIFCSPHIGHO2_12_FULL_37_23	d__Bacteria; p__Candidatus Roizmanbacteria; c__; o__; f__; g__; s__	d__Bacteria; p__Patescibacteria; c__Microgenomatia; o__UBA1406; f__HO2-37-13b; g__2-12-FULL-37-7b; s__2-12-FULL-37-7b sp001788095	Patescibacteria	Microgenomatia	Microgenomatia
GCA_001788225.1	Candidatus Roizmanbacteria bacterium RIFCSPLOWO2_02_FULL_36_11		45	93.3	0.24	1.227	36	28	MGAV01	Candidatus Roizmanbacteria bacterium RIFCSPLOWO2_02_FULL_36_11	d__Bacteria; p__Candidatus Roizmanbacteria; c__; o__; f__; g__; s__	d__Bacteria; p__Patescibacteria; c__Microgenomatia; o__UBA1406; f__HO2-37-13b; g__HO2-37-13b; s__HO2-37-13b sp001789395	Patescibacteria	Microgenomatia	Microgenomatia
GCA_001788355.1	Candidatus Roizmanbacteria bacterium RIFOXYD1_FULL_38_12		45	98.04	0.89	1.217	37.3	1	MGBR01	Candidatus Roizmanbacteria bacterium RIFOXYD1_FULL_38_12	d__Bacteria; p__Candidatus Roizmanbacteria; c__; o__; f__; g__; s__	d__Bacteria; p__Patescibacteria; c__Microgenomatia; o__UBA1406; f__GWC2-37-13; g__YC2-FULL-38-9; s__YC2-FULL-38-9 sp001790095	Patescibacteria	Microgenomatia	Microgenomatia
GCA_001788755.1	Candidatus Peregrinibacteria bacterium RIFOXYA2_FULL_33_21		39	96.32	0.54	1.544	33.2	42	MFXF01	Candidatus Peregrinibacteria bacterium RIFOXYA2_FULL_33_21	d__Bacteria; p__Candidatus Peregrinibacteria; c__; o__; f__; g__; s__	d__Bacteria; p__Patescibacteria; c__Gracilibacteria; o__UBA1369; f__GWF2-33-10; g__GWF2-33-10; s__GWF2-33-10 sp001788835	Patescibacteria	Gracilibacteria	Gracilibacteria
GCA_001788795.1	Candidatus Peregrinibacteria bacterium RIFOXYA2_FULL_41_18		44	98.5	0.57	1.239	41.3	20	MFXH01	Candidatus Peregrinibacteria bacterium RIFOXYA2_FULL_41_18	d__Bacteria; p__Candidatus Peregrinibacteria; c__; o__; f__; g__; s__	d__Bacteria; p__Patescibacteria; c__Gracilibacteria; o__UBA1369; f__UBA12470; g__XYC2-FULL-41-22; s__XYC2-FULL-41-22 sp001788795	Patescibacteria	Gracilibacteria	Gracilibacteria
GCA_001788925.1	Candidatus Peribacteria bacterium RIFCSPHIGHO2_01_FULL_55_13		41	97.94	0.16	1.16648	NA	NA	MFXS01	Candidatus Peribacteria bacterium RIFCSPHIGHO2_01_FULL_55_13	d__Bacteria; p__Candidatus Peregrinibacteria; c__Candidatus Peribacteria; o__; f__; g__; s__	d__Bacteria; p__Patescibacteria; c__Gracilibacteria; o__Peribacterales; f__Peribacteraceae; g__2-12-FULL-55-11; s__2-12-FULL-55-11 sp001788925	Patescibacteria	Gracilibacteria	Gracilibacteria
GCA_001789045.1	Candidatus Peribacteria bacterium RIFCSPLOWO2_12_FULL_55_15		45	96.29	0.2	0.896	54.4	24	MFYG01	Candidatus Peribacteria bacterium RIFCSPLOWO2_12_FULL_55_15	d__Bacteria; p__Candidatus Peregrinibacteria; c__Candidatus Peribacteria; o__; f__; g__; s__	d__Bacteria; p__Patescibacteria; c__Gracilibacteria; o__Peribacterales; f__Peribacteraceae; g__01-FULL-54-110; s__01-FULL-54-110 sp001789045	Patescibacteria	Gracilibacteria	Gracilibacteria
GCA_001789155.1	Candidatus Peribacteria bacterium RIFOXYD2_FULL_58_15		45	99.86	0.37	1.382	NA	NA	MFYR01	Candidatus Peribacteria bacterium RIFOXYD2_FULL_58_15	d__Bacteria; p__Candidatus Peregrinibacteria; c__Candidatus Peribacteria; o__; f__; g__; s__	d__Bacteria; p__Patescibacteria; c__Gracilibacteria; o__Peribacterales; f__Peribacteraceae; g__UBA9631; s__UBA9631 sp003483925	Patescibacteria	Gracilibacteria	Gracilibacteria
GCA_001789445.1	Candidatus Roizmanbacteria bacterium RIFCSPHIGHO2_02_FULL_40_13b		39	90.18	0.02	0.858	39	32	MFZQ01	Candidatus Roizmanbacteria bacterium RIFCSPHIGHO2_02_FULL_40_13b	d__Bacteria; p__Candidatus Roizmanbacteria; c__; o__; f__; g__; s__	d__Bacteria; p__Patescibacteria; c__Microgenomatia; o__UBA1406; f__HO2-37-13b; g__2-01-FULL-39-24; s__2-01-FULL-39-24 sp001789445	Patescibacteria	Microgenomatia	Microgenomatia
GCA_001789535.1	Candidatus Roizmanbacteria bacterium RIFCSPHIGHO2_12_41_18		42	97.1	0.42	0.929	40	27	MFZU01	Candidatus Roizmanbacteria bacterium RIFCSPHIGHO2_12_41_18	d__Bacteria; p__Candidatus Roizmanbacteria; c__; o__; f__; g__; s__	d__Bacteria; p__Patescibacteria; c__Microgenomatia; o__UBA1406; f__GWC2-37-13; g__2-01-FULL-40-42; s__2-01-FULL-40-42 sp001789965	Patescibacteria	Microgenomatia	Microgenomatia
GCA_001789555.1	Candidatus Roizmanbacteria bacterium RIFCSPHIGHO2_12_FULL_38_13		45	89.11	0.76	1.2012	NA	NA	MFZZ01	Candidatus Roizmanbacteria bacterium RIFCSPHIGHO2_12_FULL_38_13	d__Bacteria; p__Candidatus Roizmanbacteria; c__; o__; f__; g__; s__	d__Bacteria; p__Patescibacteria; c__Microgenomatia; o__UBA1406; f__GWC2-37-13; g__UBA1450; s__UBA1450 sp001789555	Patescibacteria	Microgenomatia	Microgenomatia
GCA_001789635.1	Candidatus Roizmanbacteria bacterium RIFCSPLOWO2_01_FULL_35_13		47	89.68	2.13	1.453	35.2	61	MGAF01	Candidatus Roizmanbacteria bacterium RIFCSPLOWO2_01_FULL_35_13	d__Bacteria; p__Candidatus Roizmanbacteria; c__; o__; f__; g__; s__	d__Bacteria; p__Patescibacteria; c__Microgenomatia; o__UBA1406; f__GWC2-37-13; g__2-01-FULL-40-13; s__2-01-FULL-40-13 sp001789635	Patescibacteria	Microgenomatia	Microgenomatia
GCA_001789745.1	Candidatus Roizmanbacteria bacterium RIFCSPLOWO2_01_FULL_40_13		37	89.59	1.11	1.037	39.2	21	MGAN01	Candidatus Roizmanbacteria bacterium RIFCSPLOWO2_01_FULL_40_13	d__Bacteria; p__Candidatus Roizmanbacteria; c__; o__; f__; g__; s__	d__Bacteria; p__Patescibacteria; c__Microgenomatia; o__UBA1406; f__GWC2-37-13; g__2-01-FULL-40-13; s__2-01-FULL-40-13 sp001789745	Patescibacteria	Microgenomatia	Microgenomatia
GCA_001790075.1	Candidatus Roizmanbacteria bacterium RIFOXYA1_FULL_41_12		44	94.02	1.19	0.921	40.8	25	MGBG01	Candidatus Roizmanbacteria bacterium RIFOXYA1_FULL_41_12	d__Bacteria; p__Candidatus Roizmanbacteria; c__; o__; f__; g__; s__	d__Bacteria; p__Patescibacteria; c__Microgenomatia; o__UBA1406; f__UBA1406; g__UBA1406; s__UBA1406 sp001788295	Patescibacteria	Microgenomatia	Microgenomatia
GCA_001790515.1	Candidatus Saccharibacteria bacterium RIFCSPHIGHO2_12_FULL_44_22		39	99.18	0.63	1.23137	NA	NA	MGCS01	Candidatus Saccharibacteria bacterium RIFCSPHIGHO2_12_FULL_44_22	d__Bacteria; p__Candidatus Saccharibacteria; c__; o__; f__; g__; s__	d__Bacteria; p__Patescibacteria; c__Saccharimonadia; o__Saccharimonadales; f__UBA1547_A; g__2011-GWC2-44-17; s__2011-GWC2-44-17 sp001790515	Patescibacteria	Saccharimonadia	Saccharimonadia
GCA_001791035.1	Candidatus Uhrbacteria bacterium RIFCSPHIGHO2_02_FULL_53_13		48	93.78	0.52	0.928	53	41	MGDX01	Candidatus Uhrbacteria bacterium RIFCSPHIGHO2_02_FULL_53_13	d__Bacteria; p__Candidatus Uhrbacteria; c__; o__; f__; g__; s__	d__Bacteria; p__Patescibacteria; c__ABY1; o__SG8-24; f__UBA11717; g__2-02-FULL-53-10; s__2-02-FULL-53-10 sp001791035	Patescibacteria	ABY1	ABY1(UM)
GCA_001791275.1	Candidatus Uhrbacteria bacterium RIFCSPHIGHO2_12_FULL_60_25		43	95.32	0.56	0.979	59.8	37	MGEH01	Candidatus Uhrbacteria bacterium RIFCSPHIGHO2_12_FULL_60_25	d__Bacteria; p__Candidatus Uhrbacteria; c__; o__; f__; g__; s__	d__Bacteria; p__Patescibacteria; c__ABY1; o__SG8-24; f__2-12-FULL-60-25; g__2-12-FULL-60-25; s__2-12-FULL-60-25 sp001791275	Patescibacteria	ABY1	ABY1(UM)
GCA_001791415.1	Candidatus Uhrbacteria bacterium RIFCSPLOWO2_02_FULL_46_25		47	100	0.96	1.071	46.7	19	MGEO01	Candidatus Uhrbacteria bacterium RIFCSPLOWO2_02_FULL_46_25	d__Bacteria; p__Candidatus Uhrbacteria; c__; o__; f__; g__; s__	d__Bacteria; p__Patescibacteria; c__ABY1; o__GWA2-47-26; f__GWA2-47-26; g__MGDU01; s__MGDU01 sp001790815	Patescibacteria	ABY1	ABY1(UM)
GCA_001791695.1	Candidatus Uhrbacteria bacterium RIFOXYB2_FULL_41_18		44	99.48	0.45	1.056	40.4	53	MGFC01	Candidatus Uhrbacteria bacterium RIFOXYB2_FULL_41_18	d__Bacteria; p__Candidatus Uhrbacteria; c__; o__; f__; g__; s__	d__Bacteria; p__Patescibacteria; c__ABY1; o__SG8-24; f__GWF2-40-263; g__UBA12396; s__UBA12396 sp001791615	Patescibacteria	ABY1	ABY1(UM)
GCA_001791745.1	Candidatus Uhrbacteria bacterium RIFOXYC2_FULL_47_19		41	100	0.15	1.037	47.1	34	MGFG01	Candidatus Uhrbacteria bacterium RIFOXYC2_FULL_47_19	d__Bacteria; p__Candidatus Uhrbacteria; c__; o__; f__; g__; s__	d__Bacteria; p__Patescibacteria; c__ABY1; o__SG8-24; f__SG8-24; g__UBA1561; s__UBA1561 sp001791745	Patescibacteria	ABY1	ABY1(UM)
GCA_001791995.1	Candidatus Woesebacteria bacterium RBG_13_46_13		45	98.44	0.05	0.711	46.7	5	MGFR01	Candidatus Woesebacteria bacterium RBG_13_46_13	d__Bacteria; p__Candidatus Woesebacteria; c__; o__; f__; g__; s__	d__Bacteria; p__Patescibacteria; c__Microgenomatia; o__GWA2-44-7; f__UBA8517; g__RBG-13-46-13; s__RBG-13-46-13 sp001791995	Patescibacteria	Microgenomatia	Microgenomatia
GCA_001792115.1	Candidatus Woesebacteria bacterium RBG_16_42_24		47	98.19	1.6	0.873	42.2	7	MGFX01	Candidatus Woesebacteria bacterium RBG_16_42_24	d__Bacteria; p__Candidatus Woesebacteria; c__; o__; f__; g__; s__	d__Bacteria; p__Patescibacteria; c__Microgenomatia; o__GWA2-44-7; f__UBA8517; g__RBG-16-42-24; s__RBG-16-42-24 sp001792115	Patescibacteria	Microgenomatia	Microgenomatia
GCA_001792335.1	Candidatus Woesebacteria bacterium RIFCSPHIGHO2_01_FULL_39_28		33	94.43	0.13	1.075	38	38	MGGI01	Candidatus Woesebacteria bacterium RIFCSPHIGHO2_01_FULL_39_28	d__Bacteria; p__Candidatus Woesebacteria; c__; o__; f__; g__; s__	Undefined (Failed Quality Check)	NA	NA	Microgenomatia
GCA_001792345.1	Candidatus Woesebacteria bacterium RIFCSPHIGHO2_01_FULL_39_32		47	95.05	0.82	1.174	37.8	13	MGGJ01	Candidatus Woesebacteria bacterium RIFCSPHIGHO2_01_FULL_39_32	d__Bacteria; p__Candidatus Woesebacteria; c__; o__; f__; g__; s__	d__Bacteria; p__Patescibacteria; c__Microgenomatia; o__GWA2-44-7; f__UBA8517; g__WO2-FULL-39-10; s__WO2-FULL-39-10 sp001792345	Patescibacteria	Microgenomatia	Microgenomatia
GCA_001792535.1	Candidatus Woesebacteria bacterium RIFCSPHIGHO2_02_FULL_42_20		39	98.26	0.16	1.077	41.6	18	MGGS01	Candidatus Woesebacteria bacterium RIFCSPHIGHO2_02_FULL_42_20	d__Bacteria; p__Candidatus Woesebacteria; c__; o__; f__; g__; s__	d__Bacteria; p__Patescibacteria; c__Microgenomatia; o__GWA2-44-7; f__UBA8517; g__2-01-FULL-39-21; s__2-01-FULL-39-21 sp001792535	Patescibacteria	Microgenomatia	Microgenomatia
GCA_001793015.1	Candidatus Woesebacteria bacterium RIFCSPLOWO2_01_FULL_39_10		44	97.18	1.17	1.152	37.9	38	MGHC01	Candidatus Woesebacteria bacterium RIFCSPLOWO2_01_FULL_39_10	d__Bacteria; p__Candidatus Woesebacteria; c__; o__; f__; g__; s__	d__Bacteria; p__Patescibacteria; c__Microgenomatia; o__GWA2-44-7; f__UBA8517; g__2-01-FULL-39-10; s__2-01-FULL-39-10 sp001793015	Patescibacteria	Microgenomatia	Microgenomatia
GCA_001793025.1	Candidatus Woesebacteria bacterium RIFCSPLOWO2_01_FULL_39_10b		38	97.54	1.14	1.09651	NA	NA	MGHD01	Candidatus Woesebacteria bacterium RIFCSPLOWO2_01_FULL_39_10b	d__Bacteria; p__Candidatus Woesebacteria; c__; o__; f__; g__; s__	d__Bacteria; p__Patescibacteria; c__Microgenomatia; o__GWA2-44-7; f__UBA8517; g__WO2-39-10b; s__WO2-39-10b sp001792215	Patescibacteria	Microgenomatia	Microgenomatia
GCA_001793095.1	Candidatus Woesebacteria bacterium RIFCSPLOWO2_01_FULL_39_23		44	99.45	1.72	1.126	38.5	18	MGHG01	Candidatus Woesebacteria bacterium RIFCSPLOWO2_01_FULL_39_23	d__Bacteria; p__Candidatus Woesebacteria; c__; o__; f__; g__; s__	d__Bacteria; p__Patescibacteria; c__Microgenomatia; o__GWA2-44-7; f__UBA8517; g__HO2-FULL-38-9; s__HO2-FULL-38-9 sp001793095	Patescibacteria	Microgenomatia	Microgenomatia
GCA_001793475.1	Candidatus Woesebacteria bacterium RIFOXYB1_FULL_38_16		40	94.63	1.65	0.965	37.7	30	MGHY01	Candidatus Woesebacteria bacterium RIFOXYB1_FULL_38_16	d__Bacteria; p__Candidatus Woesebacteria; c__; o__; f__; g__; s__	Undefined (Failed Quality Check)	NA	NA	Microgenomatia
GCA_001793855.1	Candidatus Wolfebacteria bacterium RIFCSPLOWO2_01_FULL_45_19		42	100	0.18	0.589	44.7	10	MGIR01	Candidatus Wolfebacteria bacterium RIFCSPLOWO2_01_FULL_45_19	d__Bacteria; p__Candidatus Wolfebacteria; c__; o__; f__; g__; s__	d__Bacteria; p__Patescibacteria; c__Paceibacteria; o__UBA6257; f__GWB1-45-9; g__GWB1-45-9; s__GWB1-45-9 sp001793855	Patescibacteria	Paceibacteria	Paceibacteria
GCA_001793945.1	Candidatus Wolfebacteria bacterium RIFOXYD12_FULL_48_21		47	96.95	1.73	0.879	48.2	6	MGIW01	Candidatus Wolfebacteria bacterium RIFOXYD12_FULL_48_21	d__Bacteria; p__Candidatus Wolfebacteria; c__; o__; f__; g__; s__	d__Bacteria; p__Patescibacteria; c__Paceibacteria; o__UBA6257; f__UBA9933; g__UBA9933; s__UBA9933 sp001793945	Patescibacteria	Paceibacteria	Paceibacteria
GCA_001795875.1	Candidatus Yanofskybacteria bacterium RIFCSPLOWO2_12_FULL_44_13b		46	100	0.28	0.62	43.7	9	MGKZ01	Candidatus Yanofskybacteria bacterium RIFCSPLOWO2_12_FULL_44_13b	d__Bacteria; p__Candidatus Yanofskybacteria; c__; o__; f__; g__; s__	d__Bacteria; p__Patescibacteria; c__Paceibacteria; o__2-02-FULL-40-12; f__GWA2-44-9; g__GWA2-44-10; s__GWA2-44-10 sp001794755	Patescibacteria	Paceibacteria	Paceibacteria
GCA_001795955.1	Candidatus Yanofskybacteria bacterium RIFOXYC2_FULL_44_13		48	97.11	0.24	0.752	42.9	13	MGLF01	Candidatus Yanofskybacteria bacterium RIFOXYC2_FULL_44_13	d__Bacteria; p__Candidatus Yanofskybacteria; c__; o__; f__; g__; s__	d__Bacteria; p__Patescibacteria; c__Paceibacteria; o__2-02-FULL-40-12; f__GWA2-44-9; g__UBA12115; s__UBA12115 sp003514055	Patescibacteria	Paceibacteria	Paceibacteria
GCA_001803465.1	Microgenomates group bacterium RIFCSPHIGHO2_01_FULL_45_11		36	94.22	1.94	1.083	45.5	38	MHDE01	Microgenomates group bacterium RIFCSPHIGHO2_01_FULL_45_11	d__Bacteria; p__; c__; o__; f__; g__; s__	d__Bacteria; p__Patescibacteria; c__Microgenomatia; o__UBA1400; f__2-01-FULL-45-11; g__2-01-FULL-45-11; s__2-01-FULL-45-11 sp001803465	Patescibacteria	Microgenomatia	Microgenomatia
GCA_001816425.1	Candidatus Blackburnbacteria bacterium RIFCSPHIGHO2_02_FULL_44_20		39	92.9	1.96	0.844	44.2	40	MHBZ01	Candidatus Blackburnbacteria bacterium RIFCSPHIGHO2_02_FULL_44_20	d__Bacteria; p__Candidatus Blackburnbacteria; c__; o__; f__; g__; s__	Undefined (Failed Quality Check)	NA	NA	Microgenomatia
GCA_001816475.1	Candidatus Blackburnbacteria bacterium RIFCSPLOWO2_01_FULL_40_20		43	100	2.13	0.958425	NA	NA	MHCC01	Candidatus Blackburnbacteria bacterium RIFCSPLOWO2_01_FULL_40_20	d__Bacteria; p__Candidatus Blackburnbacteria; c__; o__; f__; g__; s__	d__Bacteria; p__Patescibacteria; c__Microgenomatia; o__GWA2-44-7; f__UBA10165; g__UBA10165; s__UBA10165 sp001816475	Patescibacteria	Microgenomatia	Microgenomatia
GCA_001816655.1	Candidatus Woykebacteria bacterium RBG_13_40_15		48	97.58	2.44	0.983	40.7	36	MHCP01	Candidatus Woykebacteria bacterium RBG_13_40_15	d__Bacteria; p__Candidatus Woykebacteria; c__; o__; f__; g__; s__	d__Bacteria; p__Patescibacteria; c__Microgenomatia; o__Woykebacterales; f__RBG-16-39-9b; g__RBG-13-40-15; s__RBG-13-40-15 sp001816655	Patescibacteria	Microgenomatia	Microgenomatia
GCA_001816915.1	Candidatus Chisholmbacteria bacterium RIFCSPLOWO2_01_FULL_49_14		38	90.3	0.91	1.212	49	29	MHCL01	Candidatus Chisholmbacteria bacterium RIFCSPLOWO2_01_FULL_49_14	d__Bacteria; p__Candidatus Chisholmbacteria; c__; o__; f__; g__; s__	d__Bacteria; p__Patescibacteria; c__Microgenomatia; o__UBA1400; f__Chisholmbacteraceae; g__2-01-FULL-49-14; s__2-01-FULL-49-14 sp001816915	Patescibacteria	Microgenomatia	Microgenomatia
GCA_001816955.1	Candidatus Chisholmbacteria bacterium RIFCSPLOWO2_01_FULL_50_28		45	100	0.1	1.214	49.8	3	MHCM01	Candidatus Chisholmbacteria bacterium RIFCSPLOWO2_01_FULL_50_28	d__Bacteria; p__Candidatus Chisholmbacteria; c__; o__; f__; g__; s__	d__Bacteria; p__Patescibacteria; c__Microgenomatia; o__UBA1400; f__Chisholmbacteraceae; g__2-01-FULL-50-28; s__2-01-FULL-50-28 sp001816585	Patescibacteria	Microgenomatia	Microgenomatia
GCA_001818155.1	Candidatus Jacksonbacteria bacterium RIFCSPLOWO2_02_FULL_44_20		48	100	0.27	1.073	43.8	41	MHJU01	Candidatus Jacksonbacteria bacterium RIFCSPLOWO2_02_FULL_44_20	d__Bacteria; p__Candidatus Jacksonbacteria; c__; o__; f__; g__; s__	d__Bacteria; p__Patescibacteria; c__ABY1; o__UBA9629; f__UBA9629; g__UBA9645; s__UBA9645 sp001818155	Patescibacteria	ABY1	ABY1
GCA_001818285.1	Candidatus Kerfeldbacteria bacterium RIFCSPLOWO2_01_FULL_48_11		45	93.4	2.13	1.205	48.2	20	MHKE01	Candidatus Kerfeldbacteria bacterium RIFCSPLOWO2_01_FULL_48_11	d__Bacteria; p__Candidatus Kerfeldbacteria; c__; o__; f__; g__; s__	d__Bacteria; p__Patescibacteria; c__ABY1; o__UBA10025; f__UBA10025; g__UBA10025; s__UBA10025 sp001003705	Patescibacteria	ABY1	ABY1
GCA_001818495.1	Candidatus Komeilibacteria bacterium RIFOXYD1_FULL_37_29		40	96.25	0.11	0.899	36.7	5	MHKS01	Candidatus Komeilibacteria bacterium RIFOXYD1_FULL_37_29	d__Bacteria; p__Candidatus Komeilibacteria; c__; o__; f__; g__; s__	d__Bacteria; p__Patescibacteria; c__ABY1; o__UBA1558; f__GWA2-36-10; g__XYD1-37-29; s__XYD1-37-29 sp001818495	Patescibacteria	ABY1	ABY1
GCA_001818655.1	Candidatus Liptonbacteria bacterium RIFCSPLOWO2_01_FULL_56_20		41	97.53	0.29	0.648	55.6	30	MHLC01	Candidatus Liptonbacteria bacterium RIFCSPLOWO2_01_FULL_56_20	d__Bacteria; p__Candidatus Liptonbacteria; c__; o__; f__; g__; s__	d__Bacteria; p__Patescibacteria; c__Paceibacteria; o__UBA6257; f__2-01-FULL-56-20; g__2-01-FULL-56-20; s__2-01-FULL-56-20 sp001818655	Patescibacteria	Paceibacteria	Paceibacteria
GCA_001818735.1	Candidatus Kerfeldbacteria bacterium RIFCSPHIGHO2_02_FULL_42_14		44	100	0.61	1.129	42.7	16	MHKB01	Candidatus Kerfeldbacteria bacterium RIFCSPHIGHO2_02_FULL_42_14	d__Bacteria; p__Candidatus Kerfeldbacteria; c__; o__; f__; g__; s__	d__Bacteria; p__Patescibacteria; c__ABY1; o__H02-48-17; f__HO2-48-17; g__WO2-43-9; s__WO2-43-9 sp001818315	Patescibacteria	ABY1	ABY1
GCA_001819935.1	Candidatus Ryanbacteria bacterium RIFCSPLOWO2_01_FULL_44_230		46	100	0.38	0.892	44.1	16	MHNU01	Candidatus Ryanbacteria bacterium RIFCSPLOWO2_01_FULL_44_230	d__Bacteria; p__Candidatus Ryanbacteria; c__; o__; f__; g__; s__	d__Bacteria; p__Patescibacteria; c__Paceibacteria; o__Ryanbacterales; f__GWA2-47-10b; g__HO2-45-13; s__HO2-45-13 sp001821765	Patescibacteria	Paceibacteria	Paceibacteria
GCA_001819985.1	Candidatus Spechtbacteria bacterium RIFCSPHIGHO2_02_FULL_43_15b		42	100	0.2	0.939	42.5	34	MHOE01	Candidatus Spechtbacteria bacterium RIFCSPHIGHO2_02_FULL_43_15b	d__Bacteria; p__Candidatus Spechtbacteria; c__; o__; f__; g__; s__	d__Bacteria; p__Patescibacteria; c__Paceibacteria; o__Spechtbacterales; f__H02-43-30; g__HO2-43-30; s__HO2-43-30 sp001819985	Patescibacteria	Paceibacteria	Paceibacteria
GCA_001821295.1	Candidatus Taylorbacteria bacterium RIFCSPLOWO2_12_FULL_43_20		41	100	0.31	1.008	43	38	MHSK01	Candidatus Taylorbacteria bacterium RIFCSPLOWO2_12_FULL_43_20	d__Bacteria; p__Candidatus Taylorbacteria; c__; o__; f__; g__; s__	d__Bacteria; p__Patescibacteria; c__Paceibacteria; o__UBA9983_A; f__UBA11359_C; g__HO2-43-120; s__HO2-43-120 sp001821295	Patescibacteria	Paceibacteria	Paceibacteria
GCA_001821395.1	Candidatus Lloydbacteria bacterium RIFCSPHIGHO2_02_FULL_50_18		47	95.1	0.55	1.248	49.2	16	MHLM01	Candidatus Lloydbacteria bacterium RIFCSPHIGHO2_02_FULL_50_18	d__Bacteria; p__Candidatus Lloydbacteria; c__; o__; f__; g__; s__	d__Bacteria; p__Patescibacteria; c__Paceibacteria; o__UBA9983_A; f__UBA6899; g__MHLP01; s__MHLP01 sp001821395	Patescibacteria	Paceibacteria	Paceibacteria
GCA_001821555.1	Candidatus Nealsonbacteria bacterium RIFOXYB1_FULL_40_15		46	99.12	0.68	0.761	39.6	21	MHMM01	Candidatus Nealsonbacteria bacterium RIFOXYB1_FULL_40_15	d__Bacteria; p__Candidatus Nealsonbacteria; c__; o__; f__; g__; s__	d__Bacteria; p__Patescibacteria; c__Paceibacteria; o__Paceibacterales; f__GWA2-38-27_A; g__XYB1-FULL-40-15; s__XYB1-FULL-40-15 sp001821555	Patescibacteria	Paceibacteria	Paceibacteria
GCA_001822075.1	Candidatus Staskawiczbacteria bacterium RIFOXYB1_FULL_38_37		47	98.6	0	0.762	36.8	7	MHPK01	Candidatus Staskawiczbacteria bacterium RIFOXYB1_FULL_38_37	d__Bacteria; p__Candidatus Staskawiczbacteria; c__; o__; f__; g__; s__	d__Bacteria; p__Patescibacteria; c__Paceibacteria; o__Paceibacterales; f__Staskawiczbacteraceae; g__UBA11703; s__UBA11703 sp001822075	Patescibacteria	Paceibacteria	Paceibacteria
GCA_001822895.1	Candidatus Terrybacteria bacterium RIFCSPLOWO2_01_FULL_40_23		51	90.63	1.62	0.923	40.1	38	MHSW01	Candidatus Terrybacteria bacterium RIFCSPLOWO2_01_FULL_40_23	d__Bacteria; p__Candidatus Terrybacteria; c__; o__; f__; g__; s__	d__Bacteria; p__Patescibacteria; c__Paceibacteria; o__Terrybacterales; f__GWB1-40-14; g__GWB1-40-14; s__GWB1-40-14 sp000996085	Patescibacteria	Paceibacteria	Paceibacteria
GCA_001822985.1	Candidatus Veblenbacteria bacterium RIFOXYC2_FULL_42_11		44	91.87	0.13	0.792	42.1	44	MHTE01	Candidatus Veblenbacteria bacterium RIFOXYC2_FULL_42_11	d__Bacteria; p__Candidatus Veblenbacteria; c__; o__; f__; g__; s__	d__Bacteria; p__Patescibacteria; c__ABY1; o__Veblenbacterales; f__UBA10138; g__UBA10138; s__UBA10138 sp000995845	Patescibacteria	ABY1	ABY1
GCA_001823495.1	Candidatus Yonathbacteria bacterium RIFCSPHIGHO2_01_FULL_44_41		42	99.94	0.07	0.776	44.2	18	MHUR01	Candidatus Yonathbacteria bacterium RIFCSPHIGHO2_01_FULL_44_41	d__Bacteria; p__Candidatus Yonathbacteria; c__; o__; f__; g__; s__	d__Bacteria; p__Patescibacteria; c__Paceibacteria; o__UBA9983_A; f__UBA1539_A; g__UBA1550; s__UBA1550 sp001823535	Patescibacteria	Paceibacteria	Paceibacteria
GCA_001823925.1	Candidatus Zambryskibacteria bacterium RIFCSPLOWO2_01_FULL_39_39		39	98.91	0.19	0.8	38.8	13	MHWB01	Candidatus Zambryskibacteria bacterium RIFCSPLOWO2_01_FULL_39_39	d__Bacteria; p__Candidatus Zambryskibacteria; c__; o__; f__; g__; s__	d__Bacteria; p__Patescibacteria; c__Paceibacteria; o__UBA9983_A; f__W02-35-19; g__WO2-35-19; s__WO2-35-19 sp001823925	Patescibacteria	Paceibacteria	Paceibacteria
GCA_001824105.1	Candidatus Zambryskibacteria bacterium RIFCSPLOWO2_02_FULL_38_13		40	92.89	0.94	0.586	38.4	31	MHWL01	Candidatus Zambryskibacteria bacterium RIFCSPLOWO2_02_FULL_38_13	d__Bacteria; p__Candidatus Zambryskibacteria; c__; o__; f__; g__; s__	d__Bacteria; p__Patescibacteria; c__Paceibacteria; o__UBA9983_A; f__W02-35-19; g__WO2-35-19; s__WO2-35-19 sp001824215	Patescibacteria	Paceibacteria	Paceibacteria
GCA_001824375.1	Parcubacteria group bacterium RIFCSPHIGHO2_02_FULL_40_12		39	99.9	0	0.478	39.4	23	MHXE01	Parcubacteria group bacterium RIFCSPHIGHO2_02_FULL_40_12	d__Bacteria; p__; c__; o__; f__; g__; s__	d__Bacteria; p__Patescibacteria; c__Paceibacteria; o__2-02-FULL-40-12; f__2-02-FULL-40-12; g__2-02-FULL-40-12; s__2-02-FULL-40-12 sp001824375	Patescibacteria	Paceibacteria	Paceibacteria
GCA_001824745.1	Candidatus Terrybacteria bacterium RIFCSPLOWO2_01_FULL_58_14		44	91.87	0.06	0.814	57.7	34	MHSZ01	Candidatus Terrybacteria bacterium RIFCSPLOWO2_01_FULL_58_14	d__Bacteria; p__Candidatus Terrybacteria; c__; o__; f__; g__; s__	d__Bacteria; p__Patescibacteria; c__Paceibacteria; o__Terrybacterales; f__2-01-FULL-58-14; g__2-01-FULL-58-14; s__2-01-FULL-58-14 sp001824745	Patescibacteria	Paceibacteria	Paceibacteria
GCA_001871765.1	Candidatus Nomurabacteria bacterium CG1_02_43_90		40	98.77	0.02	0.682	43	22	MNVN01	Candidatus Nomurabacteria bacterium CG1_02_43_90	d__Bacteria; p__Candidatus Nomurabacteria; c__; o__; f__; g__; s__	d__Bacteria; p__Patescibacteria; c__Paceibacteria; o__UBA9983_A; f__UBA1539_A; g__UBA1550; s__UBA1550 sp001871765	Patescibacteria	Paceibacteria	Paceibacteria
GCA_001872485.1	Parcubacteria group bacterium CG1_02_44_31		38	94.23	0.35	0.527	43.6	37	MNWK01	Parcubacteria group bacterium CG1_02_44_31	d__Bacteria; p__; c__; o__; f__; g__; s__	d__Bacteria; p__Patescibacteria; c__Paceibacteria; o__UBA6257; f__Brennerbacteraceae; g__UBA1567; s__UBA1567 sp001872485	Patescibacteria	Paceibacteria	Paceibacteria
GCA_001872575.1	Candidatus Peregrinibacteria bacterium CG1_02_54_53		46	96.36	1.63	1.36821	NA	NA	MNWP01	Candidatus Peregrinibacteria bacterium CG1_02_54_53	d__Bacteria; p__Candidatus Peregrinibacteria; c__; o__; f__; g__; s__	d__Bacteria; p__Patescibacteria; c__Gracilibacteria; o__Peribacterales; f__Peribacteraceae; g__Peribacter; s__Peribacter sp001872575	Patescibacteria	Gracilibacteria	Gracilibacteria
GCA_001873215.1	Candidatus Levybacteria bacterium CG2_30_37_29		44	99.64	0.28	1.00414	NA	NA	MNYS01	Candidatus Levybacteria bacterium CG2_30_37_29	d__Bacteria; p__Candidatus Levybacteria; c__; o__; f__; g__; s__	d__Bacteria; p__Patescibacteria; c__Microgenomatia; o__Levybacterales; f__GWA1-39-11; g__CG2-30-37-29; s__CG2-30-37-29 sp001873215	Patescibacteria	Microgenomatia	Microgenomatia
GCA_001873435.1	Candidatus Pacebacteria bacterium CG2_30_36_39		46	99.69	0.04	0.976	35.7	4	MNZB01	Candidatus Pacebacteria bacterium CG2_30_36_39	d__Bacteria; p__Candidatus Pacebacteria; c__; o__; f__; g__; s__	d__Bacteria; p__Patescibacteria; c__Microgenomatia; o__UBA1400; f__PJMF01; g__CG2-30-36-39; s__CG2-30-36-39 sp001873435	Patescibacteria	Microgenomatia	Microgenomatia
GCA_001873565.1	Candidatus Peregrinibacteria bacterium CG2_30_44_17		37	97.29	1.22	1.17	43.8	51	MNZJ01	Candidatus Peregrinibacteria bacterium CG2_30_44_17	d__Bacteria; p__Candidatus Peregrinibacteria; c__; o__; f__; g__; s__	d__Bacteria; p__Patescibacteria; c__Gracilibacteria; o__UBA1369; f__UBA12470; g__CG2-30-44-17; s__CG2-30-44-17 sp001873565	Patescibacteria	Gracilibacteria	Gracilibacteria
GCA_001897295.1	Candidatus Saccharibacteria bacterium 49-20		38	98.34	0.04	0.905	49.5	1	MKSN01	Candidatus Saccharibacteria bacterium 49-20	d__Bacteria; p__Candidatus Saccharibacteria; c__; o__; f__; g__; s__	d__Bacteria; p__Patescibacteria; c__Saccharimonadia; o__Saccharimonadales; f__UBA1547; g__Microsaccharimonas; s__Microsaccharimonas sp001897295	Patescibacteria	Saccharimonadia	Saccharimonadia
GCA_002069945.1	Microgenomates group bacterium ADurb.Bin219		45	98.92	1.39	0.892	40.8	22	MWCH01	Microgenomates group bacterium ADurb.Bin219	d__Bacteria; p__; c__; o__; f__; g__; s__	d__Bacteria; p__Patescibacteria; c__Microgenomatia; o__UM-FILTER-40-11; f__UM-FILTER-40-11; g__MWCH01; s__MWCH01 sp002069945	Patescibacteria	Microgenomatia	Microgenomatia
GCA_002255585.1	Parcubacteria group bacterium 21-54-25		46	99.53	0.37	0.84	53.5	27	NCBJ01	Parcubacteria group bacterium 21-54-25	d__Bacteria; p__; c__; o__; f__; g__; s__	d__Bacteria; p__Patescibacteria; c__Paceibacteria; o__UBA9983_A; f__UBA2103; g__C7867-001; s__C7867-001 sp002255585	Patescibacteria	Paceibacteria	Paceibacteria
GCA_002293825.1	Candidatus Magasanikbacteria bacterium UBA922		43	98.82	1.16	0.925	41.4	15	DBDW01	Candidatus Magasanikbacteria bacterium UBA922	d__Bacteria; p__Candidatus Magasanikbacteria; c__; o__; f__; g__; s__	d__Bacteria; p__Patescibacteria; c__ABY1; o__Magasanikbacterales; f__UBA922; g__UBA922; s__UBA922 sp002293825	Patescibacteria	ABY1	ABY1(UM)
GCA_002306085.1	Candidatus Moranbacteria bacterium UBA1362		46	96.06	0.01	0.911	40.8	24	DBRS01	Candidatus Moranbacteria bacterium UBA1362	d__Bacteria; p__Candidatus Moranbacteria; c__; o__; f__; g__; s__	d__Bacteria; p__Patescibacteria; c__Paceibacteria; o__Moranbacterales; f__GWC2-37-73; g__UBA1362; s__UBA1362 sp002306085	Patescibacteria	Paceibacteria	Paceibacteria
GCA_002306385.1	Candidatus Falkowbacteria bacterium UBA1359		47	99.6	0.01	0.7	38.7	5	DBRV01	Candidatus Falkowbacteria bacterium UBA1359	d__Bacteria; p__Candidatus Falkowbacteria; c__; o__; f__; g__; s__	d__Bacteria; p__Patescibacteria; c__ABY1; o__BM507; f__UBA917; g__UBA1359; s__UBA1359 sp002306385	Patescibacteria	ABY1	ABY1
GCA_002401425.1	Candidatus Peregrinibacteria bacterium		33	96.33	3.22	1.338	34.6	16	NVTB01	Candidatus Peregrinibacteria bacterium	d__Bacteria; p__Candidatus Peregrinibacteria; c__; o__; f__; g__; s__	d__Bacteria; p__Patescibacteria; c__Gracilibacteria; o__GCA-2401425; f__GCA-2401425; g__GCA-2401425; s__GCA-2401425 sp002401425	Patescibacteria	Gracilibacteria	Gracilibacteria
GCA_002413705.1	Candidatus Nomurabacteria bacterium UBA5155		39	92.11	0.16	0.596	42.4	16	DHXN01	Candidatus Nomurabacteria bacterium UBA5155	d__Bacteria; p__Candidatus Nomurabacteria; c__; o__; f__; g__; s__	d__Bacteria; p__Patescibacteria; c__Paceibacteria; o__UBA9983_A; f__UBA9973; g__UBA4124; s__UBA4124 sp002413705	Patescibacteria	Paceibacteria	Paceibacteria
GCA_002687175.1	Parcubacteria group bacterium		46	100	2.83	1.116	36.7	35	NYZP01	Parcubacteria group bacterium	d__Bacteria; p__; c__; o__; f__; g__; s__	d__Bacteria; p__Patescibacteria; c__ABY1; o__Buchananbacterales; f__UBA6539; g__UBA6539; s__UBA6539 sp002687175	Patescibacteria	ABY1	ABY1
GCA_002731455.1	Parcubacteria group bacterium		38	92.47	0.3	0.571	36.2	38	PCBS01	NA	NA	NA	NA	NA	Paceibacteria
GCA_002746885.1	Candidatus Saccharibacteria bacterium		45	96.85	0.23	1.061	51	17	PDRS01	Candidatus Saccharibacteria bacterium	d__Bacteria; p__Candidatus Saccharibacteria; c__; o__; f__; g__; s__	d__Bacteria; p__Patescibacteria; c__Saccharimonadia; o__Saccharimonadales; f__UBA4665; g__GCA-2746885; s__GCA-2746885 sp002746885	Patescibacteria	Saccharimonadia	Saccharimonadia
GCA_002761215.1	Candidatus Gracilibacteria bacterium HOT-871		31	96.93	0.01	1.185	25.1	1	CP017714	Candidatus Gracilibacteria bacterium HOT-871	d__Bacteria; p__Candidatus Gracilibacteria; c__; o__; f__; g__; s__	d__Bacteria; p__Patescibacteria; c__JAEDAM01; o__BD1-5; f__UBA6164; g__GN02-872; s__GN02-872 sp002761215	Patescibacteria	JAEDAM01	JAEDAM01
GCA_002770755.1	candidate division WWE3 bacterium CG23_combo_of_CG06-09_8_20_14_all_40_14		35	93.89	1.86	0.635565	NA	NA	PCQY01	candidate division WWE3 bacterium CG23_combo_of_CG06-09_8_20_14_all_40_14	d__Bacteria; p__candidate division WWE3; c__; o__; f__; g__; s__	d__Bacteria; p__Patescibacteria; c__WWE3; o__CG2-30-40-12; f__CG2-30-40-12; g__CG2-30-40-12; s__CG2-30-40-12 sp002770755	Patescibacteria	WWE3	WWE3
GCA_002771035.1	Candidatus Gracilibacteria bacterium CG12_big_fil_rev_8_21_14_0_65_38_15		30	98.25	0.88	1.01	37.9	74	PCUR01	Candidatus Gracilibacteria bacterium CG12_big_fil_rev_8_21_14_0_65_38_15	d__Bacteria; p__Candidatus Gracilibacteria; c__; o__; f__; g__; s__	d__Bacteria; p__Patescibacteria; c__JAEDAM01; o__BD1-5; f__UBA2023; g__UBA1545; s__UBA1545 sp002771035	Patescibacteria	JAEDAM01	JAEDAM01
GCA_002771135.1	Candidatus Yanofskybacteria bacterium CG10_big_fil_rev_8_21_14_0_10_46_23		37	95.12	0.74	0.571	45.8	13	PCXO01	Candidatus Yanofskybacteria bacterium CG10_big_fil_rev_8_21_14_0_10_46_23	d__Bacteria; p__Candidatus Yanofskybacteria; c__; o__; f__; g__; s__	d__Bacteria; p__Patescibacteria; c__Paceibacteria; o__2-02-FULL-40-12; f__IGHO2-12-FULL-4; g__1-14-0-10-46-23; s__1-14-0-10-46-23 sp002771135	Patescibacteria	Paceibacteria	Paceibacteria
GCA_002771355.1	candidate division WWE3 bacterium CG22_combo_CG10-13_8_21_14_all_39_12		40	95.84	0.93	0.988027	NA	NA	PCSU01	candidate division WWE3 bacterium CG22_combo_CG10-13_8_21_14_all_39_12	d__Bacteria; p__candidate division WWE3; c__; o__; f__; g__; s__	d__Bacteria; p__Patescibacteria; c__4484-211; o__GCA-002791395; f__GCA-002791395; g__GCA-002791395; s__GCA-002791395 sp002771355	Patescibacteria	4484-211	others
GCA_002772455.1	Candidatus Beckwithbacteria bacterium CG23_combo_of_CG06-09_8_20_14_all_47_9		39	96.69	0.19	0.885	46.1	149	PCSQ01	Candidatus Beckwithbacteria bacterium CG23_combo_of_CG06-09_8_20_14_all_47_9	d__Bacteria; p__Candidatus Beckwithbacteria; c__; o__; f__; g__; s__	d__Bacteria; p__Patescibacteria; c__Microgenomatia; o__UBA1400; f__CG1-02-47-37; g__CG1-02-47-37; s__CG1-02-47-37 sp002772455	Patescibacteria	Microgenomatia	Microgenomatia
GCA_002772535.1	Candidatus Peregrinibacteria bacterium CG10_big_fil_rev_8_21_14_0_10_36_19		34	98.96	0.29	1.075	35.8	15	PFDP01	Candidatus Peregrinibacteria bacterium CG10_big_fil_rev_8_21_14_0_10_36_19	d__Bacteria; p__Candidatus Peregrinibacteria; c__; o__; f__; g__; s__	d__Bacteria; p__Patescibacteria; c__Gracilibacteria; o__UBA1369; f__LOWO2-01-FULL-3; g__1-14-0-10-36-19; s__1-14-0-10-36-19 sp002772535	Patescibacteria	Gracilibacteria	Gracilibacteria
GCA_002772695.1	Candidatus Pacebacteria bacterium CG10_big_fil_rev_8_21_14_0_10_44_54		38	96.84	0.49	0.843855	NA	NA	PFDI01	Candidatus Pacebacteria bacterium CG10_big_fil_rev_8_21_14_0_10_44_54	d__Bacteria; p__Candidatus Pacebacteria; c__; o__; f__; g__; s__	d__Bacteria; p__Patescibacteria; c__Microgenomatia; o__UBA1400; f__PJMF01; g__UM-FILTER-42-14; s__UM-FILTER-42-14 sp002772695	Patescibacteria	Microgenomatia	Microgenomatia
GCA_002772745.1	Candidatus Peregrinibacteria bacterium CG10_big_fil_rev_8_21_14_0_10_55_24		49	98.82	0.09	1.294	55.2	13	PFDV01	Candidatus Peregrinibacteria bacterium CG10_big_fil_rev_8_21_14_0_10_55_24	d__Bacteria; p__Candidatus Peregrinibacteria; c__; o__; f__; g__; s__	d__Bacteria; p__Patescibacteria; c__Gracilibacteria; o__Peribacterales; f__Peribacteraceae; g__1-14-0-10-55-24; s__1-14-0-10-55-24 sp002772745	Patescibacteria	Gracilibacteria	Gracilibacteria
GCA_002772785.1	Candidatus Peregrinibacteria bacterium CG10_big_fil_rev_8_21_14_0_10_49_24		44	97.98	2.42	1.456	49	46	PFDT01	Candidatus Peregrinibacteria bacterium CG10_big_fil_rev_8_21_14_0_10_49_24	d__Bacteria; p__Candidatus Peregrinibacteria; c__; o__; f__; g__; s__	d__Bacteria; p__Patescibacteria; c__Gracilibacteria; o__Peribacterales; f__Peribacteraceae; g__GWB1-54-5; s__GWB1-54-5 sp002787035	Patescibacteria	Gracilibacteria	Gracilibacteria
GCA_002772895.1	Parcubacteria group bacterium CG10_big_fil_rev_8_21_14_0_10_36_14		46	99.41	1.16	0.932	35.7	65	PFCS01	Parcubacteria group bacterium CG10_big_fil_rev_8_21_14_0_10_36_14	d__Bacteria; p__; c__; o__; f__; g__; s__	d__Bacteria; p__Patescibacteria; c__ABY1; o__GCA-002772895; f__GCA-002772895; g__GCA-002772895; s__GCA-002772895 sp002772895	Patescibacteria	ABY1	ABY1
GCA_002772995.1	Candidatus Niyogibacteria bacterium CG10_big_fil_rev_8_21_14_0_10_46_36		47	98.68	0.06	0.827	45.8	11	PFCO01	Candidatus Niyogibacteria bacterium CG10_big_fil_rev_8_21_14_0_10_46_36	d__Bacteria; p__Candidatus Niyogibacteria; c__; o__; f__; g__; s__	d__Bacteria; p__Patescibacteria; c__Paceibacteria; o__UBA9983; f__1-14-0-10-42-19; g__1-14-0-10-46-36; s__1-14-0-10-46-36 sp002772995	Patescibacteria	Paceibacteria	Paceibacteria
GCA_002773245.1	Candidatus Komeilibacteria bacterium CG10_big_fil_rev_8_21_14_0_10_36_65		45	96.4	1.79	0.934	35.8	17	PFBN01	Candidatus Komeilibacteria bacterium CG10_big_fil_rev_8_21_14_0_10_36_65	d__Bacteria; p__Candidatus Komeilibacteria; c__; o__; f__; g__; s__	d__Bacteria; p__Patescibacteria; c__ABY1; o__UBA1558; f__GWA2-36-10; g__UM-FILTER-36-13; s__UM-FILTER-36-13 sp002787405	Patescibacteria	ABY1	ABY1
GCA_002773285.1	Candidatus Kaiserbacteria bacterium CG10_big_fil_rev_8_21_14_0_10_59_10		46	98.95	0.09	0.76	58.4	24	PFBM01	Candidatus Kaiserbacteria bacterium CG10_big_fil_rev_8_21_14_0_10_59_10	d__Bacteria; p__Candidatus Kaiserbacteria; c__; o__; f__; g__; s__	d__Bacteria; p__Patescibacteria; c__Paceibacteria; o__UBA9983_A; f__UBA2100; g__UBA10103; s__UBA10103 sp002773285	Patescibacteria	Paceibacteria	Paceibacteria
GCA_002773395.1	Candidatus Kaiserbacteria bacterium CG10_big_fil_rev_8_21_14_0_10_47_16		36	99.66	0.27	0.681	47.1	6	PFBI01	Candidatus Kaiserbacteria bacterium CG10_big_fil_rev_8_21_14_0_10_47_16	d__Bacteria; p__Candidatus Kaiserbacteria; c__; o__; f__; g__; s__	d__Bacteria; p__Patescibacteria; c__Paceibacteria; o__UBA9983_A; f__UBA918; g__1-14-0-10-47-16; s__1-14-0-10-47-16 sp002773395	Patescibacteria	Paceibacteria	Paceibacteria
GCA_002773695.1	Candidatus Doudnabacteria bacterium CG10_big_fil_rev_8_21_14_0_10_41_10		42	94.41	0.76	1.081	41.4	70	PFAJ01	Candidatus Doudnabacteria bacterium CG10_big_fil_rev_8_21_14_0_10_41_10	d__Bacteria; p__Candidatus Doudnabacteria; c__; o__; f__; g__; s__	d__Bacteria; p__Patescibacteria; c__Doudnabacteria; o__UBA920; f__2-01-FULL-50-11; g__1-14-0-10-41-10; s__1-14-0-10-41-10 sp002773695	Patescibacteria	Doudnabacteria	others
GCA_002773725.1	Candidatus Colwellbacteria bacterium CG10_big_fil_rev_8_21_14_0_10_42_22		43	98.05	0.02	0.550819	NA	NA	PFAH01	Candidatus Colwellbacteria bacterium CG10_big_fil_rev_8_21_14_0_10_42_22	d__Bacteria; p__Candidatus Colwellbacteria; c__; o__; f__; g__; s__	d__Bacteria; p__Patescibacteria; c__Paceibacteria; o__UBA6257; f__Colwellbacteraceae; g__1-14-0-10-42-22; s__1-14-0-10-42-22 sp002773725	Patescibacteria	Paceibacteria	Paceibacteria
GCA_002773945.1	Candidatus Beckwithbacteria bacterium CG10_big_fil_rev_8_21_14_0_10_34_10		44	96.71	1.93	1.034	33.5	31	PEZT01	Candidatus Beckwithbacteria bacterium CG10_big_fil_rev_8_21_14_0_10_34_10	d__Bacteria; p__Candidatus Beckwithbacteria; c__; o__; f__; g__; s__	d__Bacteria; p__Patescibacteria; c__Microgenomatia; o__UBA1400; f__UBA1400; g__1-14-0-10-34-10; s__1-14-0-10-34-10 sp002773945	Patescibacteria	Microgenomatia	Microgenomatia
GCA_002774425.1	Parcubacteria group bacterium CG08_land_8_20_14_0_20_48_21		44	96.26	0.04	0.876	48.3	41	PEYJ01	Parcubacteria group bacterium CG08_land_8_20_14_0_20_48_21	d__Bacteria; p__; c__; o__; f__; g__; s__	d__Bacteria; p__Patescibacteria; c__ABY1; o__UBA1544; f__UBA1544; g__UBA1544; s__UBA1544 sp002774425	Patescibacteria	ABY1	ABY1
GCA_002774655.1	Candidatus Kaiserbacteria bacterium CG08_land_8_20_14_0_20_50_21		37	100	0.13	0.532	49.9	61	PEXT01	Candidatus Kaiserbacteria bacterium CG08_land_8_20_14_0_20_50_21	d__Bacteria; p__Candidatus Kaiserbacteria; c__; o__; f__; g__; s__	d__Bacteria; p__Patescibacteria; c__Paceibacteria; o__UBA9983_A; f__UBA2103; g__C7867-001; s__C7867-001 sp002793115	Patescibacteria	Paceibacteria	Paceibacteria
GCA_002774875.1	Candidatus Uhrbacteria bacterium CG10_big_fil_rev_8_21_14_0_10_50_16		39	100	0	0.896	49.5	10	PCYM01	Candidatus Uhrbacteria bacterium CG10_big_fil_rev_8_21_14_0_10_50_16	d__Bacteria; p__Candidatus Uhrbacteria; c__; o__; f__; g__; s__	d__Bacteria; p__Patescibacteria; c__ABY1; o__SG8-24; f__UBA11717; g__UBA11717; s__UBA11717 sp002774875	Patescibacteria	ABY1	ABY1(UM)
GCA_002774885.1	candidate division WWE3 bacterium CG10_big_fil_rev_8_21_14_0_10_35_32		45	96.22	0.04	0.772	34.8	26	PCXT01	candidate division WWE3 bacterium CG10_big_fil_rev_8_21_14_0_10_35_32	d__Bacteria; p__candidate division WWE3; c__; o__; f__; g__; s__	d__Bacteria; p__Patescibacteria; c__WWE3; o__2-01-FULL-39-13; f__2-01-FULL-39-13; g__GCA-002789015; s__GCA-002789015 sp002789015	Patescibacteria	WWE3	WWE3
GCA_002778465.1	Candidatus Magasanikbacteria bacterium CG10_big_fil_rev_8_21_14_0_10_36_32		47	97.19	0.03	0.88	35.7	6	PFBV01	Candidatus Magasanikbacteria bacterium CG10_big_fil_rev_8_21_14_0_10_36_32	d__Bacteria; p__Candidatus Magasanikbacteria; c__; o__; f__; g__; s__	d__Bacteria; p__Patescibacteria; c__ABY1; o__Magasanikbacterales; f__GWA2-37-8; g__1-14-0-10-36-32; s__1-14-0-10-36-32 sp002778465	Patescibacteria	ABY1	ABY1(UM)
GCA_002779355.1	Candidatus Nealsonbacteria bacterium CG07_land_8_20_14_0_80_39_13		38	96.02	0.02	0.586	39	44	PEWS01	Candidatus Nealsonbacteria bacterium CG07_land_8_20_14_0_80_39_13	d__Bacteria; p__Candidatus Nealsonbacteria; c__; o__; f__; g__; s__	d__Bacteria; p__Patescibacteria; c__Paceibacteria; o__Paceibacterales; f__GCA-002779355; g__GCA-002779355; s__GCA-002779355 sp002779355	Patescibacteria	Paceibacteria	Paceibacteria
GCA_002780085.1	candidate division WWE3 bacterium CG06_land_8_20_14_3_00_42_16		33	90.2	0.27	0.94	42.3	98	PEWD01	candidate division WWE3 bacterium CG06_land_8_20_14_3_00_42_16	d__Bacteria; p__candidate division WWE3; c__; o__; f__; g__; s__	d__Bacteria; p__Patescibacteria; c__CPR3; o__CPR3; f__GCA-002780085; g__GCA-002780085; s__GCA-002780085 sp002791435	Patescibacteria	CPR3	others
GCA_002780235.1	Candidatus Berkelbacteria bacterium CG06_land_8_20_14_3_00_43_10		37	86.52	1.47	0.677	42.8	41	PEVO01	Candidatus Berkelbacteria bacterium CG06_land_8_20_14_3_00_43_10	d__Bacteria; p__Candidatus Berkelbacteria; c__; o__; f__; g__; s__	d__Bacteria; p__Patescibacteria; c__UBA1384; o__GWA2-35-9; f__CG2-30-43-20; g__CG2-30-43-20; s__CG2-30-43-20 sp002780235	Patescibacteria	UBA1384	others
GCA_002783265.1	Candidatus Gracilibacteria bacterium CG17_big_fil_post_rev_8_21_14_2_50_48_13		39	98.28	2.14	1.277	48.3	11	PFFG01	Candidatus Gracilibacteria bacterium CG17_big_fil_post_rev_8_21_14_2_50_48_13	d__Bacteria; p__Candidatus Gracilibacteria; c__; o__; f__; g__; s__	d__Bacteria; p__Patescibacteria; c__Gracilibacteria; o__1-14-2-50-48-13; f__1-14-2-50-48-13; g__1-14-2-50-48-13; s__1-14-2-50-48-13 sp002783265	Patescibacteria	Gracilibacteria	Gracilibacteria
GCA_002783825.1	Candidatus Yonathbacteria bacterium CG_4_10_14_3_um_filter_43_12		39	99.43	0	0.698	42.8	47	PFIZ01	Candidatus Yonathbacteria bacterium CG_4_10_14_3_um_filter_43_12	d__Bacteria; p__Candidatus Yonathbacteria; c__; o__; f__; g__; s__	d__Bacteria; p__Patescibacteria; c__Paceibacteria; o__UBA9983_A; f__UBA1539_A; g__UBA1550; s__UBA1550 sp002771015	Patescibacteria	Paceibacteria	Paceibacteria
GCA_002784865.1	Candidatus Levybacteria bacterium CG_4_10_14_0_8_um_filter_35_23		45	100	0.24	0.934	35	31	PFMB01	Candidatus Levybacteria bacterium CG_4_10_14_0_8_um_filter_35_23	d__Bacteria; p__Candidatus Levybacteria; c__; o__; f__; g__; s__	d__Bacteria; p__Patescibacteria; c__Microgenomatia; o__Levybacterales; f__UBA12049; g__GCA-002784865; s__GCA-002784865 sp002788395	Patescibacteria	Microgenomatia	Microgenomatia
GCA_002785045.1	Candidatus Jorgensenbacteria bacterium CG_4_10_14_0_8_um_filter_39_13		43	97.77	1.12	0.579	38.4	45	PFME01	Candidatus Jorgensenbacteria bacterium CG_4_10_14_0_8_um_filter_39_13	d__Bacteria; p__Candidatus Jorgensenbacteria; c__; o__; f__; g__; s__	d__Bacteria; p__Patescibacteria; c__Paceibacteria; o__UBA6257; f__GWB1-50-10; g__GCA-002785045; s__GCA-002785045 sp002781185	Patescibacteria	Paceibacteria	Paceibacteria
GCA_002786495.1	Candidatus Uhrbacteria bacterium CG22_combo_CG10-13_8_21_14_all_47_17		39	95.25	0.14	0.891	47.3	81	PCSZ01	Candidatus Uhrbacteria bacterium CG22_combo_CG10-13_8_21_14_all_47_17	d__Bacteria; p__Candidatus Uhrbacteria; c__; o__; f__; g__; s__	d__Bacteria; p__Patescibacteria; c__ABY1; o__SG8-24; f__2-12-FULL-60-25; g__21-14-all-47-17; s__21-14-all-47-17 sp002786495	Patescibacteria	ABY1	ABY1(UM)
GCA_002786635.1	Candidatus Roizmanbacteria bacterium CG22_combo_CG10-13_8_21_14_all_38_20		44	99.14	2.22	1.118	38	36	PCTA01	Candidatus Roizmanbacteria bacterium CG22_combo_CG10-13_8_21_14_all_38_20	d__Bacteria; p__Candidatus Roizmanbacteria; c__; o__; f__; g__; s__	d__Bacteria; p__Patescibacteria; c__Microgenomatia; o__GCA-001788215; f__GCA-00278855; g__GCA-00278855; s__GCA-00278855 sp002788855	Patescibacteria	Microgenomatia	Microgenomatia
GCA_002787355.1	Candidatus Magasanikbacteria bacterium CG11_big_fil_rev_8_21_14_0_20_39_34		41	99.17	0.21	1.178	38.8	11	PCWN01	Candidatus Magasanikbacteria bacterium CG11_big_fil_rev_8_21_14_0_20_39_34	d__Bacteria; p__Candidatus Magasanikbacteria; c__; o__; f__; g__; s__	d__Bacteria; p__Patescibacteria; c__ABY1; o__Magasanikbacterales; f__UBA922; g__1-14-0-20-39-34; s__1-14-0-20-39-34 sp002787355	Patescibacteria	ABY1	ABY1(UM)
GCA_002788555.1	Parcubacteria group bacterium CG_4_9_14_0_2_um_filter_35_11		33	87.62	1.41	0.544	35.4	58	PFRL01	Parcubacteria group bacterium CG_4_9_14_0_2_um_filter_35_11	d__Bacteria; p__; c__; o__; f__; g__; s__	d__Bacteria; p__Patescibacteria; c__Paceibacteria; o__Paceibacterales; f__GCA-002788555; g__GCA-002788555; s__GCA-002788555 sp002788555	Patescibacteria	Paceibacteria	Paceibacteria
GCA_002788775.1	Candidatus Peregrinibacteria bacterium CG_4_9_14_0_2_um_filter_53_11		40	99.06	0.02	1.19875	NA	NA	PFRX01	Candidatus Peregrinibacteria bacterium CG_4_9_14_0_2_um_filter_53_11	d__Bacteria; p__Candidatus Peregrinibacteria; c__; o__; f__; g__; s__	d__Bacteria; p__Patescibacteria; c__Gracilibacteria; o__UBA1369; f__UM-FILTER-53-11; g__UM-FILTER-53-11; s__UM-FILTER-53-11 sp002788775	Patescibacteria	Gracilibacteria	Gracilibacteria
GCA_002788805.1	Candidatus Roizmanbacteria bacterium CG_4_9_14_0_2_um_filter_35_15		31	91.42	0	0.74	35	59	PFRZ01	Candidatus Roizmanbacteria bacterium CG_4_9_14_0_2_um_filter_35_15	d__Bacteria; p__Candidatus Roizmanbacteria; c__; o__; f__; g__; s__	d__Bacteria; p__Patescibacteria; c__Microgenomatia; o__UBA1406; f__GWC2-37-13; g__GWC2-37-13; s__GWC2-37-13 sp002788805	Patescibacteria	Microgenomatia	Microgenomatia
GCA_002789035.1	candidate division WWE3 bacterium CG_4_9_14_0_2_um_filter_48_10		44	85.4	0.53	0.556	47.5	51	PFSK01	candidate division WWE3 bacterium CG_4_9_14_0_2_um_filter_48_10	d__Bacteria; p__candidate division WWE3; c__; o__; f__; g__; s__	Undefined (Failed Quality Check)	NA	NA	others
GCA_002789815.1	Candidatus Berkelbacteria bacterium CG_4_9_14_3_um_filter_39_23		40	91.84	0.08	0.672	39.3	115	PFTZ01	Candidatus Berkelbacteria bacterium CG_4_9_14_3_um_filter_39_23	d__Bacteria; p__Candidatus Berkelbacteria; c__; o__; f__; g__; s__	d__Bacteria; p__Patescibacteria; c__UBA1384; o__GWA2-35-9; f__CG2-30-39-44; g__CG2-30-39-44; s__CG2-30-39-44 sp002789815	Patescibacteria	UBA1384	others
GCA_002790455.1	Candidatus Kerfeldbacteria bacterium CG_4_9_14_3_um_filter_45_8		40	95.99	0.32	1.282	45.3	40	PFVE01	Candidatus Kerfeldbacteria bacterium CG_4_9_14_3_um_filter_45_8	d__Bacteria; p__Candidatus Kerfeldbacteria; c__; o__; f__; g__; s__	d__Bacteria; p__Patescibacteria; c__ABY1; o__UBA9570; f__XYC2-FULL-38-9; g__UM-FILTER-45-8; s__UM-FILTER-45-8 sp002781785	Patescibacteria	ABY1	ABY1
GCA_002791115.1	Candidatus Roizmanbacteria bacterium CG_4_9_14_3_um_filter_36_11		41	93.77	0.76	1.129	35.9	79	PFWM01	Candidatus Roizmanbacteria bacterium CG_4_9_14_3_um_filter_36_11	d__Bacteria; p__Candidatus Roizmanbacteria; c__; o__; f__; g__; s__	d__Bacteria; p__Patescibacteria; c__Microgenomatia; o__UBA1406; f__GWC2-37-13; g__GCA-002780795; s__GCA-002780795 sp002780795	Patescibacteria	Microgenomatia	Microgenomatia
GCA_002791275.1	Candidatus Uhrbacteria bacterium CG_4_9_14_3_um_filter_41_35		38	98.56	0.21	0.99	41.1	26	PFWT01	Candidatus Uhrbacteria bacterium CG_4_9_14_3_um_filter_41_35	d__Bacteria; p__Candidatus Uhrbacteria; c__; o__; f__; g__; s__	d__Bacteria; p__Patescibacteria; c__ABY1; o__SG8-24; f__UBA9934; g__UM-FILTER-41-35; s__UM-FILTER-41-35 sp002791275	Patescibacteria	ABY1	ABY1(UM)
GCA_002792505.1	Candidatus Peregrinibacteria bacterium CG_4_10_14_0_2_um_filter_41_8		36	94.06	0.45	1.104	40.8	186	PFOL01	Candidatus Peregrinibacteria bacterium CG_4_10_14_0_2_um_filter_41_8	d__Bacteria; p__Candidatus Peregrinibacteria; c__; o__; f__; g__; s__	d__Bacteria; p__Patescibacteria; c__Gracilibacteria; o__UBA1369; f__UM-FILTER-41-14; g__UM-FILTER-41-14; s__UM-FILTER-41-14 sp002788755	Patescibacteria	Gracilibacteria	Gracilibacteria
GCA_002792535.1	Candidatus Peregrinibacteria bacterium CG_4_10_14_0_2_um_filter_38_24		36	98.49	0.02	1.103	37.6	43	PFOM01	Candidatus Peregrinibacteria bacterium CG_4_10_14_0_2_um_filter_38_24	d__Bacteria; p__Candidatus Peregrinibacteria; c__; o__; f__; g__; s__	d__Bacteria; p__Patescibacteria; c__Gracilibacteria; o__UBA1369; f__LOWO2-01-FULL-3; g__UM-FILTER-38-24; s__UM-FILTER-38-24 sp002792535	Patescibacteria	Gracilibacteria	Gracilibacteria
GCA_002792605.1	Candidatus Pacebacteria bacterium CG_4_10_14_0_2_um_filter_40_20		44	100	0.74	1.284	39.8	15	PFOQ01	Candidatus Pacebacteria bacterium CG_4_10_14_0_2_um_filter_40_20	d__Bacteria; p__Candidatus Pacebacteria; c__; o__; f__; g__; s__	d__Bacteria; p__Patescibacteria; c__Microgenomatia; o__UBA1400; f__PJMF01; g__CG1-02-43-31; s__CG1-02-43-31 sp002788675	Patescibacteria	Microgenomatia	Microgenomatia
GCA_002793075.1	Candidatus Komeilibacteria bacterium CG_4_10_14_0_2_um_filter_37_10		45	95.27	0.23	0.978	37	97	PFPO01	Candidatus Komeilibacteria bacterium CG_4_10_14_0_2_um_filter_37_10	d__Bacteria; p__Candidatus Komeilibacteria; c__; o__; f__; g__; s__	d__Bacteria; p__Patescibacteria; c__ABY1; o__UBA1558; f__UBA1558; g__UM-FILTER-37-10; s__UM-FILTER-37-10 sp002793075	Patescibacteria	ABY1	ABY1
GCA_002793355.1	Candidatus Dojkabacteria bacterium CG_4_10_14_0_2_um_filter_Dojkabacteria_WS6_41_15		39	86.45	1.28	1.033	41.4	138	PFQB01	Candidatus Dojkabacteria bacterium CG_4_10_14_0_2_um_filter_Dojkabacteria_WS6_41_15	d__Bacteria; p__; c__; o__; f__; g__; s__	d__Bacteria; p__Patescibacteria; c__Dojkabacteria; o__GCA-002793355; f__GCA-002793355; g__GCA-002793355; s__GCA-002793355 sp002793355	Patescibacteria	Dojkabacteria	Dojkabacteria
GCA_002793435.1	Candidatus Berkelbacteria bacterium CG_4_10_14_0_2_um_filter_35_9_33_12		50	94.74	1.44	0.59	33.2	46	PFQF01	Candidatus Berkelbacteria bacterium CG_4_10_14_0_2_um_filter_35_9_33_12	d__Bacteria; p__Candidatus Berkelbacteria; c__; o__; f__; g__; s__	d__Bacteria; p__Patescibacteria; c__UBA1384; o__GWA2-35-9; f__GWA2-35-9; g__GWA2-35-9; s__GWA2-35-9 sp002793435	Patescibacteria	UBA1384	others
GCA_002793535.1	Candidatus Uhrbacteria bacterium CG10_big_fil_rev_8_21_14_0_10_41_26		39	97.36	0.06	0.848	41.2	37	PFES01	Candidatus Uhrbacteria bacterium CG10_big_fil_rev_8_21_14_0_10_41_26	d__Bacteria; p__Candidatus Uhrbacteria; c__; o__; f__; g__; s__	d__Bacteria; p__Patescibacteria; c__ABY1; o__SG8-24; f__UBA9934; g__UM-FILTER-41-21; s__UM-FILTER-41-21 sp002782865	Patescibacteria	ABY1	ABY1(UM)
GCA_002793575.1	Candidatus Tagabacteria bacterium CG10_big_fil_rev_8_21_14_0_10_40_13		44	97.08	0.29	0.595	39.9	43	PFEP01	Candidatus Tagabacteria bacterium CG10_big_fil_rev_8_21_14_0_10_40_13	d__Bacteria; p__Candidatus Tagabacteria; c__; o__; f__; g__; s__	d__Bacteria; p__Patescibacteria; c__Paceibacteria; o__UBA9983; f__Tagabacteraceae; g__GCA-002793575; s__GCA-002793575 sp002774055	Patescibacteria	Paceibacteria	Paceibacteria
GCA_002793695.1	Candidatus Shapirobacteria bacterium CG10_big_fil_rev_8_21_14_0_10_40_9		37	77.21	0.61	0.6	39.4	70	PFEK01	Candidatus Shapirobacteria bacterium CG10_big_fil_rev_8_21_14_0_10_40_9	d__Bacteria; p__Candidatus Shapirobacteria; c__; o__; f__; g__; s__	Undefined (Failed Quality Check)	NA	NA	Microgenomatia
GCA_002793855.1	Candidatus Uhrbacteria bacterium CG10_big_fil_rev_8_21_14_0_10_48_11		46	97.39	0	0.891	47.8	16	PFET01	Candidatus Uhrbacteria bacterium CG10_big_fil_rev_8_21_14_0_10_48_11	d__Bacteria; p__Candidatus Uhrbacteria; c__; o__; f__; g__; s__	d__Bacteria; p__Patescibacteria; c__ABY1; o__GWA2-46-9; f__GWA2-46-9; g__1-14-0-10-48-11; s__1-14-0-10-48-11 sp002793855	Patescibacteria	ABY1	ABY1(UM)
GCA_002793915.1	Candidatus Ryanbacteria bacterium CG10_big_fil_rev_8_21_14_0_10_43_42		45	98.49	0.82	0.904	43	10	PFEF01	Candidatus Ryanbacteria bacterium CG10_big_fil_rev_8_21_14_0_10_43_42	d__Bacteria; p__Candidatus Ryanbacteria; c__; o__; f__; g__; s__	d__Bacteria; p__Patescibacteria; c__Paceibacteria; o__Ryanbacterales; f__2-02-FULL-48-12; g__1-14-0-10-43-42; s__1-14-0-10-43-42 sp002793915	Patescibacteria	Paceibacteria	Paceibacteria
GCA_002794035.1	Candidatus Yanofskybacteria bacterium CG10_big_fil_rev_8_21_14_0_10_36_16		47	97.01	0.27	0.877	36.1	7	PCXQ01	Candidatus Yanofskybacteria bacterium CG10_big_fil_rev_8_21_14_0_10_36_16	d__Bacteria; p__Candidatus Yanofskybacteria; c__; o__; f__; g__; s__	d__Bacteria; p__Patescibacteria; c__Paceibacteria; o__2-02-FULL-40-12; f__IGHO2-01-FULL-4-A; g__1-14-0-10-36-16; s__1-14-0-10-36-16 sp002794035	Patescibacteria	Paceibacteria	Paceibacteria
GCA_002795915.1	Candidatus Saccharibacteria bacterium CG11_big_fil_rev_8_21_14_0_20_41_19		39	96.2	1.04	0.775	40.5	9	PCVJ01	Candidatus Saccharibacteria bacterium CG11_big_fil_rev_8_21_14_0_20_41_19	d__Bacteria; p__Candidatus Saccharibacteria; c__; o__; f__; g__; s__	d__Bacteria; p__Patescibacteria; c__Saccharimonadia; o__Saccharimonadales; f__UBA1547; g__UBA1547; s__UBA1547 sp001873625	Patescibacteria	Saccharimonadia	Saccharimonadia
GCA_002796025.1	Candidatus Peregrinibacteria bacterium CG11_big_fil_rev_8_21_14_0_20_46_8		41	89.03	1.49	1.324	45.9	70	PCVQ01	Candidatus Peregrinibacteria bacterium CG11_big_fil_rev_8_21_14_0_20_46_8	d__Bacteria; p__Candidatus Peregrinibacteria; c__; o__; f__; g__; s__	d__Bacteria; p__Patescibacteria; c__Gracilibacteria; o__UBA1369; f__UM-FILTER-53-11; g__21-14-0-20-46-8; s__21-14-0-20-46-8 sp002796025	Patescibacteria	Gracilibacteria	Gracilibacteria
GCA_002796365.1	Candidatus Campbellbacteria bacterium CG11_big_fil_rev_8_21_14_0_20_44_21		37	95.79	3.14	0.586	43.7	35	PCXD01	Candidatus Campbellbacteria bacterium CG11_big_fil_rev_8_21_14_0_20_44_21	d__Bacteria; p__Candidatus Campbellbacteria; c__; o__; f__; g__; s__	d__Bacteria; p__Patescibacteria; c__Paceibacteria; o__UBA9983_A; f__GCA-002724975; g__GCA-002724975; s__GCA-002724975 sp002771565	Patescibacteria	Paceibacteria	Paceibacteria
GCA_002839415.1	Candidatus Saccharibacteria bacterium HGW-Saccharibacteria-1		41	98.15	0.2	1.105	39.6	30	PGXZ01	Candidatus Saccharibacteria bacterium HGW-Saccharibacteria-1	d__Bacteria; p__Candidatus Saccharibacteria; c__; o__; f__; g__; s__	d__Bacteria; p__Patescibacteria; c__Saccharimonadia; o__Saccharimonadales; f__UBA1547; g__UBA1547; s__UBA1547 sp002839415	Patescibacteria	Saccharimonadia	Saccharimonadia
GCA_002839505.1	Candidatus Peregrinibacteria bacterium HGW-Peregrinibacteria-1		37	97.95	0.03	0.998	43.3	1	PGYE01	Candidatus Peregrinibacteria bacterium HGW-Peregrinibacteria-1	d__Bacteria; p__Candidatus Peregrinibacteria; c__; o__; f__; g__; s__	d__Bacteria; p__Patescibacteria; c__Gracilibacteria; o__UBA1369; f__LOWO2-01-FULL-3; g__PGYE01; s__PGYE01 sp002839505	Patescibacteria	Gracilibacteria	Gracilibacteria
GCA_002839745.1	Candidatus Kuenenbacteria bacterium HGW-Kuenenbacteria-1		37	96.34	0.49	0.722	27.6	27	PGYQ01	Candidatus Kuenenbacteria bacterium HGW-Kuenenbacteria-1	d__Bacteria; p__Candidatus Kuenenbacteria; c__; o__; f__; g__; s__	d__Bacteria; p__Patescibacteria; c__ABY1; o__UBA2591; f__PGYQ01; g__PGYQ01; s__PGYQ01 sp002839745	Patescibacteria	ABY1	ABY1
GCA_002840305.1	Candidatus Falkowbacteria bacterium HGW-Falkowbacteria-1		40	95.93	0.92	0.913	33	6	PHAI01	Candidatus Falkowbacteria bacterium HGW-Falkowbacteria-1	d__Bacteria; p__Candidatus Falkowbacteria; c__; o__; f__; g__; s__	d__Bacteria; p__Patescibacteria; c__ABY1; o__BM507; f__UBA12465; g__GCA-002840305; s__GCA-002840305 sp002840305	Patescibacteria	ABY1	ABY1
GCA_002840365.1	Candidatus Dojkabacteria bacterium HGW-Dojkabacteria-1		44	98.54	0.21	0.734	33.9	1	PHAO01	Candidatus Dojkabacteria bacterium HGW-Dojkabacteria-1	d__Bacteria; p__; c__; o__; f__; g__; s__	d__Bacteria; p__Patescibacteria; c__Dojkabacteria; o__SC72; f__SC72; g__UBA5209; s__UBA5209 sp002840365	Patescibacteria	Dojkabacteria	Dojkabacteria
GCA_002861585.1	Candidatus Saccharibacteria bacterium		36	79.84	0.35	0.892	44.5	33	PJQJ01	Candidatus Saccharibacteria bacterium	d__Bacteria; p__Candidatus Saccharibacteria; c__; o__; f__; g__; s__	d__Bacteria; p__Patescibacteria; c__Saccharimonadia; o__Saccharimonadales; f__AMD01; g__GCA-2861585; s__GCA-2861585 sp002861585	Patescibacteria	Saccharimonadia	Saccharimonadia
GCA_002869205.1	Candidatus Parcubacteria bacterium		39	97.08	0.07	1.063	39.2	67	PKTJ01	Candidatus Parcubacteria bacterium	d__Bacteria; p__Candidatus Parcubacteria; c__; o__; f__; g__; s__	d__Bacteria; p__Patescibacteria; c__ABY1; o__Magasanikbacterales; f__UBA922; g__BM521; s__BM521 sp002869205	Patescibacteria	ABY1	others
GCA_002869235.1	Candidatus Parcubacteria bacterium		40	97.39	0.67	0.967	37.5	59	PKTI01	Candidatus Parcubacteria bacterium	d__Bacteria; p__Candidatus Parcubacteria; c__; o__; f__; g__; s__	d__Bacteria; p__Patescibacteria; c__ABY1; o__UBA1558; f__GWA2-36-10; g__BM519; s__BM519 sp002869235	Patescibacteria	ABY1	ABY1
GCA_003056085.1	Parcubacteria group bacterium M6-OD1-1		36	97	0.24	0.766	33.1	6	LSNK01	Parcubacteria group bacterium M6-OD1-1	d__Bacteria; p__; c__; o__; f__; g__; s__	d__Bacteria; p__Patescibacteria; c__Paceibacteria; o__GWC2-36-17; f__M10-OD1-4; g__M10-OD1-4; s__M10-OD1-4 sp003056085	Patescibacteria	Paceibacteria	Paceibacteria
GCA_003056145.1	Parcubacteria group bacterium M10-OD1-1		41	97.18	0.03	0.866	30.6	7	LSNL01	Parcubacteria group bacterium M10-OD1-1	d__Bacteria; p__; c__; o__; f__; g__; s__	d__Bacteria; p__Patescibacteria; c__Paceibacteria; o__Moranbacterales; f__UBA2206; g__M10-OD1-1; s__M10-OD1-1 sp003056145	Patescibacteria	Paceibacteria	Paceibacteria
GCA_003135635.1	Candidatus Adlerbacteria bacterium		46	95.31	0.05	0.603	46.4	3	PLCJ01	Candidatus Adlerbacteria bacterium	d__Bacteria; p__Candidatus Adlerbacteria; c__; o__; f__; g__; s__	d__Bacteria; p__Patescibacteria; c__Paceibacteria; o__UBA9983_A; f__SBAW01; g__GWA1-54-10; s__GWA1-54-10 sp003135635	Patescibacteria	Paceibacteria	Paceibacteria
GCA_003233455.1	Candidatus Zambryskibacteria bacterium		37	96.58	0.43	0.736	32.6	52	QILQ01	Candidatus Zambryskibacteria bacterium	d__Bacteria; p__Candidatus Zambryskibacteria; c__; o__; f__; g__; s__	d__Bacteria; p__Patescibacteria; c__Paceibacteria; o__UBA9983_A; f__W02-35-19; g__WO2-35-19; s__WO2-35-19 sp003233455	Patescibacteria	Paceibacteria	Paceibacteria
GCA_003245875.1	Candidatus Kaiserbacteria bacterium		40	97.37	0.19	0.625	47.4	71	QKBW01	Candidatus Kaiserbacteria bacterium	d__Bacteria; p__Candidatus Kaiserbacteria; c__; o__; f__; g__; s__	d__Bacteria; p__Patescibacteria; c__Paceibacteria; o__UBA9983_A; f__UBA918; g__OLB19; s__OLB19 sp003245875	Patescibacteria	Paceibacteria	Paceibacteria
GCA_003260355.1	SR1 bacterium human oral taxon HOT-345		39	93.68	4.44	1.144	38.2	3	MPSQ01	SR1 bacterium human oral taxon HOT-345	d__Bacteria; p__Candidatus Absconditabacteria; c__; o__; f__; g__; s__	d__Bacteria; p__Patescibacteria; c__JAEDAM01; o__Absconditabacterales; f__Absconditicoccaceae; g__HOT-345; s__HOT-345 sp003260355	Patescibacteria	JAEDAM01	JAEDAM01
GCA_003511125.1	Candidatus Uhrbacteria bacterium		47	96.12	0.82	1.112	44.6	67	DOJV01	Candidatus Uhrbacteria bacterium	d__Bacteria; p__Candidatus Uhrbacteria; c__; o__; f__; g__; s__	d__Bacteria; p__Patescibacteria; c__ABY1; o__SG8-24; f__GWF2-40-263; g__UBA12403; s__UBA12403 sp003511125	Patescibacteria	ABY1	ABY1(UM)
GCA_003512165.1	Candidatus Moranbacteria bacterium		40	97.57	0.63	1.095	36	25	DOSI01	Candidatus Moranbacteria bacterium	d__Bacteria; p__Candidatus Moranbacteria; c__; o__; f__; g__; s__	d__Bacteria; p__Patescibacteria; c__Paceibacteria; o__Moranbacterales; f__UBA2206; g__UBA2206; s__UBA2206 sp003483065	Patescibacteria	Paceibacteria	Paceibacteria
GCA_003518045.1	Candidatus Nomurabacteria bacterium		40	98.68	0.04	0.825	35.6	37	DOZK01	Candidatus Nomurabacteria bacterium	d__Bacteria; p__Candidatus Nomurabacteria; c__; o__; f__; g__; s__	d__Bacteria; p__Patescibacteria; c__Paceibacteria; o__UBA9983_A; f__UBA5272; g__UBA11704; s__UBA11704 sp003518045	Patescibacteria	Paceibacteria	Paceibacteria
GCA_003542615.1	Candidatus Shapirobacteria bacterium		45	92.97	0.46	0.779	38.4	14	DPKG01	Candidatus Shapirobacteria bacterium	d__Bacteria; p__Candidatus Shapirobacteria; c__; o__; f__; g__; s__	d__Bacteria; p__Patescibacteria; c__Microgenomatia; o__UBA12405; f__UBA12405; g__UBA12405; s__UBA12405 sp003542615	Patescibacteria	Microgenomatia	Microgenomatia
GCA_003576745.1	Candidatus Uhrbacteria bacterium		46	97.35	0.07	1.065	54.6	4	QEVR01	Candidatus Uhrbacteria bacterium	d__Bacteria; p__Candidatus Uhrbacteria; c__; o__; f__; g__; s__	d__Bacteria; p__Patescibacteria; c__ABY1; o__SG8-24; f__2-12-FULL-60-25; g__2-12-FULL-60-25; s__2-12-FULL-60-25 sp003576745	Patescibacteria	ABY1	ABY1(UM)
GCA_003576945.1	Candidatus Microgenomates bacterium		39	97.99	0.7	0.825	44.4	33	QEVC01	Candidatus Microgenomates bacterium	d__Bacteria; p__Candidatus Microgenomates; c__; o__; f__; g__; s__	d__Bacteria; p__Patescibacteria; c__Microgenomatia; o__UBA1400; f__UBA12108; g__GWF; s__GWF sp003576945	Patescibacteria	Microgenomatia	Microgenomatia
GCA_003597955.1	Candidatus Parcubacteria bacterium		45	98.76	0.21	0.99	45.9	21	QZJU01	Candidatus Parcubacteria bacterium	d__Bacteria; p__Candidatus Parcubacteria; c__; o__; f__; g__; s__	d__Bacteria; p__Patescibacteria; c__ABY1; o__PEXW01; f__PEXW01; g__PEXW01; s__PEXW01 sp003597955	Patescibacteria	ABY1	ABY1
GCA_003599255.1	candidate division WWE3 bacterium		43	90.21	1.34	1.103	40.7	25	QZJF01	candidate division WWE3 bacterium	d__Bacteria; p__candidate division WWE3; c__; o__; f__; g__; s__	d__Bacteria; p__Patescibacteria; c__WWE3; o__UBA101185; f__UBA10185; g__OXYD1-FULL-39-9; s__OXYD1-FULL-39-9 sp003599255	Patescibacteria	WWE3	WWE3
GCA_003599335.1	Candidatus Parcubacteria bacterium		49	100	0.27	0.691	40.8	14	QZJN01	Candidatus Parcubacteria bacterium	d__Bacteria; p__Candidatus Parcubacteria; c__; o__; f__; g__; s__	d__Bacteria; p__Patescibacteria; c__Paceibacteria; o__SURF-38; f__SURF-38; g__SURF-38; s__SURF-38 sp003599335	Patescibacteria	Paceibacteria	Paceibacteria
GCA_003599755.1	Candidatus Parcubacteria bacterium		46	100	0.36	0.929	59.1	13	QZJO01	Candidatus Parcubacteria bacterium	d__Bacteria; p__Candidatus Parcubacteria; c__; o__; f__; g__; s__	d__Bacteria; p__Patescibacteria; c__Paceibacteria; o__Sungbacterales; f__SURF-37; g__SURF-37; s__SURF-37 sp003599755	Patescibacteria	Paceibacteria	Paceibacteria
GCA_003647645.1	candidate division Kazan bacterium		46	87.61	0.53	1.137	43	138	QMNG01	candidate division Kazan bacterium	d__Bacteria; p__; c__; o__; f__; g__; s__	d__Bacteria; p__Patescibacteria; c__Kazan-3B-28; o__Kazan-3B-28; f__Kazan-3B-28; g__B79-G16; s__B79-G16 sp003647645	Patescibacteria	Kazan-3B-28	others
GCA_003694175.1	Candidatus Dojkabacteria bacterium		35	81.9	1.73	0.745	33.9	117	RFKV01	Candidatus Dojkabacteria bacterium	d__Bacteria; p__; c__; o__; f__; g__; s__	d__Bacteria; p__Patescibacteria; c__Dojkabacteria; o__J137; f__J137; g__J137; s__J137 sp003694175	Patescibacteria	Dojkabacteria	Dojkabacteria
GCA_003694545.1	Candidatus Parcubacteria bacterium		45	92.21	0.07	0.783	55.2	65	RFKD01	Candidatus Parcubacteria bacterium	d__Bacteria; p__Candidatus Parcubacteria; c__; o__; f__; g__; s__	d__Bacteria; p__Patescibacteria; c__Paceibacteria; o__UBA9983_A; f__J119; g__J119; s__J119 sp003694545	Patescibacteria	Paceibacteria	Paceibacteria
GCA_004563595.2	Candidatus Gracilibacteria bacterium 28_42_T64		33	92.85	0.23	1.343	28.9	1	CP042461	Candidatus Gracilibacteria bacterium 28_42_T64	d__Bacteria; p__Candidatus Gracilibacteria; c__; o__; f__; g__; s__	d__Bacteria; p__Patescibacteria; c__JAEDAM01; o__BD1-5; f__UBA6164; g__MAAV01; s__MAAV01 sp004563595	Patescibacteria	JAEDAM01	JAEDAM01
GCA_005697215.1	Candidatus Saccharibacteria bacterium oral taxon 488		44	99.36	0.12	0.89	50.6	1	CP040003	Candidatus Saccharibacteria bacterium oral taxon 488	d__Bacteria; p__Candidatus Saccharibacteria; c__; o__; f__; g__; s__	d__Bacteria; p__Patescibacteria; c__Saccharimonadia; o__Saccharimonadales; f__Nanosynbacteraceae; g__Nanosynbacter; s__Nanosynbacter sp005697215	Patescibacteria	Saccharimonadia	Saccharimonadia
GCA_007375535.1	Parcubacteria group bacterium LiPW_41		48	98.83	1.69	0.747	37.3	6	VMEM01	Parcubacteria group bacterium LiPW_41	d__Bacteria; p__; c__; o__; f__; g__; s__	d__Bacteria; p__Patescibacteria; c__Paceibacteria; o__UBA6257; f__GWB1-50-10; g__LiPW-41; s__LiPW-41 sp007375535	Patescibacteria	Paceibacteria	Paceibacteria
GCA_007375595.1	Parcubacteria group bacterium LiPW_30		43	100	0.26	0.781	39.1	18	VMEP01	Parcubacteria group bacterium LiPW_30	d__Bacteria; p__; c__; o__; f__; g__; s__	d__Bacteria; p__Patescibacteria; c__Paceibacteria; o__UBA9983_A; f__VMEP01; g__VMEP01; s__VMEP01 sp007375595	Patescibacteria	Paceibacteria	Paceibacteria
GCA_007375645.1	Parcubacteria group bacterium LiPW_15		48	98	0.08	0.792	48.6	5	VMER01	Parcubacteria group bacterium LiPW_15	d__Bacteria; p__; c__; o__; f__; g__; s__	d__Bacteria; p__Patescibacteria; c__Paceibacteria; o__UBA6257; f__2-01-FULL-56-20; g__LiPW-15; s__LiPW-15 sp007375645	Patescibacteria	Paceibacteria	Paceibacteria
GCA_007375995.1	Parcubacteria group bacterium Gr01-1014_56		40	95.72	1.23	0.661	49.6	53	VMFK01	Parcubacteria group bacterium Gr01-1014_56	d__Bacteria; p__; c__; o__; f__; g__; s__	d__Bacteria; p__Patescibacteria; c__Paceibacteria; o__UBA9983_A; f__SBAW01; g__GWA1-54-10; s__GWA1-54-10 sp007375995	Patescibacteria	Paceibacteria	Paceibacteria
GCA_007376085.1	Parcubacteria group bacterium Gr01-1014_46		32	96.79	3.06	0.68	37.8	25	VMFN01	NA	NA	NA	NA	NA	Paceibacteria
GCA_007376135.1	Parcubacteria group bacterium Gr01-1014_31		48	99.74	0.59	1.336	60.5	8	VMFR01	Parcubacteria group bacterium Gr01-1014_31	d__Bacteria; p__; c__; o__; f__; g__; s__	d__Bacteria; p__Patescibacteria; c__ABY1; o__Buchananbacterales; f__GWA2-38-13; g__VMFR01; s__VMFR01 sp007376135	Patescibacteria	ABY1	ABY1
GCA_007376145.1	Parcubacteria group bacterium Gr01-1014_38		46	95.14	0.83	1.028	60.6	25	VMFP01	Parcubacteria group bacterium Gr01-1014_38	d__Bacteria; p__; c__; o__; f__; g__; s__	d__Bacteria; p__Patescibacteria; c__Andersenbacteria; o__UBA10190; f__CAIZMI01; g__VMFP01; s__VMFP01 sp007376145	Patescibacteria	Andersenbacteria	others
GCA_007376185.1	Parcubacteria group bacterium Gr01-1014_30		42	97.12	0.84	0.769	44.2	11	VMFS01	Parcubacteria group bacterium Gr01-1014_30	d__Bacteria; p__; c__; o__; f__; g__; s__	d__Bacteria; p__Patescibacteria; c__Paceibacteria; o__Paceibacterales; f__2-12-FULL-40-12; g__VMFS01; s__VMFS01 sp007376185	Patescibacteria	Paceibacteria	Paceibacteria
GCA_007376205.1	Candidatus Peregrinibacteria bacterium Gr01-1014_25		46	99.93	0.27	1.125	61.7	12	VMFU01	Candidatus Peregrinibacteria bacterium Gr01-1014_25	d__Bacteria; p__Candidatus Peregrinibacteria; c__; o__; f__; g__; s__	d__Bacteria; p__Patescibacteria; c__Gracilibacteria; o__Peribacterales; f__Peribacteraceae; g__VMFU01; s__VMFU01 sp007376205	Patescibacteria	Gracilibacteria	Gracilibacteria
GCA_007376385.1	Parcubacteria group bacterium Gr01-1014_8		46	95.84	0.02	1.06	50	5	VMGC01	Parcubacteria group bacterium Gr01-1014_8	d__Bacteria; p__; c__; o__; f__; g__; s__	d__Bacteria; p__Patescibacteria; c__Paceibacteria; o__UBA9983_A; f__UBA2100; g__UBA10103; s__UBA10103 sp007376385	Patescibacteria	Paceibacteria	Paceibacteria
GCA_007376445.1	Parcubacteria group bacterium Gr01-1014_3		49	93.74	0.02	0.808	46.4	4	VMGF01	Parcubacteria group bacterium Gr01-1014_3	d__Bacteria; p__; c__; o__; f__; g__; s__	d__Bacteria; p__Patescibacteria; c__Paceibacteria; o__UBA6257; f__WO2-44-18; g__VMGF01; s__VMGF01 sp007376445	Patescibacteria	Paceibacteria	Paceibacteria
GCA_007376485.1	Parcubacteria group bacterium Licking1014_17		42	99.75	0.28	0.79	44.5	11	VMGJ01	Parcubacteria group bacterium Licking1014_17	d__Bacteria; p__; c__; o__; f__; g__; s__	d__Bacteria; p__Patescibacteria; c__Paceibacteria; o__2-02-FULL-40-12; f__IGHO2-01-FULL-4-A; g__VMGJ01; s__VMGJ01 sp007376485	Patescibacteria	Paceibacteria	Paceibacteria
GCA_007376535.1	Candidatus Berkelbacteria bacterium Licking1014_7		46	93.69	0.12	0.806	39.9	41	VMGK01	Candidatus Berkelbacteria bacterium Licking1014_7	d__Bacteria; p__Candidatus Berkelbacteria; c__; o__; f__; g__; s__	d__Bacteria; p__Patescibacteria; c__UBA1384; o__GWA2-35-9; f__CG2-30-39-44; g__VMGK01; s__VMGK01 sp007376535	Patescibacteria	UBA1384	others
GCA_007376745.1	Parcubacteria group bacterium Athens0714_26		44	85.3	6.31	0.636	38.9	70	VMGU01	Parcubacteria group bacterium Athens0714_26	d__Bacteria; p__; c__; o__; f__; g__; s__	d__Bacteria; p__Patescibacteria; c__Paceibacteria; o__UBA6257; f__02-FULL-45-10c; g__VMGU01; s__VMGU01 sp007376745	Patescibacteria	Paceibacteria	Paceibacteria
GCA_007376805.1	Parcubacteria group bacterium Athens0714_16		46	89.46	0.65	0.632	32.3	19	VMGX01	Parcubacteria group bacterium Athens0714_16	d__Bacteria; p__; c__; o__; f__; g__; s__	d__Bacteria; p__Patescibacteria; c__Paceibacteria; o__UBA9983_A; f__21-14-all-36-13; g__VMGX01; s__VMGX01 sp007376805	Patescibacteria	Paceibacteria	Paceibacteria
GCA_007378945.1	Parcubacteria group bacterium Greene0714_21		45	96.19	0.18	0.528	45.4	11	VMHA01	Parcubacteria group bacterium Greene0714_21	d__Bacteria; p__; c__; o__; f__; g__; s__	d__Bacteria; p__Patescibacteria; c__Paceibacteria; o__Paceibacterales; f__UBA10102; g__VMEU01; s__VMEU01 sp007375675	Patescibacteria	Paceibacteria	Paceibacteria
GCA_007378955.1	Parcubacteria group bacterium Athens0714_12		48	100	0.65	0.827	35.2	27	VMGY01	Parcubacteria group bacterium Athens0714_12	d__Bacteria; p__; c__; o__; f__; g__; s__	d__Bacteria; p__Patescibacteria; c__ABY1; o__UBA2591; f__VMGY01; g__VMGY01; s__VMGY01 sp007378955	Patescibacteria	ABY1	ABY1
GCA_007378985.1	Parcubacteria group bacterium Greene0714_7		41	100	0.18	0.851	44.3	8	VMHB01	Parcubacteria group bacterium Greene0714_7	d__Bacteria; p__; c__; o__; f__; g__; s__	d__Bacteria; p__Patescibacteria; c__Paceibacteria; o__UBA9983_A; f__UBA2103; g__1-14-0-10-45-20; s__1-14-0-10-45-20 sp007378985	Patescibacteria	Paceibacteria	Paceibacteria
GCA_007379055.1	Parcubacteria group bacterium Greene0714_2		46	100	0.26	1.023	44.8	24	VMHD01	Parcubacteria group bacterium Greene0714_2	d__Bacteria; p__; c__; o__; f__; g__; s__	d__Bacteria; p__Patescibacteria; c__ABY1; o__VMEV01; f__VMEV01; g__VMEV01; s__VMEV01 sp007375725	Patescibacteria	ABY1	ABY1
GCA_007845485.1	TM7 phylum sp. oral taxon 348		46	96.33	7.67	0.89	39.6	19	SDRW01	TM7 phylum sp. oral taxon 348	d__Bacteria; p__Candidatus Saccharibacteria; c__; o__; f__; g__; s__	d__Bacteria; p__Patescibacteria; c__Saccharimonadia; o__Saccharimonadales; f__UBA10027; g__SDRW01; s__SDRW01 sp007845485	Patescibacteria	Saccharimonadia	Saccharimonadia
GCA_007845545.1	TM7 phylum sp. oral taxon 346		48	94.6	4.18	0.978	47.6	22	SDRZ01	TM7 phylum sp. oral taxon 346	d__Bacteria; p__Candidatus Saccharibacteria; c__; o__; f__; g__; s__	Undefined (Failed Quality Check)	NA	NA	Saccharimonadia
GCA_009691305.1	Candidatus Peribacteria bacterium		46	98.79	0.05	1.068	57.1	44	SICS01	Candidatus Peribacteria bacterium	d__Bacteria; p__Candidatus Peregrinibacteria; c__Candidatus Peribacteria; o__; f__; g__; s__	d__Bacteria; p__Patescibacteria; c__Gracilibacteria; o__Peribacterales; f__Peribacteraceae; g__JABFSS01; s__JABFSS01 sp009691305	Patescibacteria	Gracilibacteria	Gracilibacteria
GCA_009691335.1	Candidatus Zambryskibacteria bacterium		36	82.88	1	0.478	43.8	26	SICR01	Candidatus Zambryskibacteria bacterium	d__Bacteria; p__Candidatus Zambryskibacteria; c__; o__; f__; g__; s__	d__Bacteria; p__Patescibacteria; c__Paceibacteria; o__UBA9983_A; f__Zambryskibacteraceae; g__UBA5004; s__UBA5004 sp009691335	Patescibacteria	Paceibacteria	Paceibacteria
GCA_009691405.1	Candidatus Peribacteria bacterium		45	93.73	0.06	1.012	51.7	45	SICN01	Candidatus Peribacteria bacterium	d__Bacteria; p__Candidatus Peregrinibacteria; c__Candidatus Peribacteria; o__; f__; g__; s__	d__Bacteria; p__Patescibacteria; c__Gracilibacteria; o__Peribacterales; f__Peribacteraceae; g__SICN01; s__SICN01 sp009691405	Patescibacteria	Gracilibacteria	Gracilibacteria
GCA_009691505.1	Candidatus Parcubacteria bacterium		31	93.58	0.04	0.466	39.4	24	SICJ01	Candidatus Parcubacteria bacterium	d__Bacteria; p__Candidatus Parcubacteria; c__; o__; f__; g__; s__	d__Bacteria; p__Patescibacteria; c__Paceibacteria; o__UBA9983_A; f__Zambryskibacteraceae; g__SICJ01; s__SICJ01 sp009691505	Patescibacteria	Paceibacteria	Paceibacteria
GCA_009839685.1	Candidatus Saccharibacteria bacterium		55	92.02	0.18	0.993	55.9	67	VXPC01	Candidatus Saccharibacteria bacterium	d__Bacteria; p__Candidatus Saccharibacteria; c__; o__; f__; g__; s__	d__Bacteria; p__Patescibacteria; c__Saccharimonadia; o__Saccharimonadales; f__VXPC01; g__VXPC01; s__VXPC01 sp009839685	Patescibacteria	Saccharimonadia	Saccharimonadia
GCA_009839835.1	Candidatus Spechtbacteria bacterium SB0662_bin_43		38	93.16	0.04	0.756	42.9	32	VXOY01	Candidatus Spechtbacteria bacterium SB0662_bin_43	d__Bacteria; p__Candidatus Spechtbacteria; c__; o__; f__; g__; s__	d__Bacteria; p__Patescibacteria; c__Paceibacteria; o__Spechtbacterales; f__2-12-FULL-38-22; g__VXOY01; s__VXOY01 sp009839835	Patescibacteria	Paceibacteria	Paceibacteria
GCA_009991525.1	Candidatus Falkowbacteria bacterium		42	99.74	0.38	0.908	33	5	JAACWC	Candidatus Falkowbacteria bacterium	d__Bacteria; p__Candidatus Falkowbacteria; c__; o__; f__; g__; s__	d__Bacteria; p__Patescibacteria; c__ABY1; o__2-01-FULL-39-33; f__2-01-FULL-39-33; g__2-01-FULL-39-33; s__2-01-FULL-39-33 sp002773855	Patescibacteria	ABY1	ABY1
GCA_010014525.1	Candidatus Saccharibacteria bacterium		37	98.49	0.85	0.693	42.1	87	RZZT01	Candidatus Saccharibacteria bacterium	d__Bacteria; p__Candidatus Saccharibacteria; c__; o__; f__; g__; s__	d__Bacteria; p__Patescibacteria; c__Saccharimonadia; o__Saccharimonadales; f__Nanogingivalaceae; g__Nanogingivalis; s__Nanogingivalis sp010014525	Patescibacteria	Saccharimonadia	Saccharimonadia
GCA_010119145.1	Candidatus Gracilibacteria bacterium		37	96.25	1.49	1.283	31.8	37	JAACSU01	Candidatus Gracilibacteria bacterium	d__Bacteria; p__Candidatus Gracilibacteria; c__; o__; f__; g__; s__	d__Bacteria; p__Patescibacteria; c__JAEDAM01; o__BD1-5; f__UBA6164; g__JAACSU01; s__JAACSU01 sp010119145	Patescibacteria	JAEDAM01	JAEDAM01
GCA_011050465.1	Candidatus Nealsonbacteria bacterium		45	97.85	0	0.772	37.2	10	DRFQ01	Candidatus Nealsonbacteria bacterium	d__Bacteria; p__Candidatus Nealsonbacteria; c__; o__; f__; g__; s__	d__Bacteria; p__Patescibacteria; c__Paceibacteria; o__Paceibacterales; f__RBG-13-36-15; g__RBG-13-36-15; s__RBG-13-36-15 sp011050465	Patescibacteria	Paceibacteria	Paceibacteria
GCA_011322135.1	Candidatus Kaiserbacteria bacterium		47	95.23	1.09	0.657	42.1	46	DRNP01	Candidatus Kaiserbacteria bacterium	d__Bacteria; p__Candidatus Kaiserbacteria; c__; o__; f__; g__; s__	d__Bacteria; p__Patescibacteria; c__Paceibacteria; o__UBA9983_A; f__UBA2103; g__C7867-001; s__C7867-001 sp011322135	Patescibacteria	Paceibacteria	Paceibacteria
GCA_012031925.1	Candidatus Gracilibacteria bacterium		33	81.2	1.08	1.068	33.3	51	JAAUSE01	Candidatus Gracilibacteria bacterium	d__Bacteria; p__Candidatus Gracilibacteria; c__; o__; f__; g__; s__	d__Bacteria; p__Patescibacteria; c__JACMRA01; o__JACMRA01; f__JACMRA01; g__JAAUSE01; s__JAAUSE01 sp012031925	Patescibacteria	JACMRA01	others
GCA_012513575.1	Candidatus Dojkabacteria bacterium		46	98.92	0.14	0.716	35.2	24	JAAZBX01	Candidatus Dojkabacteria bacterium	d__Bacteria; p__; c__; o__; f__; g__; s__	d__Bacteria; p__Patescibacteria; c__Dojkabacteria; o__SC72; f__SC72; g__UBA5232; s__UBA5232 sp012513575	Patescibacteria	Dojkabacteria	Dojkabacteria
GCA_012514175.1	Parcubacteria group bacterium		42	100	0.26	0.636	35.9	14	JAAZAU	Parcubacteria group bacterium	d__Bacteria; p__; c__; o__; f__; g__; s__	d__Bacteria; p__Patescibacteria; c__Paceibacteria; o__UBA9983_A; f__W02-35-19; g__WO2-35-19; s__WO2-35-19 sp012514175	Patescibacteria	Paceibacteria	Paceibacteria
GCA_012515515.1	Candidatus Pacebacteria bacterium		45	98.28	0.07	0.811	37	26	JAAYYE01	Candidatus Pacebacteria bacterium	d__Bacteria; p__Candidatus Pacebacteria; c__; o__; f__; g__; s__	d__Bacteria; p__Patescibacteria; c__Microgenomatia; o__UBA1400; f__PJMF01; g__JAAZKO01; s__JAAZKO01 sp012515515	Patescibacteria	Microgenomatia	Microgenomatia
GCA_012797845.1	Candidatus Beckwithbacteria bacterium		41	100	0.53	1.277	36.7	46	JAAZOH01	Candidatus Beckwithbacteria bacterium	d__Bacteria; p__Candidatus Beckwithbacteria; c__; o__; f__; g__; s__	d__Bacteria; p__Patescibacteria; c__Microgenomatia; o__UBA1400; f__UBA1449; g__JAAZOH01; s__JAAZOH01 sp012797845	Patescibacteria	Microgenomatia	Microgenomatia
GCA_012798115.1	candidate division WWE3 bacterium		50	95.28	0.46	0.760854	NA	NA	JAAZNV01	candidate division WWE3 bacterium	d__Bacteria; p__candidate division WWE3; c__; o__; f__; g__; s__	d__Bacteria; p__Patescibacteria; c__WWE3; o__UBA101185; f__UBA10185; g__JAAZNV01; s__JAAZNV01 sp012798115	Patescibacteria	WWE3	WWE3
GCA_012798235.1	Parcubacteria group bacterium		47	100	2.75	0.532	32.9	62	JAAZNP	Parcubacteria group bacterium	d__Bacteria; p__; c__; o__; f__; g__; s__	d__Bacteria; p__Patescibacteria; c__Paceibacteria; o__UBA6257; f__UBA6257; g__JAAZNP01; s__JAAZNP01 sp012798235	Patescibacteria	Paceibacteria	Paceibacteria
GCA_012798265.1	Candidatus Roizmanbacteria bacterium		46	99.36	0.47	0.954	41.5	8	JAAZNM01	Candidatus Roizmanbacteria bacterium	d__Bacteria; p__Candidatus Roizmanbacteria; c__; o__; f__; g__; s__	d__Bacteria; p__Patescibacteria; c__Microgenomatia; o__UBA1406; f__GWC2-37-13; g__JAAZNM01; s__JAAZNM01 sp012798265	Patescibacteria	Microgenomatia	Microgenomatia
GCA_012798315.1	candidate division WWE3 bacterium		46	98.64	1.11	0.899	38.6	71	JAAZNL01	candidate division WWE3 bacterium	d__Bacteria; p__candidate division WWE3; c__; o__; f__; g__; s__	d__Bacteria; p__Patescibacteria; c__WWE3; o__UBA101185; f__UBA10185; g__JAAZNL01; s__JAAZNL01 sp012798315	Patescibacteria	WWE3	WWE3
GCA_012798635.1	Parcubacteria group bacterium		35	99.3	0.05	0.524	31.4	9	JAAZMT	Parcubacteria group bacterium	d__Bacteria; p__; c__; o__; f__; g__; s__	d__Bacteria; p__Patescibacteria; c__Paceibacteria; o__Paceibacterales; f__UBA5633; g__UBA2558; s__UBA2558 sp002340425	Patescibacteria	Paceibacteria	Paceibacteria
GCA_012799795.1	Candidatus Pacebacteria bacterium		44	96.17	0.88	0.73	35.2	84	JAAZKO01	Candidatus Pacebacteria bacterium	d__Bacteria; p__Candidatus Pacebacteria; c__; o__; f__; g__; s__	d__Bacteria; p__Patescibacteria; c__Microgenomatia; o__UBA1400; f__PJMF01; g__JAAZKO01; s__JAAZKO01 sp012799795	Patescibacteria	Microgenomatia	Microgenomatia
GCA_012800315.1	Candidatus Falkowbacteria bacterium		45	97.75	0.44	0.634	34.3	17	JAAZJO	Candidatus Falkowbacteria bacterium	d__Bacteria; p__Candidatus Falkowbacteria; c__; o__; f__; g__; s__	d__Bacteria; p__Patescibacteria; c__ABY1; o__BM507; f__UBA12465; g__UBA12465; s__UBA12465 sp012800315	Patescibacteria	ABY1	ABY1
GCA_012800885.1	Candidatus Dojkabacteria bacterium		42	90.63	1	0.69	34.1	97	JAAZIL01	Candidatus Dojkabacteria bacterium	d__Bacteria; p__; c__; o__; f__; g__; s__	d__Bacteria; p__Patescibacteria; c__Dojkabacteria; o__SC72; f__SC72; g__JAAZIL01; s__JAAZIL01 sp012800885	Patescibacteria	Dojkabacteria	Dojkabacteria
GCA_013140485.1	Candidatus Peribacteraceae bacterium		47	97.6	1.22	1.518	56.4	130	JABFSS01	Candidatus Peribacteraceae bacterium	d__Bacteria; p__Candidatus Peregrinibacteria; c__Candidatus Peribacteria; o__Candidatus Peribacterales; f__; g__; s__	d__Bacteria; p__Patescibacteria; c__Gracilibacteria; o__Peribacterales; f__Peribacteraceae; g__JABFSS01; s__JABFSS01 sp013140485	Patescibacteria	Gracilibacteria	Gracilibacteria
GCA_013268835.1	Candidatus Gracilibacteria bacterium		39	95.81	0.88	1.362	36.3	25	JABFSX01	Candidatus Gracilibacteria bacterium	d__Bacteria; p__Candidatus Gracilibacteria; c__; o__; f__; g__; s__	d__Bacteria; p__Patescibacteria; c__JAEDAM01; o__BD1-5; f__UBA2023; g__JABFSX01; s__JABFSX01 sp013268835	Patescibacteria	JAEDAM01	JAEDAM01
GCA_013333605.2	candidate division SR1 bacterium		34	99.51	2.98	1	35.8	61	JABCOM02	candidate division SR1 bacterium	d__Bacteria; p__Candidatus Absconditabacteria; c__; o__; f__; g__; s__	d__Bacteria; p__Patescibacteria; c__JAEDAM01; o__Absconditabacterales; f__Absconditicoccaceae; g__HOT-345; s__HOT-345 sp013333605	Patescibacteria	JAEDAM01	JAEDAM01
GCA_013334245.1	Candidatus Moranbacteria bacterium		46	95.53	1.46	1.117	54.4	34	JAAXXZ	Candidatus Moranbacteria bacterium	d__Bacteria; p__Candidatus Moranbacteria; c__; o__; f__; g__; s__	d__Bacteria; p__Patescibacteria; c__Paceibacteria; o__Moranbacterales; f__UBA1568; g__JAAXTX01; s__JAAXTX01 sp013334245	Patescibacteria	Paceibacteria	Paceibacteria
GCA_013334475.1	Candidatus Saccharibacteria bacterium		42	87.19	0.18	0.701	43.1	57	JAAXXM01	Candidatus Saccharibacteria bacterium	d__Bacteria; p__Candidatus Saccharibacteria; c__; o__; f__; g__; s__	d__Bacteria; p__Patescibacteria; c__Saccharimonadia; o__Saccharimonadales; f__UBA1547; g__UBA1547; s__UBA1547 sp013334475	Patescibacteria	Saccharimonadia	Saccharimonadia
GCA_013334575.1	Candidatus Moranbacteria bacterium		46	99.28	0.37	1.127	57.4	22	JAAXXG	Candidatus Moranbacteria bacterium	d__Bacteria; p__Candidatus Moranbacteria; c__; o__; f__; g__; s__	d__Bacteria; p__Patescibacteria; c__Paceibacteria; o__Moranbacterales; f__UBA1568; g__JAAXTX01; s__JAAXTX01 sp013334575	Patescibacteria	Paceibacteria	Paceibacteria
GCA_013334765.1	Candidatus Moranbacteria bacterium		47	100	1.31	0.969	46.2	10	JAAXWW	Candidatus Moranbacteria bacterium	d__Bacteria; p__Candidatus Moranbacteria; c__; o__; f__; g__; s__	d__Bacteria; p__Patescibacteria; c__Paceibacteria; o__Moranbacterales; f__UBA2206; g__JAAXWW01; s__JAAXWW01 sp013334765	Patescibacteria	Paceibacteria	Paceibacteria
GCA_013334825.1	Candidatus Yonathbacteria bacterium		48	97.01	0.1	0.839	43.3	3	JAAXWR	Candidatus Yonathbacteria bacterium	d__Bacteria; p__Candidatus Yonathbacteria; c__; o__; f__; g__; s__	d__Bacteria; p__Patescibacteria; c__Paceibacteria; o__UBA9983_A; f__JACNGX01; g__JACNGX01; s__JACNGX01 sp013334825	Patescibacteria	Paceibacteria	Paceibacteria
GCA_013335095.1	candidate division WWE3 bacterium		46	96.46	1.23	1.33981	NA	NA	JAAXWF01	candidate division WWE3 bacterium	d__Bacteria; p__candidate division WWE3; c__; o__; f__; g__; s__	d__Bacteria; p__Patescibacteria; c__4484-211; o__GCA-002791395; f__GCA-002791395; g__JAAXWF01; s__JAAXWF01 sp013335095	Patescibacteria	4484-211	others
GCA_013335175.1	Candidatus Roizmanbacteria bacterium		48	100	0.15	1.453	39.8	46	JAAXWC01	Candidatus Roizmanbacteria bacterium	d__Bacteria; p__Candidatus Roizmanbacteria; c__; o__; f__; g__; s__	d__Bacteria; p__Patescibacteria; c__Microgenomatia; o__UBA1406; f__GWC2-37-13; g__JAAXWC01; s__JAAXWC01 sp013335175	Patescibacteria	Microgenomatia	Microgenomatia
GCA_013336275.1	Candidatus Falkowbacteria bacterium		47	96.65	1.1	1.202	50.6	10	JAAXUA	Candidatus Falkowbacteria bacterium	d__Bacteria; p__Candidatus Falkowbacteria; c__; o__; f__; g__; s__	d__Bacteria; p__Patescibacteria; c__ABY1; o__BM507; f__GWE2-39-37; g__JAAXUA01; s__JAAXUA01 sp013336275	Patescibacteria	ABY1	ABY1
GCA_013426185.1	Candidatus Woesebacteria bacterium		45	100	0.01	0.819	37.1	1	CP058602	Candidatus Woesebacteria bacterium	d__Bacteria; p__Candidatus Woesebacteria; c__; o__; f__; g__; s__	d__Bacteria; p__Patescibacteria; c__Microgenomatia; o__GWA2-44-7; f__UBA8517; g__Ch104c; s__Ch104c sp013426185	Patescibacteria	Microgenomatia	Microgenomatia
GCA_013791585.1	Candidatus Falkowbacteria bacterium		49	97.84	1.4	1.338	37.6	73	VMTK01	Candidatus Falkowbacteria bacterium	d__Bacteria; p__Candidatus Falkowbacteria; c__; o__; f__; g__; s__	d__Bacteria; p__Patescibacteria; c__ABY1; o__BM507; f__VMTK01; g__VMTK01; s__VMTK01 sp013791585	Patescibacteria	ABY1	ABY1
GCA_013815775.1	Candidatus Saccharibacteria bacterium		44	98.73	0.05	0.747	44.6	4	JACDFN01	Candidatus Saccharibacteria bacterium	d__Bacteria; p__Candidatus Saccharibacteria; c__; o__; f__; g__; s__	d__Bacteria; p__Patescibacteria; c__Saccharimonadia; o__Saccharimonadales; f__UBA10212; g__JACDFN01; s__JACDFN01 sp013815775	Patescibacteria	Saccharimonadia	Saccharimonadia
GCA_013816255.1	Candidatus Levybacteria bacterium		43	79.86	0.4	1.555	39.6	78	JACDET01	Candidatus Levybacteria bacterium	d__Bacteria; p__Candidatus Levybacteria; c__; o__; f__; g__; s__	d__Bacteria; p__Patescibacteria; c__Microgenomatia; o__Levybacterales; f__UBA12049; g__JACDET01; s__JACDET01 sp013816255	Patescibacteria	Microgenomatia	Microgenomatia
GCA_014190945.1	Candidatus Levybacteria bacterium		40	98.89	0.46	0.807	31.5	6	BJGW01	Candidatus Levybacteria bacterium	d__Bacteria; p__Candidatus Levybacteria; c__; o__; f__; g__; s__	d__Bacteria; p__Patescibacteria; c__Microgenomatia; o__Levybacterales; f__UBA12049; g__SIBS01; s__SIBS01 sp009695045	Patescibacteria	Microgenomatia	Microgenomatia
GCA_014239775.1	Candidatus Uhrbacteria bacterium		38	100	1.8	0.872	34.8	56	JAAZYG	Candidatus Uhrbacteria bacterium	d__Bacteria; p__Candidatus Uhrbacteria; c__; o__; f__; g__; s__	d__Bacteria; p__Patescibacteria; c__ABY1; o__SG8-24; f__GWF2-40-263; g__JAAZYG01; s__JAAZYG01 sp014239775	Patescibacteria	ABY1	ABY1(UM)
GCA_014376695.1	Candidatus Pacebacteria bacterium		37	78.2	0.27	0.956	39.4	16	JACMRA01	Candidatus Pacebacteria bacterium	d__Bacteria; p__Candidatus Pacebacteria; c__; o__; f__; g__; s__	d__Bacteria; p__Patescibacteria; c__JACMRA01; o__JACMRA01; f__JACMRA01; g__JACMRA01; s__JACMRA01 sp014376695	Patescibacteria	JACMRA01	others
GCA_014377045.1	candidate division SR1 bacterium		35	86.01	1.54	1.044	32.1	42	JACMQI01	candidate division SR1 bacterium	d__Bacteria; p__Candidatus Absconditabacteria; c__; o__; f__; g__; s__	d__Bacteria; p__Patescibacteria; c__JACMRA01; o__JACMRA01; f__JACMRA01; g__JACMQI01; s__JACMQI01 sp014377045	Patescibacteria	JACMRA01	others
GCA_014378965.1	Candidatus Parcubacteria bacterium		38	94.08	1.06	0.728	33.5	80	JACMMR	Candidatus Parcubacteria bacterium	d__Bacteria; p__Candidatus Parcubacteria; c__; o__; f__; g__; s__	d__Bacteria; p__Patescibacteria; c__Paceibacteria; o__UBA9983_A; f__CAIZLB01; g__CAIZLB01; s__CAIZLB01 sp014378965	Patescibacteria	Paceibacteria	Paceibacteria
GCA_014729025.1	Candidatus Buchananbacteria bacterium		42	97.01	1.01	1.079	32.6	61	WJKP01	Candidatus Buchananbacteria bacterium	d__Bacteria; p__Candidatus Buchananbacteria; c__; o__; f__; g__; s__	d__Bacteria; p__Patescibacteria; c__ABY1; o__CAIXNZ01; f__CAIXNZ01; g__WJKP01; s__WJKP01 sp014729025	Patescibacteria	ABY1	ABY1
GCA_014729085.1	Candidatus Dojkabacteria bacterium		45	95.31	0.99	1.6	32.6	23	WJKM01	Candidatus Dojkabacteria bacterium	d__Bacteria; p__; c__; o__; f__; g__; s__	d__Bacteria; p__Patescibacteria; c__Dojkabacteria; o__B142; f__WJKM01; g__WJKM01; s__WJKM01 sp014729085	Patescibacteria	Dojkabacteria	Dojkabacteria
GCA_014729135.1	candidate division WWE3 bacterium		46	95.75	1.28	0.864	40.9	1	WJKK01	candidate division WWE3 bacterium	d__Bacteria; p__candidate division WWE3; c__; o__; f__; g__; s__	d__Bacteria; p__Patescibacteria; c__WWE3; o__UBA101185; f__UBA10185; g__WJKK01; s__WJKK01 sp014729135	Patescibacteria	WWE3	WWE3
GCA_014729235.1	Candidatus Dojkabacteria bacterium		46	94.71	3.6	1.156	39.3	88	WJKH01	Candidatus Dojkabacteria bacterium	d__Bacteria; p__; c__; o__; f__; g__; s__	d__Bacteria; p__Patescibacteria; c__Dojkabacteria; o__SC72; f__WJKH01; g__WJKH01; s__WJKH01 sp014729235	Patescibacteria	Dojkabacteria	Dojkabacteria
GCA_014729395.1	Candidatus Magasanikbacteria bacterium		46	94.73	0.33	1.014	36.3	17	WJJZ01	Candidatus Magasanikbacteria bacterium	d__Bacteria; p__Candidatus Magasanikbacteria; c__; o__; f__; g__; s__	d__Bacteria; p__Patescibacteria; c__ABY1; o__Magasanikbacterales; f__UBA922; g__WJJZ01; s__WJJZ01 sp014729395	Patescibacteria	ABY1	ABY1(UM)
GCA_015257495.1	Candidatus Nanosynbacter sp.		44	98.85	0.67	0.727	43.3	15	JABZKA01	Candidatus Nanosynbacter sp.	d__Bacteria; p__Candidatus Saccharibacteria; c__Candidatus Saccharimonadia; o__Candidatus Nanosynbacterales; f__Candidatus Nanosynbacteraceae; g__Candidatus Nanosynbacter; s__	d__Bacteria; p__Patescibacteria; c__Saccharimonadia; o__Saccharimonadales; f__Nanosynbacteraceae; g__Nanosynbacter; s__Nanosynbacter sp007845355	Patescibacteria	Saccharimonadia	Saccharimonadia
GCA_015663315.1	Candidatus Saccharibacteria bacterium		36	100	0.02	0.909	43.2	10	DQSK01	Candidatus Saccharibacteria bacterium	d__Bacteria; p__Candidatus Saccharibacteria; c__; o__; f__; g__; s__	d__Bacteria; p__Patescibacteria; c__Saccharimonadia; o__Saccharimonadales; f__DTSZ01; g__DTSZ01; s__DTSZ01 sp012965045	Patescibacteria	Saccharimonadia	Saccharimonadia
GCA_016112465.1	Candidatus Saccharibacteria bacterium		43	85.51	0.15	0.718	41.2	39	JAEHON01	Candidatus Saccharibacteria bacterium	d__Bacteria; p__Candidatus Saccharibacteria; c__; o__; f__; g__; s__	d__Bacteria; p__Patescibacteria; c__Saccharimonadia; o__Saccharimonadales; f__Nanosyncoccaceae; g__Nanosyncoccus; s__Nanosyncoccus sp013332965	Patescibacteria	Saccharimonadia	Saccharimonadia
GCA_016176525.1	Candidatus Colwellbacteria bacterium		46	100	0.68	0.656	42.5	4	JACOWZ01	Candidatus Colwellbacteria bacterium	d__Bacteria; p__Candidatus Colwellbacteria; c__; o__; f__; g__; s__	d__Bacteria; p__Patescibacteria; c__Paceibacteria; o__UBA6257; f__Colwellbacteraceae; g__JACOWZ01; s__JACOWZ01 sp016176525	Patescibacteria	Paceibacteria	Paceibacteria
GCA_016176785.1	Parcubacteria group bacterium		34	92.08	0.27	0.544	54.9	18	JACOWN	Parcubacteria group bacterium	d__Bacteria; p__; c__; o__; f__; g__; s__	d__Bacteria; p__Patescibacteria; c__Paceibacteria; o__UBA9983_A; f__UBA2135; g__JACOWN01; s__JACOWN01 sp016176785	Patescibacteria	Paceibacteria	Paceibacteria
GCA_016178135.1	Candidatus Saccharibacteria bacterium		41	96.68	0.09	0.8	43	14	JACOTW01	Candidatus Saccharibacteria bacterium	d__Bacteria; p__Candidatus Saccharibacteria; c__; o__; f__; g__; s__	d__Bacteria; p__Patescibacteria; c__Saccharimonadia; o__Saccharimonadales; f__JACDFO01; g__JACOTW01; s__JACOTW01 sp016178135	Patescibacteria	Saccharimonadia	Saccharimonadia
GCA_016178535.1	Candidatus Peregrinibacteria bacterium		41	97.32	0.22	1.24858	NA	NA	JACOTD01	Candidatus Peregrinibacteria bacterium	d__Bacteria; p__Candidatus Peregrinibacteria; c__; o__; f__; g__; s__	d__Bacteria; p__Patescibacteria; c__Gracilibacteria; o__Peribacterales; f__Peribacteraceae; g__JACOTD01; s__JACOTD01 sp016178535	Patescibacteria	Gracilibacteria	Gracilibacteria
GCA_016180525.1	Parcubacteria group bacterium		51	96.96	0.07	0.946	41.8	5	JACPBB	Parcubacteria group bacterium	d__Bacteria; p__; c__; o__; f__; g__; s__	d__Bacteria; p__Patescibacteria; c__Paceibacteria; o__UBA9983_A; f__UBA2135; g__JACPBB01; s__JACPBB01 sp016180525	Patescibacteria	Paceibacteria	Paceibacteria
GCA_016180955.1	Candidatus Zambryskibacteria bacterium		37	84.94	0.15	0.488	46.4	7	JACPAD	Candidatus Zambryskibacteria bacterium	d__Bacteria; p__Candidatus Zambryskibacteria; c__; o__; f__; g__; s__	d__Bacteria; p__Patescibacteria; c__Paceibacteria; o__UBA9983_A; f__Zambryskibacteraceae; g__UBA5004; s__UBA5004 sp016180955	Patescibacteria	Paceibacteria	Paceibacteria
GCA_016181405.1	Candidatus Wildermuthbacteria bacterium		44	99.17	0.54	0.729	47.3	10	JACOZJ	Candidatus Wildermuthbacteria bacterium	d__Bacteria; p__Candidatus Wildermuthbacteria; c__; o__; f__; g__; s__	d__Bacteria; p__Patescibacteria; c__Paceibacteria; o__Paceibacterales; f__UBA10102; g__O2-01-FULL-48-27b; s__O2-01-FULL-48-27b sp016181405	Patescibacteria	Paceibacteria	Paceibacteria
GCA_016181725.1	Candidatus Roizmanbacteria bacterium		41	95.46	0.89	0.824	42.6	56	JACOYT01	Candidatus Roizmanbacteria bacterium	d__Bacteria; p__Candidatus Roizmanbacteria; c__; o__; f__; g__; s__	d__Bacteria; p__Patescibacteria; c__Microgenomatia; o__UBA1406; f__GWC2-37-13; g__JACOYT01; s__JACOYT01 sp016181725	Patescibacteria	Microgenomatia	Microgenomatia
GCA_016181845.1	Parcubacteria group bacterium		48	100	0.36	0.742	44.3	11	JACOYO	Parcubacteria group bacterium	d__Bacteria; p__; c__; o__; f__; g__; s__	d__Bacteria; p__Patescibacteria; c__Paceibacteria; o__UBA9983_A; f__21-14-all-47-15; g__JACROH01; s__JACROH01 sp016181845	Patescibacteria	Paceibacteria	Paceibacteria
GCA_016182085.1	Candidatus Magasanikbacteria bacterium		48	98.9	0.04	1.056	41.8	11	JACOYB	Candidatus Magasanikbacteria bacterium	d__Bacteria; p__Candidatus Magasanikbacteria; c__; o__; f__; g__; s__	d__Bacteria; p__Patescibacteria; c__ABY1; o__Magasanikbacterales; f__GWA2-37-8; g__XYD2-FULL-39-9; s__XYD2-FULL-39-9 sp016182085	Patescibacteria	ABY1	ABY1(UM)
GCA_016182095.1	Candidatus Liptonbacteria bacterium		45	97.36	1.48	0.893	43.4	23	JACOXY	Candidatus Liptonbacteria bacterium	d__Bacteria; p__Candidatus Liptonbacteria; c__; o__; f__; g__; s__	d__Bacteria; p__Patescibacteria; c__Paceibacteria; o__UBA6257; f__JACOXY01; g__JACOXY01; s__JACOXY01 sp016182095	Patescibacteria	Paceibacteria	Paceibacteria
GCA_016182185.1	Candidatus Levybacteria bacterium		44	94.3	0.22	0.972	36.7	3	JACOXU01	Candidatus Levybacteria bacterium	d__Bacteria; p__Candidatus Levybacteria; c__; o__; f__; g__; s__	d__Bacteria; p__Patescibacteria; c__Microgenomatia; o__Levybacterales; f__UBA12049; g__JACOXU01; s__JACOXU01 sp016182185	Patescibacteria	Microgenomatia	Microgenomatia
GCA_016182295.1	Candidatus Harrisonbacteria bacterium		43	91.02	1.21	0.632	44.3	19	JACOXP	Candidatus Harrisonbacteria bacterium	d__Bacteria; p__Candidatus Harrisonbacteria; c__; o__; f__; g__; s__	d__Bacteria; p__Patescibacteria; c__Paceibacteria; o__UBA6257; f__WO2-44-18; g__JACOXP01; s__JACOXP01 sp016182295	Patescibacteria	Paceibacteria	Paceibacteria
GCA_016182385.1	Candidatus Moranbacteria bacterium		41	98.32	0.01	0.776	43.3	11	JACPGV	Candidatus Moranbacteria bacterium	d__Bacteria; p__Candidatus Moranbacteria; c__; o__; f__; g__; s__	d__Bacteria; p__Patescibacteria; c__Paceibacteria; o__Moranbacterales; f__UBA1568; g__UBA1568; s__UBA1568 sp016182385	Patescibacteria	Paceibacteria	Paceibacteria
GCA_016182415.1	Candidatus Magasanikbacteria bacterium		41	91.48	1.15	1.111	38.9	99	JACPGR	Candidatus Magasanikbacteria bacterium	d__Bacteria; p__Candidatus Magasanikbacteria; c__; o__; f__; g__; s__	d__Bacteria; p__Patescibacteria; c__ABY1; o__Magasanikbacterales; f__UBA922; g__JACPGR01; s__JACPGR01 sp016182415	Patescibacteria	ABY1	ABY1(UM)
GCA_016182485.1	Candidatus Kaiserbacteria bacterium		45	99.7	0.34	0.823	55.5	7	JACPGH	Candidatus Kaiserbacteria bacterium	d__Bacteria; p__Candidatus Kaiserbacteria; c__; o__; f__; g__; s__	d__Bacteria; p__Patescibacteria; c__Paceibacteria; o__UBA9983_A; f__UBA2103; g__C7867-001; s__C7867-001 sp016182485	Patescibacteria	Paceibacteria	Paceibacteria
GCA_016182495.1	Candidatus Kerfeldbacteria bacterium		47	96.03	0.18	1.305	43.2	38	JACPGK	Candidatus Kerfeldbacteria bacterium	d__Bacteria; p__Candidatus Kerfeldbacteria; c__; o__; f__; g__; s__	d__Bacteria; p__Patescibacteria; c__ABY1; o__UBA9570; f__UBA9570; g__JACPGK01; s__JACPGK01 sp016182495	Patescibacteria	ABY1	ABY1
GCA_016182555.1	Candidatus Kerfeldbacteria bacterium		46	95.79	0.3	1.378	42.7	8	JACPGJ	Candidatus Kerfeldbacteria bacterium	d__Bacteria; p__Candidatus Kerfeldbacteria; c__; o__; f__; g__; s__	d__Bacteria; p__Patescibacteria; c__ABY1; o__UBA9570; f__XYC2-FULL-38-9; g__JACPGJ01; s__JACPGJ01 sp016182555	Patescibacteria	ABY1	ABY1
GCA_016182565.1	candidate division WWE3 bacterium		44	96.09	0.6	0.804132	NA	NA	JACPGI01	candidate division WWE3 bacterium	d__Bacteria; p__candidate division WWE3; c__; o__; f__; g__; s__	d__Bacteria; p__Patescibacteria; c__WWE3; o__UBA101185; f__UBA10185; g__JACPGI01; s__JACPGI01 sp016182565	Patescibacteria	WWE3	WWE3
GCA_016182915.1	Candidatus Dojkabacteria bacterium		45	94.91	0.58	0.889	37.8	4	JACPFP01	Candidatus Dojkabacteria bacterium	d__Bacteria; p__; c__; o__; f__; g__; s__	d__Bacteria; p__Patescibacteria; c__Dojkabacteria; o__SC72; f__SC72; g__UBA2022; s__UBA2022 sp016182915	Patescibacteria	Dojkabacteria	Dojkabacteria
GCA_016185525.1	Candidatus Yanofskybacteria bacterium		46	100	0.13	0.812	41.7	8	JACPNK	Candidatus Yanofskybacteria bacterium	d__Bacteria; p__Candidatus Yanofskybacteria; c__; o__; f__; g__; s__	d__Bacteria; p__Patescibacteria; c__Paceibacteria; o__2-02-FULL-40-12; f__IGHO2-12-FULL-4; g__JACPNK01; s__JACPNK01 sp016185525	Patescibacteria	Paceibacteria	Paceibacteria
GCA_016186145.1	Candidatus Sungbacteria bacterium		47	99.31	0.21	0.98	46.9	24	JACPMF	Candidatus Sungbacteria bacterium	d__Bacteria; p__Candidatus Sungbacteria; c__; o__; f__; g__; s__	d__Bacteria; p__Patescibacteria; c__Paceibacteria; o__Sungbacterales; f__SURF-37; g__JACPMF01; s__JACPMF01 sp016186145	Patescibacteria	Paceibacteria	Paceibacteria
GCA_016186205.1	Candidatus Peregrinibacteria bacterium		48	91.94	1.74	1.39169	NA	NA	JACPMA01	Candidatus Peregrinibacteria bacterium	d__Bacteria; p__Candidatus Peregrinibacteria; c__; o__; f__; g__; s__	d__Bacteria; p__Patescibacteria; c__Gracilibacteria; o__UBA1369; f__UM-FILTER-53-11; g__JACPMA01; s__JACPMA01 sp016186205	Patescibacteria	Gracilibacteria	Gracilibacteria
GCA_016186325.1	Parcubacteria group bacterium		52	99.46	0.87	0.751	40.9	13	JACPLW	Parcubacteria group bacterium	d__Bacteria; p__; c__; o__; f__; g__; s__	d__Bacteria; p__Patescibacteria; c__Paceibacteria; o__UBA10092; f__UBA10092; g__JACPHB01; s__JACPHB01 sp016186325	Patescibacteria	Paceibacteria	Paceibacteria
GCA_016186485.1	Candidatus Nealsonbacteria bacterium		45	98.03	0.02	0.687	41.5	10	JACPLN	Candidatus Nealsonbacteria bacterium	d__Bacteria; p__Candidatus Nealsonbacteria; c__; o__; f__; g__; s__	d__Bacteria; p__Patescibacteria; c__Paceibacteria; o__Paceibacterales; f__UBA6532; g__JACPLN01; s__JACPLN01 sp016186485	Patescibacteria	Paceibacteria	Paceibacteria
GCA_016186495.1	Candidatus Niyogibacteria bacterium		48	100	1.53	0.654	40.7	12	JACPLO01	Candidatus Niyogibacteria bacterium	d__Bacteria; p__Candidatus Niyogibacteria; c__; o__; f__; g__; s__	d__Bacteria; p__Patescibacteria; c__Paceibacteria; o__UBA9983; f__JACROR01; g__JACPLO01; s__JACPLO01 sp016186495	Patescibacteria	Paceibacteria	Paceibacteria
GCA_016186795.1	Candidatus Gottesmanbacteria bacterium		45	93.41	0.14	1.315	40.3	3	JACPKY01	Candidatus Gottesmanbacteria bacterium	d__Bacteria; p__Candidatus Gottesmanbacteria; c__; o__; f__; g__; s__	d__Bacteria; p__Patescibacteria; c__Microgenomatia; o__2-02-FULL-39-11; f__2-02-FULL-39-11; g__JACPKY01; s__JACPKY01 sp016186795	Patescibacteria	Microgenomatia	Microgenomatia
GCA_016186825.1	Candidatus Giovannonibacteria bacterium		43	95.12	0.31	0.756	42.8	7	JACPKW	Candidatus Giovannonibacteria bacterium	d__Bacteria; p__Candidatus Giovannonibacteria; c__; o__; f__; g__; s__	d__Bacteria; p__Patescibacteria; c__Paceibacteria; o__UBA9983; f__UBA11713; g__JACPKW01; s__JACPKW01 sp016186825	Patescibacteria	Paceibacteria	Paceibacteria
GCA_016187485.1	Candidatus Uhrbacteria bacterium		49	100	0.85	0.879	54.7	7	JACPJO	Candidatus Uhrbacteria bacterium	d__Bacteria; p__Candidatus Uhrbacteria; c__; o__; f__; g__; s__	d__Bacteria; p__Patescibacteria; c__ABY1; o__SG8-24; f__UBA10169; g__JACPJO01; s__JACPJO01 sp016187485	Patescibacteria	ABY1	ABY1(UM)
GCA_016187515.1	Candidatus Uhrbacteria bacterium		43	100	0.33	1.215	52.1	10	JACPJN	Candidatus Uhrbacteria bacterium	d__Bacteria; p__Candidatus Uhrbacteria; c__; o__; f__; g__; s__	d__Bacteria; p__Patescibacteria; c__ABY1; o__GWA2-47-26; f__GWA2-47-26; g__JACPJN01; s__JACPJN01 sp016187515	Patescibacteria	ABY1	ABY1(UM)
GCA_016188425.1	Candidatus Uhrbacteria bacterium		45	95.71	0.05	1.016	54.7	23	JACPHX	Candidatus Uhrbacteria bacterium	d__Bacteria; p__Candidatus Uhrbacteria; c__; o__; f__; g__; s__	d__Bacteria; p__Patescibacteria; c__ABY1; o__SG8-24; f__GWF2-40-263; g__JACPHX01; s__JACPHX01 sp016188425	Patescibacteria	ABY1	ABY1(UM)
GCA_016188455.1	Candidatus Taylorbacteria bacterium		44	98.02	0.25	0.893	49.2	31	JACPHR	Candidatus Taylorbacteria bacterium	d__Bacteria; p__Candidatus Taylorbacteria; c__; o__; f__; g__; s__	d__Bacteria; p__Patescibacteria; c__Paceibacteria; o__UBA9983_A; f__SIBU01; g__SIBU01; s__SIBU01 sp016188455	Patescibacteria	Paceibacteria	Paceibacteria
GCA_016188475.1	Candidatus Uhrbacteria bacterium		45	97.74	0.49	0.893	41.4	10	JACPHT	Candidatus Uhrbacteria bacterium	d__Bacteria; p__Candidatus Uhrbacteria; c__; o__; f__; g__; s__	d__Bacteria; p__Patescibacteria; c__ABY1; o__SG8-24; f__GWF2-40-263; g__JACQXU01; s__JACQXU01 sp016188475	Patescibacteria	ABY1	ABY1(UM)
GCA_016188495.1	Candidatus Uhrbacteria bacterium		41	96.36	0.39	1.188	44.4	29	JACPHU	Candidatus Uhrbacteria bacterium	d__Bacteria; p__Candidatus Uhrbacteria; c__; o__; f__; g__; s__	d__Bacteria; p__Patescibacteria; c__ABY1; o__SG8-24; f__GWF2-40-263; g__UBA12478; s__UBA12478 sp016188495	Patescibacteria	ABY1	ABY1(UM)
GCA_016188605.1	Candidatus Spechtbacteria bacterium		42	98.18	0.07	0.795	44.4	17	JACPHP	Candidatus Spechtbacteria bacterium	d__Bacteria; p__Candidatus Spechtbacteria; c__; o__; f__; g__; s__	d__Bacteria; p__Patescibacteria; c__Paceibacteria; o__Spechtbacterales; f__JACPHP01; g__JACPHP01; s__JACPHP01 sp016188605	Patescibacteria	Paceibacteria	Paceibacteria
GCA_016188775.1	Parcubacteria group bacterium		45	100	0.31	0.767	40	10	JACPHC	Parcubacteria group bacterium	d__Bacteria; p__; c__; o__; f__; g__; s__	d__Bacteria; p__Patescibacteria; c__Paceibacteria; o__JACPHC01; f__JACPHC01; g__JACPHC01; s__JACPHC01 sp016188775	Patescibacteria	Paceibacteria	Paceibacteria
GCA_016188915.1	Candidatus Microgenomates bacterium		32	94.74	0.06	0.769	41.7	4	JACPGU01	Candidatus Microgenomates bacterium	d__Bacteria; p__Candidatus Microgenomates; c__; o__; f__; g__; s__	d__Bacteria; p__Patescibacteria; c__JACPGU01; o__JACPGU01; f__JACPGU01; g__JACPGU01; s__JACPGU01 sp016188915	Patescibacteria	JACPGU01	others
GCA_016189025.1	Candidatus Magasanikbacteria bacterium		49	97.49	0.16	1.224	53.3	34	JACPGS	Candidatus Magasanikbacteria bacterium	d__Bacteria; p__Candidatus Magasanikbacteria; c__; o__; f__; g__; s__	d__Bacteria; p__Patescibacteria; c__ABY1; o__Magasanikbacterales; f__GWA2-37-8; g__JACPGS01; s__JACPGS01 sp016189025	Patescibacteria	ABY1	ABY1(UM)
GCA_016191105.1	Candidatus Saccharibacteria bacterium		47	100	0.09	0.928	47.4	10	JACPPH01	Candidatus Saccharibacteria bacterium	d__Bacteria; p__Candidatus Saccharibacteria; c__; o__; f__; g__; s__	d__Bacteria; p__Patescibacteria; c__Saccharimonadia; o__CAILAD01; f__JACPPH01; g__JACPPH01; s__JACPPH01 sp016191105	Patescibacteria	Saccharimonadia	Saccharimonadia
GCA_016192685.1	Candidatus Harrisonbacteria bacterium		45	99.94	0.81	0.725	42	3	JACPTS	Candidatus Harrisonbacteria bacterium	d__Bacteria; p__Candidatus Harrisonbacteria; c__; o__; f__; g__; s__	d__Bacteria; p__Patescibacteria; c__Paceibacteria; o__UBA6257; f__02-FULL-45-10c; g__2-02-FULL-42-16; s__2-02-FULL-42-16 sp016192685	Patescibacteria	Paceibacteria	Paceibacteria
GCA_016193335.1	Candidatus Magasanikbacteria bacterium		45	93.13	0.08	1.106	44.7	8	JACPSK	Candidatus Magasanikbacteria bacterium	d__Bacteria; p__Candidatus Magasanikbacteria; c__; o__; f__; g__; s__	Undefined (Failed Quality Check)	NA	NA	ABY1(UM)
GCA_016195715.1	Candidatus Daviesbacteria bacterium		42	99.66	0.88	1.149	33.9	36	JACPZA01	Candidatus Daviesbacteria bacterium	d__Bacteria; p__Candidatus Daviesbacteria; c__; o__; f__; g__; s__	d__Bacteria; p__Patescibacteria; c__Microgenomatia; o__Daviesbacterales; f__UBA10151; g__JACPZA01; s__JACPZA01 sp016195715	Patescibacteria	Microgenomatia	Microgenomatia
GCA_016197005.1	Candidatus Andersenbacteria bacterium		49	94.48	1.25	1.041	45.9	5	JACPWO	Candidatus Andersenbacteria bacterium	d__Bacteria; p__Candidatus Andersenbacteria; c__; o__; f__; g__; s__	d__Bacteria; p__Patescibacteria; c__Andersenbacteria; o__UBA10190; f__UBA10190; g__JACPWO01; s__JACPWO01 sp016197005	Patescibacteria	Andersenbacteria	others
GCA_016201505.1	Candidatus Sungbacteria bacterium		46	100	1.15	0.816	48.8	20	JACQCQ	Candidatus Sungbacteria bacterium	d__Bacteria; p__Candidatus Sungbacteria; c__; o__; f__; g__; s__	d__Bacteria; p__Patescibacteria; c__Paceibacteria; o__Sungbacterales; f__JACQCQ01; g__JACQCQ01; s__JACQCQ01 sp016201505	Patescibacteria	Paceibacteria	Paceibacteria
GCA_016204695.1	Candidatus Kaiserbacteria bacterium		46	95.97	0.11	0.835	53.7	14	JACQKD	Candidatus Kaiserbacteria bacterium	d__Bacteria; p__Candidatus Kaiserbacteria; c__; o__; f__; g__; s__	d__Bacteria; p__Patescibacteria; c__Paceibacteria; o__UBA9983_A; f__UBA918; g__JACQKD01; s__JACQKD01 sp016204695	Patescibacteria	Paceibacteria	Paceibacteria
GCA_016205975.1	Candidatus Uhrbacteria bacterium		40	94.3	1.59	0.939	58.9	26	JACQSK	Candidatus Uhrbacteria bacterium	d__Bacteria; p__Candidatus Uhrbacteria; c__; o__; f__; g__; s__	d__Bacteria; p__Patescibacteria; c__ABY1; o__SG8-24; f__GWF2-40-263; g__JACRJW01; s__JACRJW01 sp016205975	Patescibacteria	ABY1	ABY1(UM)
GCA_016207805.1	Candidatus Abawacabacteria bacterium		38	96.31	1.16	1.234	40	28	JACQZO01	Candidatus Abawacabacteria bacterium	d__Bacteria; p__Candidatus Abawacabacteria; c__; o__; f__; g__; s__	d__Bacteria; p__Patescibacteria; c__Gracilibacteria; o__RBG-16-42-10; f__RBG-16-42-10; g__JACQZO01; s__JACQZO01 sp016207805	Patescibacteria	Gracilibacteria	Gracilibacteria
GCA_016208535.1	Candidatus Terrybacteria bacterium		40	97.26	0.02	0.519	40.5	28	JACQXW	Candidatus Terrybacteria bacterium	d__Bacteria; p__Candidatus Terrybacteria; c__; o__; f__; g__; s__	d__Bacteria; p__Patescibacteria; c__Paceibacteria; o__UBA9983; f__UBA9983; g__JACQXW01; s__JACQXW01 sp016208535	Patescibacteria	Paceibacteria	Paceibacteria
GCA_016208745.1	Candidatus Portnoybacteria bacterium		48	97.8	0.14	0.859	39.8	29	JACQXN	Candidatus Portnoybacteria bacterium	d__Bacteria; p__Candidatus Portnoybacteria; c__; o__; f__; g__; s__	d__Bacteria; p__Patescibacteria; c__Paceibacteria; o__Portnoybacterales; f__GWB1-42-6; g__JACQXN01; s__JACQXN01 sp016208745	Patescibacteria	Paceibacteria	Paceibacteria
GCA_016211945.1	Candidatus Pacebacteria bacterium		46	100	0.39	0.908	43.2	16	JACRHV01	Candidatus Pacebacteria bacterium	d__Bacteria; p__Candidatus Pacebacteria; c__; o__; f__; g__; s__	d__Bacteria; p__Patescibacteria; c__Microgenomatia; o__UBA1400; f__UBA12028; g__JACRHV01; s__JACRHV01 sp016211945	Patescibacteria	Microgenomatia	Microgenomatia
GCA_016214005.1	Candidatus Wolfebacteria bacterium		44	100	0.53	0.639	36.1	22	JACRPK	Candidatus Wolfebacteria bacterium	d__Bacteria; p__Candidatus Wolfebacteria; c__; o__; f__; g__; s__	d__Bacteria; p__Patescibacteria; c__Paceibacteria; o__UBA6257; f__UBA9933; g__JACRPK01; s__JACRPK01 sp016214005	Patescibacteria	Paceibacteria	Paceibacteria
GCA_016214055.1	Candidatus Roizmanbacteria bacterium		45	96.96	1.55	1.206	40.2	26	JACRPE01	Candidatus Roizmanbacteria bacterium	d__Bacteria; p__Candidatus Roizmanbacteria; c__; o__; f__; g__; s__	d__Bacteria; p__Patescibacteria; c__Microgenomatia; o__UBA1406; f__GWC2-37-13; g__YC2-FULL-38-9; s__YC2-FULL-38-9 sp016214055	Patescibacteria	Microgenomatia	Microgenomatia
GCA_016214345.1	Candidatus Niyogibacteria bacterium		46	94.01	1.08	0.691	44.7	32	JACROR01	Candidatus Niyogibacteria bacterium	d__Bacteria; p__Candidatus Niyogibacteria; c__; o__; f__; g__; s__	d__Bacteria; p__Patescibacteria; c__Paceibacteria; o__UBA9983; f__JACROR01; g__JACROR01; s__JACROR01 sp016214345	Patescibacteria	Paceibacteria	Paceibacteria
GCA_016214555.1	Candidatus Levybacteria bacterium		41	96.05	1.24	1.05	39	17	JACROF01	Candidatus Levybacteria bacterium	d__Bacteria; p__Candidatus Levybacteria; c__; o__; f__; g__; s__	d__Bacteria; p__Patescibacteria; c__Microgenomatia; o__Levybacterales; f__UBA12049; g__JACROF01; s__JACROF01 sp016214555	Patescibacteria	Microgenomatia	Microgenomatia
GCA_016214565.1	Candidatus Kerfeldbacteria bacterium		47	100	1.14	1.134	47.7	3	JACROE	Candidatus Kerfeldbacteria bacterium	d__Bacteria; p__Candidatus Kerfeldbacteria; c__; o__; f__; g__; s__	d__Bacteria; p__Patescibacteria; c__ABY1; o__UBA10025; f__JAHIVO01; g__JACROE01; s__JACROE01 sp016214565	Patescibacteria	ABY1	ABY1
GCA_016214605.1	Candidatus Kaiserbacteria bacterium		40	98.25	0.03	1.094	53.1	34	JACROD	Candidatus Kaiserbacteria bacterium	d__Bacteria; p__Candidatus Kaiserbacteria; c__; o__; f__; g__; s__	d__Bacteria; p__Patescibacteria; c__Paceibacteria; o__UBA9983_A; f__UBA2100; g__UBA10103; s__UBA10103 sp016214605	Patescibacteria	Paceibacteria	Paceibacteria
GCA_016214655.1	Candidatus Harrisonbacteria bacterium		47	97.97	0.79	0.91	41.9	8	JACROC	Candidatus Harrisonbacteria bacterium	d__Bacteria; p__Candidatus Harrisonbacteria; c__; o__; f__; g__; s__	d__Bacteria; p__Patescibacteria; c__Paceibacteria; o__UBA6257; f__02-FULL-45-10c; g__JACROC01; s__JACROC01 sp016214655	Patescibacteria	Paceibacteria	Paceibacteria
GCA_016214745.1	Candidatus Falkowbacteria bacterium		47	94.83	1.6	0.923	43.5	19	JACRNW	Candidatus Falkowbacteria bacterium	d__Bacteria; p__Candidatus Falkowbacteria; c__; o__; f__; g__; s__	d__Bacteria; p__Patescibacteria; c__ABY1; o__XYB2-FULL-38-15; f__XYB2-FULL-38-15; g__JAHIRI01; s__JAHIRI01 sp016214745	Patescibacteria	ABY1	ABY1
GCA_016214885.1	Candidatus Gottesmanbacteria bacterium		51	98.22	0.68	1.123	47.9	37	JACRMP01	Candidatus Gottesmanbacteria bacterium	d__Bacteria; p__Candidatus Gottesmanbacteria; c__; o__; f__; g__; s__	d__Bacteria; p__Patescibacteria; c__Microgenomatia; o__UBA10105; f__UBA927; g__UBA927; s__UBA927 sp016214885	Patescibacteria	Microgenomatia	Microgenomatia
GCA_016215325.1	Candidatus Uhrbacteria bacterium		48	92.44	1.3	1.137	51.6	27	JACRJV	Candidatus Uhrbacteria bacterium	d__Bacteria; p__Candidatus Uhrbacteria; c__; o__; f__; g__; s__	d__Bacteria; p__Patescibacteria; c__ABY1; o__JACRJV01; f__JACRJV01; g__JACRJV01; s__JACRJV01 sp016215325	Patescibacteria	ABY1	ABY1(UM)
GCA_016215405.1	Candidatus Taylorbacteria bacterium		46	100	0.91	0.836	56.4	8	JACRJQ	Candidatus Taylorbacteria bacterium	d__Bacteria; p__Candidatus Taylorbacteria; c__; o__; f__; g__; s__	d__Bacteria; p__Patescibacteria; c__Paceibacteria; o__UBA9983_A; f__UBA6065; g__UBA6065; s__UBA6065 sp016215405	Patescibacteria	Paceibacteria	Paceibacteria
GCA_016215445.1	Candidatus Roizmanbacteria bacterium		46	97.22	0.43	0.94	37	3	JACRJL01	Candidatus Roizmanbacteria bacterium	d__Bacteria; p__Candidatus Roizmanbacteria; c__; o__; f__; g__; s__	d__Bacteria; p__Patescibacteria; c__Microgenomatia; o__UBA1406; f__GWC2-37-13; g__GWC2-37-13; s__GWC2-37-13 sp016215445	Patescibacteria	Microgenomatia	Microgenomatia
GCA_016215455.1	Candidatus Taylorbacteria bacterium		35	95.76	0.54	0.664	40.5	4	JACRJP	Candidatus Taylorbacteria bacterium	d__Bacteria; p__Candidatus Taylorbacteria; c__; o__; f__; g__; s__	d__Bacteria; p__Patescibacteria; c__Paceibacteria; o__UBA9983_A; f__PALSA-1337; g__JACRJP01; s__JACRJP01 sp016215455	Patescibacteria	Paceibacteria	Paceibacteria
GCA_016217925.1	Candidatus Kaiserbacteria bacterium		48	100	1.29	0.981	54.6	17	JACRFK	Candidatus Kaiserbacteria bacterium	d__Bacteria; p__Candidatus Kaiserbacteria; c__; o__; f__; g__; s__	d__Bacteria; p__Patescibacteria; c__Paceibacteria; o__UBA9983_A; f__UBA2100; g__UBA10103; s__UBA10103 sp016217925	Patescibacteria	Paceibacteria	Paceibacteria
GCA_016218255.1	Candidatus Gottesmanbacteria bacterium		46	92.96	0.51	1.008	45.7	55	JACREN01	Candidatus Gottesmanbacteria bacterium	d__Bacteria; p__Candidatus Gottesmanbacteria; c__; o__; f__; g__; s__	d__Bacteria; p__Patescibacteria; c__Microgenomatia; o__UBA10105; f__UBA927; g__JACREN01; s__JACREN01 sp016218255	Patescibacteria	Microgenomatia	Microgenomatia
GCA_016218485.1	Candidatus Falkowbacteria bacterium		42	91.55	0.14	0.981	50.8	69	JACRDY	Candidatus Falkowbacteria bacterium	d__Bacteria; p__Candidatus Falkowbacteria; c__; o__; f__; g__; s__	d__Bacteria; p__Patescibacteria; c__ABY1; o__JACRDY01; f__JACRDY01; g__JACRDY01; s__JACRDY01 sp016218485	Patescibacteria	ABY1	ABY1
GCA_016219445.1	Candidatus Amesbacteria bacterium		35	95.52	0.36	0.810084	NA	NA	JACRNA01	Candidatus Amesbacteria bacterium	d__Bacteria; p__Candidatus Amesbacteria; c__; o__; f__; g__; s__	d__Bacteria; p__Patescibacteria; c__Microgenomatia; o__GWA2-44-7; f__Amesbacteraceae; g__JACRNA01; s__JACRNA01 sp016219445	Patescibacteria	Microgenomatia	Microgenomatia
GCA_016219925.1	Candidatus Uhrbacteria bacterium		43	93.16	1.1	0.874	51.1	15	JACRJU	Candidatus Uhrbacteria bacterium	d__Bacteria; p__Candidatus Uhrbacteria; c__; o__; f__; g__; s__	d__Bacteria; p__Patescibacteria; c__ABY1; o__SG8-24; f__GWF2-40-263; g__VGKU01; s__VGKU01 sp016219925	Patescibacteria	ABY1	ABY1(UM)
GCA_016220175.1	Candidatus Peregrinibacteria bacterium		43	96.22	0.31	1.49	39.5	79	JACRHZ01	Candidatus Peregrinibacteria bacterium	d__Bacteria; p__Candidatus Peregrinibacteria; c__; o__; f__; g__; s__	d__Bacteria; p__Patescibacteria; c__Gracilibacteria; o__CAIRYL01; f__CAIRYL01; g__JACRHZ01; s__JACRHZ01 sp016220175	Patescibacteria	Gracilibacteria	Gracilibacteria
GCA_016222815.1	Candidatus Uhrbacteria bacterium		48	97.98	0.06	1.298	55.2	8	JACRQE	Candidatus Uhrbacteria bacterium	d__Bacteria; p__Candidatus Uhrbacteria; c__; o__; f__; g__; s__	d__Bacteria; p__Patescibacteria; c__ABY1; o__SG8-24; f__2-12-FULL-60-25; g__CAIKNB01; s__CAIKNB01 sp016222815	Patescibacteria	ABY1	ABY1(UM)
GCA_016234725.1	Candidatus Azambacteria bacterium		45	100	2.7	0.923	50.5	32	JACRAK	Candidatus Azambacteria bacterium	d__Bacteria; p__Candidatus Azambacteria; c__; o__; f__; g__; s__	d__Bacteria; p__Patescibacteria; c__Paceibacteria; o__GWC2-36-17; f__WO2-46-25; g__MEYI01; s__MEYI01 sp016234725	Patescibacteria	Paceibacteria	Paceibacteria
GCA_016432405.1	Candidatus Giovannonibacteria bacterium	Comp	47	100	0.01	0.652	47.2	1	CP066687	Candidatus Giovannonibacteria bacterium	d__Bacteria; p__Candidatus Giovannonibacteria; c__; o__; f__; g__; s__	d__Bacteria; p__Patescibacteria; c__Paceibacteria; o__UBA9983; f__2-01-FULL-45-33; g__MFHE01; s__MFHE01 sp016432405	Patescibacteria	Paceibacteria	Paceibacteria
GCA_016432425.1	Candidatus Daviesbacteria bacterium		45	99.03	0.06	0.821	39.3	1	CP066688	Candidatus Daviesbacteria bacterium	d__Bacteria; p__Candidatus Daviesbacteria; c__; o__; f__; g__; s__	d__Bacteria; p__Patescibacteria; c__Microgenomatia; o__Daviesbacterales; f__UBA10151; g__GCA-016432425; s__GCA-016432425 sp016432425	Patescibacteria	Microgenomatia	Microgenomatia
GCA_016432445.1	Candidatus Roizmanbacteria bacterium		46	94.08	0.13	1.104	35.2	1	CP066689	Candidatus Roizmanbacteria bacterium	d__Bacteria; p__Candidatus Roizmanbacteria; c__; o__; f__; g__; s__	d__Bacteria; p__Patescibacteria; c__Microgenomatia; o__UBA1406; f__GWC2-37-13; g__GCA-016432445; s__GCA-016432445 sp016432445	Patescibacteria	Microgenomatia	Microgenomatia
GCA_016432465.1	Candidatus Sungbacteria bacterium	Comp	71	100	1.02	0.923	46.2	1	CP066690	Candidatus Sungbacteria bacterium	d__Bacteria; p__Candidatus Sungbacteria; c__; o__; f__; g__; s__	d__Bacteria; p__Patescibacteria; c__Paceibacteria; o__Sungbacterales; f__HO2-52-23; g__GCA-016432465; s__GCA-016432465 sp016432465	Patescibacteria	Paceibacteria	Paceibacteria
GCA_016432525.1	Candidatus Woesebacteria bacterium		45	94.87	0.18	0.917	35.5	1	CP066693	Candidatus Woesebacteria bacterium	d__Bacteria; p__Candidatus Woesebacteria; c__; o__; f__; g__; s__	d__Bacteria; p__Patescibacteria; c__Microgenomatia; o__GWA2-44-7; f__UBA8517; g__GCA-016432525; s__GCA-016432525 sp016432525	Patescibacteria	Microgenomatia	Microgenomatia
GCA_016432565.1	Candidatus Berkelbacteria bacterium		47	95.36	0.11	0.769	50.8	1	CP066695	Candidatus Berkelbacteria bacterium	d__Bacteria; p__Candidatus Berkelbacteria; c__; o__; f__; g__; s__	d__Bacteria; p__Patescibacteria; c__UBA1384; o__2-12-FULL-50-11; f__2-12-FULL-50-11; g__GCA-016432625; s__GCA-016432625 sp016432625	Patescibacteria	UBA1384	others
GCA_016432585.1	Candidatus Saccharibacteria bacterium		41	97.07	0.26	0.953	48.1	1	CP066696	Candidatus Saccharibacteria bacterium	d__Bacteria; p__Candidatus Saccharibacteria; c__; o__; f__; g__; s__	d__Bacteria; p__Patescibacteria; c__Saccharimonadia; o__Saccharimonadales; f__UBA1547; g__UBA6022; s__UBA6022 sp016432585	Patescibacteria	Saccharimonadia	Saccharimonadia
GCA_016699065.1	Candidatus Saccharibacteria bacterium		47	97.22	0.19	0.979	48.7	1	CP064959	Candidatus Saccharibacteria bacterium	d__Bacteria; p__Candidatus Saccharibacteria; c__; o__; f__; g__; s__	d__Bacteria; p__Patescibacteria; c__Saccharimonadia; o__Saccharimonadales; f__Saccharimonadaceae; g__Saccharimonas; s__Saccharimonas aalborgensis	Patescibacteria	Saccharimonadia	Saccharimonadia
GCA_016699085.1	Candidatus Nomurabacteria bacterium	Comp	43	99.73	0	0.808	39.6	1	CP064958	Candidatus Nomurabacteria bacterium	d__Bacteria; p__Candidatus Nomurabacteria; c__; o__; f__; g__; s__	d__Bacteria; p__Patescibacteria; c__Paceibacteria; o__UBA9983_A; f__UBA9973; g__GCA-016699085; s__GCA-016699085 sp016699085	Patescibacteria	Paceibacteria	Paceibacteria
GCA_016699145.1	Candidatus Peregrinibacteria bacterium		42	98.96	1.57	1.339	46.8	1	CP064962	Candidatus Peregrinibacteria bacterium	d__Bacteria; p__Candidatus Peregrinibacteria; c__; o__; f__; g__; s__	d__Bacteria; p__Patescibacteria; c__Gracilibacteria; o__UBA1369; f__2-02-FULL-48-14; g__GCA-016699145; s__GCA-016699145 sp016699145	Patescibacteria	Gracilibacteria	Gracilibacteria
GCA_016699205.1	Candidatus Uhrbacteria bacterium	Comp	45	97.89	0.23	1.082	52.3	1	CP064964	Candidatus Uhrbacteria bacterium	d__Bacteria; p__Candidatus Uhrbacteria; c__; o__; f__; g__; s__	d__Bacteria; p__Patescibacteria; c__ABY1; o__SG8-24; f__2-12-FULL-60-25; g__CAIXDN01; s__CAIXDN01 sp016699205	Patescibacteria	ABY1	ABY1(UM)
GCA_016699245.1	Candidatus Kaiserbacteria bacterium	Comp	40	97.89	1.4	1.055	44.7	1	CP064968	Candidatus Kaiserbacteria bacterium	d__Bacteria; p__Candidatus Kaiserbacteria; c__; o__; f__; g__; s__	d__Bacteria; p__Patescibacteria; c__Paceibacteria; o__UBA9983_A; f__UBA918; g__Damh-18; s__Damh-18 sp016699245	Patescibacteria	Paceibacteria	Paceibacteria
GCA_016699265.1	Candidatus Roizmanbacteria bacterium		45	97.34	0.24	0.929	40.9	1	CP064967	Candidatus Roizmanbacteria bacterium	d__Bacteria; p__Candidatus Roizmanbacteria; c__; o__; f__; g__; s__	d__Bacteria; p__Patescibacteria; c__Microgenomatia; o__UBA1406; f__GWC2-37-13; g__JACOTV01; s__JACOTV01 sp016699265	Patescibacteria	Microgenomatia	Microgenomatia
GCA_016699365.1	Candidatus Nomurabacteria bacterium	Comp	38	97.59	0.15	0.705	36.8	1	CP064973	Candidatus Nomurabacteria bacterium	d__Bacteria; p__Candidatus Nomurabacteria; c__; o__; f__; g__; s__	d__Bacteria; p__Patescibacteria; c__Paceibacteria; o__UBA9983_A; f__UBA9973; g__GCA-016699365; s__GCA-016699365 sp016699365	Patescibacteria	Paceibacteria	Paceibacteria
GCA_016699385.1	Candidatus Moranbacteria bacterium	Comp	46	100	0.72	1.111	47.5	1	CP064974	Candidatus Moranbacteria bacterium	d__Bacteria; p__Candidatus Moranbacteria; c__; o__; f__; g__; s__	d__Bacteria; p__Patescibacteria; c__Paceibacteria; o__Moranbacterales; f__UBA1568; g__GCA-016699975; s__GCA-016699975 sp016699385	Patescibacteria	Paceibacteria	Paceibacteria
GCA_016699425.1	Candidatus Moranbacteria bacterium	Comp	47	100	1.33	1.217	53.2	1	CP064975	Candidatus Moranbacteria bacterium	d__Bacteria; p__Candidatus Moranbacteria; c__; o__; f__; g__; s__	d__Bacteria; p__Patescibacteria; c__Paceibacteria; o__Moranbacterales; f__UBA1568; g__SSEF01; s__SSEF01 sp016699425	Patescibacteria	Paceibacteria	Paceibacteria
GCA_016699465.1	Candidatus Campbellbacteria bacterium	Comp	46	100	0.13	0.811	44.1	1	CP064977	Candidatus Campbellbacteria bacterium	d__Bacteria; p__Candidatus Campbellbacteria; c__; o__; f__; g__; s__	d__Bacteria; p__Patescibacteria; c__Paceibacteria; o__UBA9983_A; f__EsbW-18; g__EsbW-18; s__EsbW-18 sp016699465	Patescibacteria	Paceibacteria	Paceibacteria
GCA_016699515.1	Candidatus Peregrinibacteria bacterium		40	90.97	3.07	1.339	45.5	1	CP064978	Candidatus Peregrinibacteria bacterium	d__Bacteria; p__Candidatus Peregrinibacteria; c__; o__; f__; g__; s__	d__Bacteria; p__Patescibacteria; c__Gracilibacteria; o__UM-FILTER-43-11; f__UM-FILTER-43-11; g__GCA-016699515; s__GCA-016699515 sp016699515	Patescibacteria	Gracilibacteria	Gracilibacteria
GCA_016699755.1	Candidatus Peregrinibacteria bacterium		42	97.06	0.47	1.561	40.9	1	CP065009	Candidatus Peregrinibacteria bacterium	d__Bacteria; p__Candidatus Peregrinibacteria; c__; o__; f__; g__; s__	d__Bacteria; p__Patescibacteria; c__Gracilibacteria; o__CAIRYL01; f__GCA-016699755; g__GCA-016699755; s__GCA-016699755 sp016699755	Patescibacteria	Gracilibacteria	Gracilibacteria
GCA_016699775.1	Candidatus Falkowbacteria bacterium	Comp	42	96.03	0.73	0.939	35.4	1	CP065010	Candidatus Falkowbacteria bacterium	d__Bacteria; p__Candidatus Falkowbacteria; c__; o__; f__; g__; s__	d__Bacteria; p__Patescibacteria; c__ABY1; o__BM507; f__UBA917; g__UBA919; s__UBA919 sp016699775	Patescibacteria	ABY1	ABY1
GCA_016699795.1	Candidatus Moranbacteria bacterium	Comp	42	100	3.49	1.187	35.1	1	CP065011	Candidatus Moranbacteria bacterium	d__Bacteria; p__Candidatus Moranbacteria; c__; o__; f__; g__; s__	d__Bacteria; p__Patescibacteria; c__Paceibacteria; o__Moranbacterales; f__GCA-2747515; g__M50B92; s__M50B92 sp016699795	Patescibacteria	Paceibacteria	Paceibacteria
GCA_016699875.1	Candidatus Moranbacteria bacterium	Comp	46	98.61	1.1	1.089	48.7	1	CP064989	Candidatus Moranbacteria bacterium	d__Bacteria; p__Candidatus Moranbacteria; c__; o__; f__; g__; s__	d__Bacteria; p__Patescibacteria; c__Paceibacteria; o__Moranbacterales; f__UBA1568; g__GCA-016699975; s__GCA-016699975 sp016699875	Patescibacteria	Paceibacteria	Paceibacteria
GCA_016699895.1	Candidatus Saccharibacteria bacterium		45	98.04	0.06	0.749	48.4	1	CP064991	Candidatus Saccharibacteria bacterium	d__Bacteria; p__Candidatus Saccharibacteria; c__; o__; f__; g__; s__	d__Bacteria; p__Patescibacteria; c__Saccharimonadia; o__Saccharimonadales; f__Nanoperiomorbaceae; g__GCA-016699895; s__GCA-016699895 sp016699895	Patescibacteria	Saccharimonadia	Saccharimonadia
GCA_016699935.1	Candidatus Saccharibacteria bacterium		40	91.3	3.68	1.226	48.2	1	CP064992	Candidatus Saccharibacteria bacterium	d__Bacteria; p__Candidatus Saccharibacteria; c__; o__; f__; g__; s__	d__Bacteria; p__Patescibacteria; c__Saccharimonadia; o__Saccharimonadales; f__UBA4665; g__GCA-2746885; s__GCA-2746885 sp016699935	Patescibacteria	Saccharimonadia	Saccharimonadia
GCA_016699955.1	Candidatus Saccharibacteria bacterium		46	98.8	0.16	1.212	47.8	1	CP064993	Candidatus Saccharibacteria bacterium	d__Bacteria; p__Candidatus Saccharibacteria; c__; o__; f__; g__; s__	d__Bacteria; p__Patescibacteria; c__Saccharimonadia; o__Saccharimonadales; f__UBA4665; g__GCA-2746885; s__GCA-2746885 sp016699955	Patescibacteria	Saccharimonadia	Saccharimonadia
GCA_016699975.1	Candidatus Moranbacteria bacterium	Comp	46	95.5	0.1	1.049	47.9	1	CP064994	Candidatus Moranbacteria bacterium	d__Bacteria; p__Candidatus Moranbacteria; c__; o__; f__; g__; s__	d__Bacteria; p__Patescibacteria; c__Paceibacteria; o__Moranbacterales; f__UBA1568; g__GCA-016699975; s__GCA-016699975 sp016699975	Patescibacteria	Paceibacteria	Paceibacteria
GCA_016700015.1	Candidatus Saccharibacteria bacterium		47	99.44	0.28	1.011	49.4	1	CP064995	Candidatus Saccharibacteria bacterium	d__Bacteria; p__Candidatus Saccharibacteria; c__; o__; f__; g__; s__	d__Bacteria; p__Patescibacteria; c__Saccharimonadia; o__Saccharimonadales; f__Saccharimonadaceae; g__Saccharimonas; s__Saccharimonas sp016700015	Patescibacteria	Saccharimonadia	Saccharimonadia
GCA_016700095.1	Candidatus Woesebacteria bacterium		46	99.88	1.4	1.274	37.7	1	CP065002	Candidatus Woesebacteria bacterium	d__Bacteria; p__Candidatus Woesebacteria; c__; o__; f__; g__; s__	d__Bacteria; p__Patescibacteria; c__Microgenomatia; o__GWA2-44-7; f__UBA8517; g__GCA-016700095; s__GCA-016700095 sp016700095	Patescibacteria	Microgenomatia	Microgenomatia
GCA_016700135.1	Candidatus Roizmanbacteria bacterium		47	98.46	0.61	1.448	42.1	1	CP065004	Candidatus Roizmanbacteria bacterium	d__Bacteria; p__Candidatus Roizmanbacteria; c__; o__; f__; g__; s__	d__Bacteria; p__Patescibacteria; c__Microgenomatia; o__UBA1406; f__GWC2-37-13; g__UBA1450; s__UBA1450 sp016700135	Patescibacteria	Microgenomatia	Microgenomatia
GCA_016700315.1	Candidatus Saccharibacteria bacterium		41	97.1	0	0.988	44.8	1	CP065013	Candidatus Saccharibacteria bacterium	d__Bacteria; p__Candidatus Saccharibacteria; c__; o__; f__; g__; s__	d__Bacteria; p__Patescibacteria; c__Saccharimonadia; o__Saccharimonadales; f__SZUA-47; g__GCA-016700315; s__GCA-016700315 sp016700315	Patescibacteria	Saccharimonadia	Saccharimonadia
GCA_016700375.1	Candidatus Saccharibacteria bacterium		44	98.53	0.66	1.256	49.7	1	CP065016	Candidatus Saccharibacteria bacterium	d__Bacteria; p__Candidatus Saccharibacteria; c__; o__; f__; g__; s__	d__Bacteria; p__Patescibacteria; c__Saccharimonadia; o__Saccharimonadales; f__UBA4665; g__GCA-2746885; s__GCA-2746885 sp016700375	Patescibacteria	Saccharimonadia	Saccharimonadia
GCA_016782605.1	Candidatus Pacebacteria bacterium		42	98.49	0.2	0.528	38.4	9	JADHYE01	Candidatus Pacebacteria bacterium	d__Bacteria; p__Candidatus Pacebacteria; c__; o__; f__; g__; s__	d__Bacteria; p__Patescibacteria; c__Paceibacteria; o__Paceibacterales; f__RBG-13-42-11; g__BS750m-G71; s__BS750m-G71 sp016782605	Patescibacteria	Paceibacteria	Paceibacteria
GCA_016784305.1	Parcubacteria group bacterium		38	91.83	0.03	0.563	41.5	34	JADHUY	Parcubacteria group bacterium	d__Bacteria; p__; c__; o__; f__; g__; s__	d__Bacteria; p__Patescibacteria; c__Paceibacteria; o__UBA9983_A; f__JABMNX01; g__UBA6534; s__UBA6534 sp016784305	Patescibacteria	Paceibacteria	Paceibacteria
GCA_016788665.1	Candidatus Doudnabacteria bacterium		50	97.1	0.52	1.061	39.8	36	JAEUSF01	Candidatus Doudnabacteria bacterium	d__Bacteria; p__Candidatus Doudnabacteria; c__; o__; f__; g__; s__	d__Bacteria; p__Patescibacteria; c__Doudnabacteria; o__UBA920; f__UBA920; g__JAEUSF01; s__JAEUSF01 sp016788665	Patescibacteria	Doudnabacteria	others
GCA_016788825.1	Candidatus Doudnabacteria bacterium		46	93.85	1.58	1.091	44.4	56	JAEUSD01	Candidatus Doudnabacteria bacterium	d__Bacteria; p__Candidatus Doudnabacteria; c__; o__; f__; g__; s__	d__Bacteria; p__Patescibacteria; c__Dojkabacteria; o__J137; f__JAEUSD01; g__JAEUSD01; s__JAEUSD01 sp016788825	Patescibacteria	Dojkabacteria	Dojkabacteria
GCA_016789455.1	Candidatus Saccharibacteria bacterium		44	96.18	1.48	1.438	57.9	2	JAEUQU01	Candidatus Saccharibacteria bacterium	d__Bacteria; p__Candidatus Saccharibacteria; c__; o__; f__; g__; s__	d__Bacteria; p__Patescibacteria; c__Saccharimonadia; o__Saccharimonadales; f__CAIJKY01; g__CAIJKY01; s__CAIJKY01 sp016789455	Patescibacteria	Saccharimonadia	Saccharimonadia
GCA_016844925.1	Candidatus Uhrbacteria bacterium		43	97.74	1.87	1.574	53.1	56	JAERTI	Candidatus Uhrbacteria bacterium	d__Bacteria; p__Candidatus Uhrbacteria; c__; o__; f__; g__; s__	d__Bacteria; p__Patescibacteria; c__ABY1; o__SG8-24; f__GWF2-40-263; g__JABMNZ01; s__JABMNZ01 sp016844925	Patescibacteria	ABY1	ABY1(UM)
GCA_016866755.1	Candidatus Saccharibacteria bacterium		40	99.84	0.01	0.848	45.2	7	VGLK01	Candidatus Saccharibacteria bacterium	d__Bacteria; p__Candidatus Saccharibacteria; c__; o__; f__; g__; s__	d__Bacteria; p__Patescibacteria; c__Saccharimonadia; o__Saccharimonadales; f__Nanosynbacteraceae; g__VGLK01; s__VGLK01 sp016866755	Patescibacteria	Saccharimonadia	Saccharimonadia
GCA_016867315.1	Candidatus Liptonbacteria bacterium		46	99.46	1.61	0.879	48.3	14	VGJV01	Candidatus Liptonbacteria bacterium	d__Bacteria; p__Candidatus Liptonbacteria; c__; o__; f__; g__; s__	d__Bacteria; p__Patescibacteria; c__Paceibacteria; o__UBA6257; f__2-01-FULL-56-20; g__VGJV01; s__VGJV01 sp016867315	Patescibacteria	Paceibacteria	Paceibacteria
GCA_016867415.1	Candidatus Harrisonbacteria bacterium		49	99.85	0.37	0.632	43.6	12	VGJO01	Candidatus Harrisonbacteria bacterium	d__Bacteria; p__Candidatus Harrisonbacteria; c__; o__; f__; g__; s__	d__Bacteria; p__Patescibacteria; c__Paceibacteria; o__UBA6257; f__UBA11618; g__VGJO01; s__VGJO01 sp016867415	Patescibacteria	Paceibacteria	Paceibacteria
GCA_016927655.1	Candidatus Dojkabacteria bacterium		45	96.95	1.05	0.908	38.9	15	JAFGMG01	Candidatus Dojkabacteria bacterium	d__Bacteria; p__; c__; o__; f__; g__; s__	d__Bacteria; p__Patescibacteria; c__Dojkabacteria; o__B142; f__JAFGMG01; g__JAFGMG01; s__JAFGMG01 sp016927655	Patescibacteria	Dojkabacteria	Dojkabacteria
GCA_016927995.1	Candidatus Dojkabacteria bacterium		44	96.51	0.01	0.849	38.3	15	JAFGLO01	Candidatus Dojkabacteria bacterium	d__Bacteria; p__; c__; o__; f__; g__; s__	d__Bacteria; p__Patescibacteria; c__Dojkabacteria; o__JAFGLO01; f__JAFGLO01; g__JAFGLO01; s__JAFGLO01 sp016927995	Patescibacteria	Dojkabacteria	Dojkabacteria
GCA_016928915.1	Candidatus Peregrinibacteria bacterium		42	95.63	0.09	1.128	38.5	20	JAFGJT01	Candidatus Peregrinibacteria bacterium	d__Bacteria; p__Candidatus Peregrinibacteria; c__; o__; f__; g__; s__	d__Bacteria; p__Patescibacteria; c__Gracilibacteria; o__UBA1369; f__PNNO01; g__JAFGJT01; s__JAFGJT01 sp016928915	Patescibacteria	Gracilibacteria	Gracilibacteria
GCA_016929645.1	Candidatus Dojkabacteria bacterium		51	94.72	3.25	1.587	34.8	109	JAFGIK01	Candidatus Dojkabacteria bacterium	d__Bacteria; p__; c__; o__; f__; g__; s__	d__Bacteria; p__Patescibacteria; c__Dojkabacteria; o__SC72; f__JAFGCJ01; g__JAFGIK01; s__JAFGIK01 sp016929645	Patescibacteria	Dojkabacteria	Dojkabacteria
GCA_016932045.1	Candidatus Dojkabacteria bacterium		46	94.52	3.08	1.464	36.9	32	JAFGDO01	Candidatus Dojkabacteria bacterium	d__Bacteria; p__; c__; o__; f__; g__; s__	d__Bacteria; p__Patescibacteria; c__Dojkabacteria; o__JAHIVN01; f__JAHIVN01; g__JAFGDO01; s__JAFGDO01 sp016932045	Patescibacteria	Dojkabacteria	Dojkabacteria
GCA_016932785.1	Candidatus Dojkabacteria bacterium		49	88.94	0.62	1.057	40.5	7	JAFGCJ01	Candidatus Dojkabacteria bacterium	d__Bacteria; p__; c__; o__; f__; g__; s__	d__Bacteria; p__Patescibacteria; c__Dojkabacteria; o__SC72; f__JAFGCJ01; g__JAFGCJ01; s__JAFGCJ01 sp016932785	Patescibacteria	Dojkabacteria	Dojkabacteria
GCA_016933365.1	Candidatus Wolfebacteria bacterium		45	98.82	0.1	0.609	31.3	35	JAFGBB	Candidatus Wolfebacteria bacterium	d__Bacteria; p__Candidatus Wolfebacteria; c__; o__; f__; g__; s__	d__Bacteria; p__Patescibacteria; c__Paceibacteria; o__UBA6257; f__UBA9933; g__JAFGBB01; s__JAFGBB01 sp016933365	Patescibacteria	Paceibacteria	Paceibacteria
GCA_017134395.1	Candidatus Kaiserbacteria bacterium	Comp	38	97.72	0.24	0.688	42.4	1	CP070993	Candidatus Kaiserbacteria bacterium	d__Bacteria; p__Candidatus Kaiserbacteria; c__; o__; f__; g__; s__	d__Bacteria; p__Patescibacteria; c__Paceibacteria; o__UBA9983_A; f__UBA2100; g__UBA2100; s__UBA2100 sp017134395	Patescibacteria	Paceibacteria	Paceibacteria
GCA_017307155.1	Candidatus Saccharibacteria bacterium		41	98.89	0.65	0.938	46.6	1	JAFKGM01	Candidatus Saccharibacteria bacterium	d__Bacteria; p__Candidatus Saccharibacteria; c__; o__; f__; g__; s__	d__Bacteria; p__Patescibacteria; c__Saccharimonadia; o__Saccharimonadales; f__UBA1547; g__Microsaccharimonas; s__Microsaccharimonas sp001897305	Patescibacteria	Saccharimonadia	Saccharimonadia
GCA_019923605.1	Candidatus Nealsonbacteria bacterium		41	68	0	0.57	34	24	Unc4A	Candidatus Nealsonbacteria bacterium	d__Bacteria; p__Candidatus Nealsonbacteria; c__; o__; f__; g__; s__	d__Bacteria; p__Patescibacteria; c__Paceibacteria; o__Paceibacterales; f__CSSED10-335; g__JAHXGM01; s__JAHXGM01 sp019923605	Patescibacteria	Paceibacteria	Paceibacteria
GCA_019923625.1	Candidatus Nealsonbacteria bacterium		37	68	0	0.51	34	32	Unc4B	Candidatus Nealsonbacteria bacterium	d__Bacteria; p__Candidatus Nealsonbacteria; c__; o__; f__; g__; s__	d__Bacteria; p__Patescibacteria; c__Paceibacteria; o__Paceibacterales; f__JAHXGN01; g__JAHXGN01; s__JAHXGN01 sp019923625	Patescibacteria	Paceibacteria	Paceibacteria
GCA_019923655.1	Candidatus Nealsonbacteria bacterium		43	97.89	0.11	0.471	34	20	Unc1	Candidatus Nealsonbacteria bacterium	d__Bacteria; p__Candidatus Nealsonbacteria; c__; o__; f__; g__; s__	d__Bacteria; p__Patescibacteria; c__Paceibacteria; o__Paceibacterales; f__JAHXGL01; g__JAHXGL01; s__JAHXGL01 sp019923655	Patescibacteria	Paceibacteria	Paceibacteria
GCA_019923695.1	Candidatus Lipton bacterium		37	95.9	0.06	0.429	33	22	Unc5	Candidatus Liptonbacteria bacterium	d__Bacteria; p__Candidatus Liptonbacteria; c__; o__; f__; g__; s__	d__Bacteria; p__Patescibacteria; c__Paceibacteria; o__UBA6257; f__Colwellbacteraceae; g__JAHXGO01; s__JAHXGO01 sp019923695	Patescibacteria	Paceibacteria	Paceibacteria
GCA_026016225.1	Candidatus Nealsonbacteria bacterium	Comp	45	95.91	0.19	0.672	33.2	1	Nealson33H	NA	NA	NA	NA	NA	Paceibacteria
GCA_903825245.1	Candidatus Kerfeldbacteria bacterium		52	100	0.84	1.305	49.3	42	CAIJZX	Candidatus Kerfeldbacteria bacterium	d__Bacteria; p__Candidatus Kerfeldbacteria; c__; o__; f__; g__; s__	d__Bacteria; p__Patescibacteria; c__ABY1; o__SBBC01; f__CAIJZX01; g__CAIJZX01; s__CAIJZX01 sp903825245	Patescibacteria	ABY1	ABY1
GCA_903827265.1	Candidatus Uhrbacteria bacterium		45	100	0.47	0.955	50.9	40	CAIKHN	Candidatus Uhrbacteria bacterium	d__Bacteria; p__Candidatus Uhrbacteria; c__; o__; f__; g__; s__	d__Bacteria; p__Patescibacteria; c__ABY1; o__SG8-24; f__UBA9934; g__CAIKHN01; s__CAIKHN01 sp903827265	Patescibacteria	ABY1	ABY1(UM)
GCA_903836665.1	Candidatus Uhrbacteria bacterium		45	98.43	1.92	1.267	61.8	85	CAILRV	Candidatus Uhrbacteria bacterium	d__Bacteria; p__Candidatus Uhrbacteria; c__; o__; f__; g__; s__	d__Bacteria; p__Patescibacteria; c__ABY1; o__SG8-24; f__GWF2-40-263; g__YC12-FULL-57-11; s__YC12-FULL-57-11 sp903843045	Patescibacteria	ABY1	ABY1(UM)
GCA_903839695.1	Candidatus Taylorbacteria bacterium		43	100	0.05	0.732	33	36	CAIMDI	Candidatus Taylorbacteria bacterium	d__Bacteria; p__Candidatus Taylorbacteria; c__; o__; f__; g__; s__	d__Bacteria; p__Patescibacteria; c__Paceibacteria; o__UBA9983_A; f__PALSA-1337; g__CAIOGI01; s__CAIOGI01 sp903839695	Patescibacteria	Paceibacteria	Paceibacteria
GCA_903857825.1	Candidatus Taylorbacteria bacterium		38	100	0.18	0.779	36.1	13	CAIOGI	Candidatus Taylorbacteria bacterium	d__Bacteria; p__Candidatus Taylorbacteria; c__; o__; f__; g__; s__	d__Bacteria; p__Patescibacteria; c__Paceibacteria; o__UBA9983_A; f__PALSA-1337; g__CAIOGI01; s__CAIOGI01 sp903857825	Patescibacteria	Paceibacteria	Paceibacteria
GCA_903860925.1	Candidatus Yanofskybacteria bacterium		50	99.16	0.92	0.729	44.9	29	CAIOSK	Candidatus Yanofskybacteria bacterium	d__Bacteria; p__Candidatus Yanofskybacteria; c__; o__; f__; g__; s__	d__Bacteria; p__Patescibacteria; c__Paceibacteria; o__2-02-FULL-40-12; f__IGHO2-01-FULL-4-A; g__CAIUCV01; s__CAIUCV01 sp903897805	Patescibacteria	Paceibacteria	Paceibacteria
GCA_903864935.1	Candidatus Vogelbacteria bacterium		45	98.81	0.2	0.825	44.6	20	CAIPHT	Candidatus Vogelbacteria bacterium	d__Bacteria; p__Candidatus Vogelbacteria; c__; o__; f__; g__; s__	d__Bacteria; p__Patescibacteria; c__Paceibacteria; o__UBA9983_A; f__XYD1-FULL-46-19; g__CAIPHT01; s__CAIPHT01 sp903864935	Patescibacteria	Paceibacteria	Paceibacteria
GCA_903878275.1	Candidatus Vogelbacteria bacterium		45	99.9	0.09	0.769	40	11	CAIRHC	Candidatus Vogelbacteria bacterium	d__Bacteria; p__Candidatus Vogelbacteria; c__; o__; f__; g__; s__	d__Bacteria; p__Patescibacteria; c__Paceibacteria; o__UBA9983_A; f__XYD1-FULL-46-19; g__CAIRHC01; s__CAIRHC01 sp903878275	Patescibacteria	Paceibacteria	Paceibacteria
GCA_903893485.1	Candidatus Magasanikbacteria bacterium		42	98.85	0.01	0.948	46	15	CAITMK	Candidatus Magasanikbacteria bacterium	d__Bacteria; p__Candidatus Magasanikbacteria; c__; o__; f__; g__; s__	d__Bacteria; p__Patescibacteria; c__ABY1; o__Magasanikbacterales; f__2-02-FULL-50-9b; g__2-02-FULL-50-9b; s__2-02-FULL-50-9b sp903893485	Patescibacteria	ABY1	ABY1(UM)
GCA_903902045.1	uncultured Parcubacteria group bacterium		48	95.18	0	0.894	49.9	31	CAIUTE	uncultured Parcubacteria group bacterium	d__Bacteria; p__; c__; o__; f__; g__; s__	d__Bacteria; p__Patescibacteria; c__Paceibacteria; o__UBA6257; f__2-01-FULL-56-20; g__CAJAQL01; s__CAJAQL01 sp903944135	Patescibacteria	Paceibacteria	Paceibacteria
GCA_903911245.1	uncultured Parcubacteria group bacterium		45	98.8	0.74	0.865	42.4	47	CAIWCR	uncultured Parcubacteria group bacterium	d__Bacteria; p__; c__; o__; f__; g__; s__	d__Bacteria; p__Patescibacteria; c__Paceibacteria; o__UBA6257; f__2-01-FULL-56-20; g__CAIWCR01; s__CAIWCR01 sp903911245	Patescibacteria	Paceibacteria	Paceibacteria
GCA_903913255.1	Candidatus Staskawiczbacteria bacterium		41	100	3.35	0.904	31.8	53	CAIWKK	Candidatus Staskawiczbacteria bacterium	d__Bacteria; p__Candidatus Staskawiczbacteria; c__; o__; f__; g__; s__	d__Bacteria; p__Patescibacteria; c__Paceibacteria; o__Paceibacterales; f__Staskawiczbacteraceae; g__XYB1-FULL-32-11; s__XYB1-FULL-32-11 sp903854535	Patescibacteria	Paceibacteria	Paceibacteria
GCA_903918235.1	Candidatus Uhrbacteria bacterium		43	88.98	0.15	0.874	46.8	81	CAIXDN	Candidatus Uhrbacteria bacterium	d__Bacteria; p__Candidatus Uhrbacteria; c__; o__; f__; g__; s__	d__Bacteria; p__Patescibacteria; c__ABY1; o__SG8-24; f__2-12-FULL-60-25; g__CAIXDN01; s__CAIXDN01 sp903918235	Patescibacteria	ABY1	ABY1(UM)
GCF_000803625.1	Candidatus Nanosynbacter lyticus		43	99.94	0.37	0.705	44.5	1	CP007496	Candidatus Nanosynbacter lyticus	d__Bacteria; p__Candidatus Saccharibacteria; c__Candidatus Saccharimonadia; o__Candidatus Nanosynbacterales; f__Candidatus Nanosynbacteraceae; g__Candidatus Nanosynbacter; s__Candidatus Nanosynbacter lyticus	d__Bacteria; p__Patescibacteria; c__Saccharimonadia; o__Saccharimonadales; f__Nanosynbacteraceae; g__Nanosynbacter; s__Nanosynbacter lyticus	Patescibacteria	Saccharimonadia	Saccharimonadia
GCF_005697565.1	Candidatus Saccharibacteria bacterium oral taxon 957		43	98.92	0.17	0.782	48	1	CP040004	Candidatus Nanosynbacter featherlites	d__Bacteria; p__Candidatus Saccharibacteria; c__Candidatus Saccharimonadia; o__Candidatus Nanosynbacterales; f__Candidatus Nanosynbacteraceae; g__Candidatus Nanosynbacter; s__Candidatus Nanosynbacter featherlites	d__Bacteria; p__Patescibacteria; c__Saccharimonadia; o__Saccharimonadales; f__Nanosynbacteraceae; g__Nanosynbacter; s__Nanosynbacter featherlites	Patescibacteria	Saccharimonadia	Saccharimonadia
GCA_048538235.1	Candidatus Komeilibacteria bacterium	Comp	47	98.42	0	0.86	33.3	1	KTG4t2parc1	NA	NA	NA	NA	NA	ABY1
GCA_048538275.1	Candidatus Komeilibacteria bacterium	Comp	38	99.85	0.17	0.889	38.9	5	KTG4t2parc2	NA	NA	NA	NA	NA	ABY1
GCA_048538215.1	Parcubacteria bacterium	Comp	40	100	0.24	0.623	41.7	1	KTG4t2parc3	NA	NA	NA	NA	NA	Paceibacteria
GCA_046116545.1	Candidatus Moranbacteria bacterium	Comp	37	96.61	1.54	1.308	32.7	1	MKparc2	NA	NA	NA	NA	NA	Paceibacteria
GCA_047946875.1	Candidatus Kerfeldbacteria bacterium	Comp	43	96.91	0.66	1.332	33	1	MKparc4	NA	NA	NA	NA	NA	ABY1
