# Supplementary material for: Evolutionary Flexibility of Ribosome Biogenesis in Bacteria
Source: Mol Biol Evol. 2025 Nov 24;42(11):msaf288. doi: 10.1093/molbev/msaf288 (PMC12641178; doi:10.1093/molbev/msaf288)
Supplement: msaf288_Supplementary_Data [file msaf288_supplementary_data.zip › Supplementary Data 2.csv]

AssemblyAccession	Organism_Name	Completeness	Contamination	Size	GC	Scaffolds	phylum	class	order	family	genus	nonCPR107	symbiotic/parasitic
GCF_000005825.2	Bacillus_S pseudofirmus	99.99	1.26	4.249248	39.5	3	Firmicutes	Bacilli	Bacillales	Bacillaceae_D	Bacillus_S	NA
GCF_000006685.1	Chlamydia muridarum	99.83	0.11	1.080451	40	2	Verrucomicrobiota_A	Chlamydiia	Chlamydiales	Chlamydiaceae	Chlamydia	NA
GCF_000006945.2	Salmonella enterica	100	0.24	4.951383	52	2	Proteobacteria	Gammaproteobacteria	Enterobacterales	Enterobacteriaceae	Salmonella	NA	1
GCF_000006985.1	Chlorobaculum tepidum	99.98	0.31	2.154946	56.5	1	Bacteroidota	Chlorobia	Chlorobiales	Chlorobiaceae	Chlorobaculum	NA
GCF_000007125.1	Brucella melitensis	100	0.15	3.294931	57	2	Proteobacteria	Alphaproteobacteria	Rhizobiales	Rhizobiaceae	Brucella	NA
GCF_000007145.1	Xanthomonas campestris	100	0.01	5.076188	65	1	Proteobacteria	Gammaproteobacteria	Xanthomonadales	Xanthomonadaceae	Xanthomonas	NA
GCF_000007205.1	Chlamydophila pneumoniae	99.02	0.1	1.225935	40.5	1	Verrucomicrobiota_A	Chlamydiia	Chlamydiales	Chlamydiaceae	Chlamydophila	NA
GCF_000007365.1	Buchnera aphidicola_O	99.94	0.04	0.641454	25	1	Proteobacteria	Gammaproteobacteria	Enterobacterales	Enterobacteriaceae	Buchnera	NA	1
GCF_000007485.1	Tropheryma whipplei	98.59	0.26	0.927303	46	1	Actinobacteriota	Actinomycetia	Actinomycetales	Microbacteriaceae	Tropheryma	NA	1
GCF_000007605.1	Chlamydophila caviae	99.94	0.12	1.181356	39	2	Verrucomicrobiota_A	Chlamydiia	Chlamydiales	Chlamydiaceae	Chlamydophila	NA
GCF_000007665.1	Leifsonia xyli_C	99.99	0.27	2.584158	67.5	1	Actinobacteriota	Actinomycetia	Actinomycetales	Microbacteriaceae	Leifsonia	NA	1
GCF_000007705.1	Chromobacterium violaceum	100	0.34	4.75108	64.5	1	Proteobacteria	Gammaproteobacteria	Burkholderiales	Chromobacteriaceae	Chromobacterium	NA
GCF_000007725.1	Buchnera aphidicola_H	99.96	0.05	0.618379	25	2	Proteobacteria	Gammaproteobacteria	Enterobacterales	Enterobacteriaceae	Buchnera	NA
GCF_000007825.1	Bacillus_A cereus	100	1.08	5.427083	35	2	Firmicutes	Bacilli	Bacillales	Bacillaceae_G	Bacillus_A	NA	1
GCF_000007905.1	Helicobacter_C hepaticus	99.95	0.05	1.799146	35.5	1	Campylobacterota	Campylobacteria	Campylobacterales	Helicobacteraceae	Helicobacter_C	NA
GCF_000007925.1	Prochlorococcus marinus	99.99	0.01	1.75108	36	1	Cyanobacteria	Cyanobacteriia	PCC-6307	Cyanobiaceae	Prochlorococcus	NA
GCF_000007985.2	Geobacter sulfurreducens	99.91	0.27	3.814128	60.5	1	Desulfobacterota	Desulfuromonadia	Geobacterales	Geobacteraceae	Geobacter	NA
GCF_000008025.1	Wolbachia sp000008025	99.34	0.34	1.267782	35	1	Proteobacteria	Alphaproteobacteria	Rickettsiales	Anaplasmataceae	Wolbachia	NA
GCF_000008045.1	Rickettsia typhi	99.96	0.06	1.111496	28.5	1	Proteobacteria	Alphaproteobacteria	Rickettsiales	Rickettsiaceae	Rickettsia	NA	1
GCF_000008185.1	Treponema_B denticola	99.03	0.24	2.843201	37.5	1	Spirochaetota	Spirochaetia	Treponematales	Treponemataceae	Treponema_B	NA	1
GCF_000008205.1	Mesomycoplasma hyopneumoniae	99.79	0.1	0.897405	28.5	1	Firmicutes	Bacilli	Mycoplasmatales	Metamycoplasmataceae	Mesomycoplasma	NA
GCF_000008305.1	Entomoplasma florum	99.94	0.07	0.793224	27	1	Firmicutes	Bacilli	Mycoplasmatales	Mycoplasmataceae	Entomoplasma	NA	1
GCF_000008365.1	Mycoplasma_J mobile	99.9	0.29	0.777079	24.5	1	Firmicutes	Bacilli	Mycoplasmatales	Metamycoplasmataceae	Mycoplasma_J	NA	1
GCF_000008385.1	Wolbachia sp000008385	99.55	0.06	1.080084	34	1	Proteobacteria	Alphaproteobacteria	Rickettsiales	Anaplasmataceae	Wolbachia	NA	1
GCF_000008465.1	Idiomarina loihiensis	99.91	0.05	2.839318	47	1	Proteobacteria	Gammaproteobacteria	Enterobacterales	Alteromonadaceae	Idiomarina	NA	1
GCF_000008485.1	Legionella pneumophila	100	0.19	3.397754	38	1	Proteobacteria	Gammaproteobacteria	Legionellales	Legionellaceae	Legionella	NA
GCF_000008545.1	Thermotoga maritima	99.98	0.61	1.860725	46	1	Thermotogota	Thermotogae	Thermotogales	Thermotogaceae	Thermotoga	NA
GCF_000008565.1	Deinococcus radiodurans	99.75	0.03	3.284156	66.5	4	Deinococcota	Deinococci	Deinococcales	Deinococcaceae	Deinococcus	NA
GCF_000008625.1	Aquifex aeolicus	99.99	0.45	1.590791	43	2	Aquificota	Aquificae	Aquificales	Aquificaceae	Aquifex	NA
GCF_000008685.2	Borreliella burgdorferi	97.6	0.42	1.521208	28	22	Spirochaetota	Spirochaetia	Borreliales	Borreliaceae	Borreliella	NA
GCF_000008765.1	Clostridium_S acetobutylicum	100	1.04	4.13288	30.5	2	Firmicutes_A	Clostridia	Clostridiales	Clostridiaceae	Clostridium_S	NA
GCF_000008985.1	Francisella tularensis	99.99	0.8	1.892775	32	1	Proteobacteria	Gammaproteobacteria	Francisellales	Francisellaceae	Francisella	NA
GCF_000009045.1	Bacillus subtilis	100	0.05	4.215606	43.5	1	Firmicutes	Bacilli	Bacillales	Bacillaceae	Bacillus	NA	1
GCF_000009265.1	Rhizobium leguminosarum_L	100	1.99	7.751309	60.5	7	Proteobacteria	Alphaproteobacteria	Rhizobiales	Rhizobiaceae	Rhizobium	NA
GCF_000009365.1	Alcanivorax borkumensis	100	0.11	3.120143	54.5	1	Proteobacteria	Gammaproteobacteria	Pseudomonadales	Alcanivoracaceae	Alcanivorax	NA
GCF_000009485.1	Burkholderia cenocepacia	100	3.35	8.055782	66.5	4	Proteobacteria	Gammaproteobacteria	Burkholderiales	Burkholderiaceae	Burkholderia	NA
GCF_000009605.1	Buchnera aphidicola_I	99.99	0.13	0.655725	26	3	Proteobacteria	Gammaproteobacteria	Enterobacterales	Enterobacteriaceae	Buchnera	NA
GCF_000009625.1	Mesorhizobium japonicum	100	0.79	7.596297	62.5	3	Proteobacteria	Alphaproteobacteria	Rhizobiales	Rhizobiaceae	Mesorhizobium	NA	1
GCF_000009705.1	Trichormus sp000009705	99.99	0.39	7.211789	41	7	Cyanobacteria	Cyanobacteriia	Cyanobacteriales	Nostocaceae	Trichormus	NA
GCF_000009765.2	Streptomyces avermitilis	100	0.01	9.119895	70.5	2	Actinobacteriota	Actinomycetia	Streptomycetales	Streptomycetaceae	Streptomyces	NA
GCF_000009905.1	Symbiobacterium thermophilum	99.94	0.66	3.566135	68.5	1	Firmicutes_E	Symbiobacteriia	Symbiobacteriales	Symbiobacteriaceae	Symbiobacterium	NA
GCF_000009945.1	Chlamydophila felis	99.88	0.1	1.173791	39	2	Verrucomicrobiota_A	Chlamydiia	Chlamydiales	Chlamydiaceae	Chlamydophila	NA
GCF_000009985.1	Magnetospirillum_A magneticum	100	1.29	4.967148	65	1	Proteobacteria	Alphaproteobacteria	Rhodospirillales	Magnetospirillaceae	Magnetospirillum_A	NA	1
GCF_000010065.1	Synechococcus elongatus	99.99	0.65	2.696255	55	1	Cyanobacteria	Cyanobacteriia	Synechococcales	Synechococcaceae	Synechococcus	NA
GCF_000010085.1	Sodalis glossinidius	100	0.17	4.292502	54.5	4	Proteobacteria	Gammaproteobacteria	Enterobacterales	Enterobacteriaceae	Sodalis	NA
GCF_000010125.1	Staphylococcus saprophyticus	99.98	0	2.577899	33	3	Firmicutes	Bacilli	Staphylococcales	Staphylococcaceae	Staphylococcus	NA
GCF_000010165.1	Brevibacillus brevis_D	100	0.86	6.296436	47	1	Firmicutes	Bacilli	Brevibacillales	Brevibacillaceae	Brevibacillus	NA
GCF_000010185.1	Finegoldia magna_H	99.96	0.25	1.98674	32	2	Firmicutes_A	Clostridia	Tissierellales	Helcococcaceae	Finegoldia	NA
GCF_000010285.1	Kocuria rhizophila_A	99.99	0.15	2.69754	71	1	Actinobacteriota	Actinomycetia	Actinomycetales	Micrococcaceae	Kocuria	NA
GCF_000010305.1	Gemmatimonas aurantiaca	99.97	0.74	4.636964	64	1	Gemmatimonadota	Gemmatimonadetes	Gemmatimonadales	Gemmatimonadaceae	Gemmatimonas	NA
GCF_000010325.1	Nitratiruptor sp000010325	100	0.01	1.877931	39.5	1	Campylobacterota	Campylobacteria	Campylobacterales	Nitratiruptoraceae	Nitratiruptor	NA
GCF_000010345.1	Sulfurovum sp000010345	100	0.19	2.562277	43.5	1	Campylobacterota	Campylobacteria	Campylobacterales	Sulfurovaceae	Sulfurovum	NA
GCF_000010405.1	Vesicomyosocius okutanii	99.98	0	1.022154	31.5	1	Proteobacteria	Gammaproteobacteria	PS1	Thioglobaceae	Vesicomyosocius	NA
GCF_000010425.1	Bifidobacterium adolescentis	99.99	0.23	2.089645	59	1	Actinobacteriota	Actinomycetia	Actinomycetales	Bifidobacteriaceae	Bifidobacterium	NA	1
GCF_000010505.1	Porphyromonas gingivalis	99.98	0.17	2.354886	48	1	Bacteroidota	Bacteroidia	Bacteroidales	Porphyromonadaceae	Porphyromonas	NA
GCF_000010525.1	Azorhizobium caulinodans	99.99	0.09	5.369772	67	1	Proteobacteria	Alphaproteobacteria	Rhizobiales	Xanthobacteraceae	Azorhizobium	NA
GCF_000010625.1	Microcystis aeruginosa	100	0.11	5.842795	42	1	Cyanobacteria	Cyanobacteriia	Cyanobacteriales	Microcystaceae	Microcystis	NA
GCF_000010645.1	Azobacteroides pseudotrichonymphae_B	99.95	0	1.224919	32.5	5	Bacteroidota	Bacteroidia	Bacteroidales	Azobacteroidaceae	Azobacteroides	NA
GCF_000010665.1	Solidesulfovibrio magneticus	100	0.53	5.31562	62.5	3	Desulfobacterota	Desulfovibrionia	Desulfovibrionales	Desulfovibrionaceae	Solidesulfovibrio	NA
GCF_000010725.1	Azospirillum lipoferum_B	100	0.45	7.599738	67.5	7	Proteobacteria	Alphaproteobacteria	Azospirillales	Azospirillaceae	Azospirillum	NA
GCF_000010785.1	Hydrogenobacter thermophilus	99.99	0.29	1.743135	44	1	Aquificota	Aquificae	Aquificales	Aquificaceae	Hydrogenobacter	NA
GCF_000010805.1	Rhodococcus opacus_C	100	0.79	8.834939	67.5	6	Actinobacteriota	Actinomycetia	Mycobacteriales	Mycobacteriaceae	Rhodococcus	NA
GCF_000010985.1	Deferribacter desulfuricans	99.93	0.35	2.542933	30	2	Deferribacterota	Deferribacteres	Deferribacterales	Deferribacteraceae	Deferribacter	NA
GCF_000011065.1	Bacteroides thetaiotaomicron	99.98	0.63	6.293399	42.5	2	Bacteroidota	Bacteroidia	Bacteroidales	Bacteroidaceae	Bacteroides	NA
GCF_000011225.1	Malacoplasma penetrans	98.38	0.07	1.358633	25.5	1	Firmicutes	Bacilli	Mycoplasmatales	Mycoplasmoidaceae	Malacoplasma	NA
GCF_000011245.1	Oceanobacillus iheyensis	100	0.1	3.630528	35.5	1	Firmicutes	Bacilli	Bacillales	Amphibacillaceae	Oceanobacillus	NA	1
GCF_000011305.1	Corynebacterium efficiens	99.94	0.19	3.219505	62.5	3	Actinobacteriota	Actinomycetia	Mycobacteriales	Mycobacteriaceae	Corynebacterium	NA
GCF_000011325.1	Corynebacterium glutamicum	100	0.29	3.309401	53.5	1	Actinobacteriota	Actinomycetia	Mycobacteriales	Mycobacteriaceae	Corynebacterium	NA
GCF_000011345.1	Thermosynechococcus elongatus_A	99.98	0	2.593857	53.5	1	Cyanobacteria	Cyanobacteriia	Thermosynechococcales	Thermosynechococcaceae	Thermosynechococcus	NA
GCF_000011365.1	Bradyrhizobium diazoefficiens	100	0.36	9.105828	64	1	Proteobacteria	Alphaproteobacteria	Rhizobiales	Xanthobacteraceae	Bradyrhizobium	NA
GCF_000011385.1	Gloeobacter violaceus	99.97	0.46	4.659019	61.5	1	Cyanobacteria	Cyanobacteriia	Gloeobacterales	Gloeobacteraceae	Gloeobacter	NA
GCF_000011445.1	Mycoplasma mycoides	99.21	2.2	1.211703	23.5	1	Firmicutes	Bacilli	Mycoplasmatales	Mycoplasmataceae	Mycoplasma	NA
GCF_000011465.1	Prochlorococcus_A pastoris	99.99	0.03	1.65799	30.5	1	Cyanobacteria	Cyanobacteriia	PCC-6307	Cyanobiaceae	Prochlorococcus_A	NA	1
GCF_000011485.1	Prochlorococcus_C marinus_B	99.99	0.04	2.410873	50.5	1	Cyanobacteria	Cyanobacteriia	PCC-6307	Cyanobiaceae	Prochlorococcus_C	NA
GCF_000011645.1	Bacillus licheniformis	100	0.15	4.222597	46	1	Firmicutes	Bacilli	Bacillales	Bacillaceae	Bacillus	NA
GCF_000011705.1	Burkholderia mallei	100	0.03	5.835527	68	2	Proteobacteria	Gammaproteobacteria	Burkholderiales	Burkholderiaceae	Burkholderia	NA
GCF_000011745.1	Blochmannia pennsylvanicus_A	100	0.01	0.791654	29.5	1	Proteobacteria	Gammaproteobacteria	Enterobacterales	Enterobacteriaceae	Blochmannia	NA
GCF_000011805.1	Aliivibrio fischeri	100	0.01	4.273718	38	3	Proteobacteria	Gammaproteobacteria	Enterobacterales	Vibrionaceae	Aliivibrio	NA	1
GCF_000011905.1	Dehalococcoides mccartyi	100	0.56	1.46972	48.5	1	Chloroflexota	Dehalococcoidia	Dehalococcoidales	Dehalococcoidaceae	Dehalococcoides	NA
GCF_000011965.2	Ruegeria_B pomeroyi	99.99	0.29	4.601048	64	2	Proteobacteria	Alphaproteobacteria	Rhodobacterales	Rhodobacteraceae	Ruegeria_B	NA
GCF_000012085.2	Borrelia turicatae	99.46	0.09	1.165365	29	9	Spirochaetota	Spirochaetia	Borreliales	Borreliaceae	Borrelia	NA
GCF_000012125.1	Chlamydia trachomatis	99.64	0.08	1.051969	41	2	Verrucomicrobiota_A	Chlamydiia	Chlamydiales	Chlamydiaceae	Chlamydia	NA
GCF_000012225.1	Phytoplasma sp000012225	96.58	0.2	0.72397	26.5	5	Firmicutes	Bacilli	Acholeplasmatales	Acholeplasmataceae	Phytoplasma	NA	1
GCF_000012305.1	Psychrobacter arcticus	100	0	2.650701	42.5	1	Proteobacteria	Gammaproteobacteria	Pseudomonadales	Moraxellaceae	Psychrobacter	NA	1
GCF_000012325.1	Colwellia psychrerythraea_A	100	0.39	5.37318	38	1	Proteobacteria	Gammaproteobacteria	Enterobacterales	Alteromonadaceae	Colwellia	NA
GCF_000012345.1	Pelagibacter ubique	99.77	0.03	1.308759	29.5	1	Proteobacteria	Alphaproteobacteria	Pelagibacterales	Pelagibacteraceae	Pelagibacter	NA
GCF_000012365.1	Burkholderia thailandensis	100	0.37	6.723972	67.5	2	Proteobacteria	Gammaproteobacteria	Burkholderiales	Burkholderiaceae	Burkholderia	NA	1
GCF_000012385.1	Rickettsia bellii	99.49	1.04	1.522076	31.5	1	Proteobacteria	Alphaproteobacteria	Rickettsiales	Rickettsiaceae	Rickettsia	NA
GCF_000012465.1	Prochlorococcus_B marinus_B	99.99	0.09	1.842899	35	1	Cyanobacteria	Cyanobacteriia	PCC-6307	Cyanobiaceae	Prochlorococcus_B	NA	1
GCF_000012485.1	Chlorobium luteolum	99.99	1.25	2.364842	57	1	Bacteroidota	Chlorobia	Chlorobiales	Chlorobiaceae	Chlorobium	NA
GCF_000012505.1	Synechococcus_E sp000012505	99.97	0.1	2.234828	54	1	Cyanobacteria	Cyanobacteriia	PCC-6307	Cyanobiaceae	Synechococcus_E	NA
GCF_000012565.1	Ehrlichia canis	99.95	0.41	1.31503	28.5	1	Proteobacteria	Alphaproteobacteria	Rickettsiales	Anaplasmataceae	Ehrlichia	NA
GCF_000012625.1	Synechococcus_E sp000012625	100	0.09	2.510659	59	1	Cyanobacteria	Cyanobacteriia	PCC-6307	Cyanobiaceae	Synechococcus_E	NA	1
GCF_000012645.1	Prochlorococcus_A marinus_L	100	0.02	1.709204	31	1	Cyanobacteria	Cyanobacteriia	PCC-6307	Cyanobiaceae	Prochlorococcus_A	NA
GCF_000012725.1	Nitrobacter winogradskyi	100	0.13	3.402093	62	1	Proteobacteria	Alphaproteobacteria	Rhizobiales	Xanthobacteraceae	Nitrobacter	NA
GCF_000012745.1	Thiobacillus denitrificans_B	99.96	0.17	2.909809	66	1	Proteobacteria	Gammaproteobacteria	Burkholderiales	Thiobacillaceae	Thiobacillus	NA
GCF_000012765.1	Mycoplasma capricolum	99.82	0.05	1.010023	23.5	1	Firmicutes	Bacilli	Mycoplasmatales	Mycoplasmataceae	Mycoplasma	NA
GCF_000012805.1	Nitrosococcus oceani	99.98	0.34	3.522111	50	2	Proteobacteria	Gammaproteobacteria	Nitrosococcales	Nitrosococcaceae	Nitrosococcus	NA	1
GCF_000012825.1	Phocaeicola vulgatus	100	0.38	5.163189	42	1	Bacteroidota	Bacteroidia	Bacteroidales	Bacteroidaceae	Phocaeicola	NA
GCF_000012845.1	Parabacteroides distasonis	99.97	1.28	4.811379	45	1	Bacteroidota	Bacteroidia	Bacteroidales	Tannerellaceae	Parabacteroides	NA
GCF_000012865.1	Carboxydothermus hydrogenoformans	99.52	0.05	2.40152	42	1	Firmicutes_B	Desulfotomaculia	Carboxydothermales	Carboxydothermaceae	Carboxydothermus	NA
GCF_000012885.1	Syntrophotalea carbinolica	100	0.7	3.665893	55	1	Desulfobacterota	Desulfuromonadia	Desulfuromonadales	Syntrophotaleaceae	Syntrophotalea	NA
GCF_000012905.2	Cereibacter sphaeroides	100	0.01	4.602977	68.5	7	Proteobacteria	Alphaproteobacteria	Rhodobacterales	Rhodobacteraceae	Cereibacter	NA
GCF_000012925.1	Geobacter metallireducens	100	0.54	4.011182	59	2	Desulfobacterota	Desulfuromonadia	Geobacterales	Geobacteraceae	Geobacter	NA
GCF_000012945.1	Burkholderia lata	100	0.32	8.676277	66	3	Proteobacteria	Gammaproteobacteria	Burkholderiales	Burkholderiaceae	Burkholderia	NA
GCF_000012965.1	Sulfurimonas denitrificans	100	0.36	2.201561	34	1	Campylobacterota	Campylobacteria	Campylobacterales	Sulfurimonadaceae	Sulfurimonas	NA
GCF_000012985.1	Hahella chejuensis	100	0.5	7.215267	53.5	1	Proteobacteria	Gammaproteobacteria	Pseudomonadales	Oleiphilaceae	Hahella	NA
GCF_000013005.1	Altererythrobacter_D litoralis_A	100	0.27	3.052398	63	1	Proteobacteria	Alphaproteobacteria	Sphingomonadales	Sphingomonadaceae	Altererythrobacter_D	NA
GCF_000013025.1	Hyphomonas neptunium	100	0.24	3.705021	61.5	1	Proteobacteria	Alphaproteobacteria	Caulobacterales	Hyphomonadaceae	Hyphomonas	NA
GCF_000013045.1	Salinibacter ruber	99.99	0.26	3.587328	66	2	Bacteroidota	Rhodothermia	Rhodothermales	Salinibacteraceae	Salinibacter	NA
GCF_000013085.1	Rhodospirillum rubrum	100	0.89	4.406557	65	2	Proteobacteria	Alphaproteobacteria	Rhodospirillales	Rhodospirillaceae	Rhodospirillum	NA
GCF_000013145.1	Ehrlichia chaffeensis	99.95	0.01	1.176248	30	1	Proteobacteria	Alphaproteobacteria	Rickettsiales	Anaplasmataceae	Ehrlichia	NA
GCF_000013165.1	Neorickettsia sennetsu	99.61	0.05	0.859006	41	1	Proteobacteria	Alphaproteobacteria	Rickettsiales	Anaplasmataceae	Neorickettsia	NA	1
GCF_000013185.1	Baumannia cicadellinicola_D	99.98	0	0.686194	33	1	Proteobacteria	Gammaproteobacteria	Enterobacterales	Enterobacteriaceae	Baumannia	NA	1
GCF_000013205.1	JA-3-3Ab sp000013205	100	1.01	2.932766	60	1	Cyanobacteria	Cyanobacteriia	PCC-7336	JA-3-3Ab	JA-3-3Ab	NA	1
GCF_000013225.1	JA-3-3Ab sp000013225	99.99	0.02	3.046682	58	1	Cyanobacteria	Cyanobacteriia	PCC-7336	JA-3-3Ab	JA-3-3Ab	NA
GCF_000013285.1	Clostridium_P perfringens	100	0.14	3.256683	28	1	Firmicutes_A	Clostridia	Clostridiales	Clostridiaceae	Clostridium_P	NA
GCF_000013325.1	Novosphingobium aromaticivorans	100	1.49	4.233314	65	3	Proteobacteria	Alphaproteobacteria	Sphingomonadales	Sphingomonadaceae	Novosphingobium	NA
GCF_000013365.1	Rhodopseudomonas palustris_J	100	0.05	5.331656	66	1	Proteobacteria	Alphaproteobacteria	Rhizobiales	Xanthobacteraceae	Rhodopseudomonas	NA
GCF_000013385.1	Anaeromyxobacter dehalogenans_B	100	0.72	5.013479	74.5	1	Myxococcota	Myxococcia	Myxococcales	Anaeromyxobacteraceae	Anaeromyxobacter	NA
GCF_000013405.1	Syntrophus aciditrophicus	100	2.67	3.1793	51	1	Desulfobacterota	Syntrophia	Syntrophales	Syntrophaceae	Syntrophus	NA
GCF_000013565.1	Roseicyclus sp000013565	99.99	0.03	4.404049	62	2	Proteobacteria	Alphaproteobacteria	Rhodobacterales	Rhodobacteraceae	Roseicyclus	NA
GCF_000013605.1	Rhodoferax ferrireducens	100	0.14	4.969784	59.5	2	Proteobacteria	Gammaproteobacteria	Burkholderiales	Burkholderiaceae	Rhodoferax	NA
GCF_000013625.1	Herminiimonas sp000013625	99.99	0.63	4.110251	54	1	Proteobacteria	Gammaproteobacteria	Burkholderiales	Burkholderiaceae	Herminiimonas	NA
GCF_000013645.1	Paraburkholderia xenovorans	100	5.5	9.731138	62.5	3	Proteobacteria	Gammaproteobacteria	Burkholderiales	Burkholderiaceae	Paraburkholderia	NA
GCF_000013665.1	Saccharophagus degradans	100	0.44	5.057531	45.5	1	Proteobacteria	Gammaproteobacteria	Pseudomonadales	Cellvibrionaceae	Saccharophagus	NA
GCF_000013705.1	Methylobacillus flagellatus	100	1.19	2.971517	55.5	1	Proteobacteria	Gammaproteobacteria	Burkholderiales	Methylophilaceae	Methylobacillus	NA
GCF_000013765.1	Shewanella denitrificans	100	0.09	4.545906	45	1	Proteobacteria	Gammaproteobacteria	Enterobacterales	Shewanellaceae	Shewanella	NA
GCF_000013865.1	Polaromonas sp000013865	100	0.8	5.898676	61.5	3	Proteobacteria	Gammaproteobacteria	Burkholderiales	Burkholderiaceae	Polaromonas	NA
GCF_000013885.1	Nitrobacter hamburgensis	100	0.65	5.011522	61.5	4	Proteobacteria	Alphaproteobacteria	Rhizobiales	Xanthobacteraceae	Nitrobacter	NA
GCF_000013905.1	Psychrobacter cryohalolentis	100	0.15	3.101097	42	2	Proteobacteria	Gammaproteobacteria	Pseudomonadales	Moraxellaceae	Psychrobacter	NA
GCF_000013985.1	Sphingopyxis alaskensis	99.99	0.24	3.373713	65	2	Proteobacteria	Alphaproteobacteria	Sphingomonadales	Sphingomonadaceae	Sphingopyxis	NA
GCF_000014005.1	Koribacter versatilis	100	0.3	5.650368	58	1	Acidobacteriota	Acidobacteriae	Acidobacteriales	Koribacteraceae	Koribacter	NA
GCF_000014045.1	Roseobacter denitrificans	100	0.1	4.331234	58.5	5	Proteobacteria	Alphaproteobacteria	Rhodobacterales	Rhodobacteraceae	Roseobacter	NA
GCF_000014065.1	Epibacterium sp000014065	100	0.03	4.153699	60	3	Proteobacteria	Alphaproteobacteria	Rhodobacterales	Rhodobacteraceae	Epibacterium	NA
GCF_000014125.1	Clostridium_H novyi	99.84	0	2.54772	28.5	1	Firmicutes_A	Clostridia	Clostridiales	Clostridiaceae	Clostridium_H	NA
GCF_000014145.1	Cytophaga hutchinsonii	100	0.33	4.433218	38.5	1	Bacteroidota	Bacteroidia	Cytophagales	Cytophagaceae	Cytophaga	NA
GCF_000014185.1	Rubrobacter_B xylanophilus	100	0.55	3.225748	70	1	Actinobacteriota	Rubrobacteria	Rubrobacterales	Rubrobacteraceae	Rubrobacter_B	NA
GCF_000014225.1	Paraglaciecola atlantica_A	100	0.23	5.187005	44.5	1	Proteobacteria	Gammaproteobacteria	Enterobacterales	Alteromonadaceae	Paraglaciecola	NA
GCF_000014285.2	Granulibacter bethesdensis	99.99	0.04	2.708434	59	1	Proteobacteria	Alphaproteobacteria	Acetobacterales	Acetobacteraceae	Granulibacter	NA
GCF_000014345.1	Rickettsia canadensis	98.27	0.03	1.159772	31	1	Proteobacteria	Alphaproteobacteria	Rickettsiales	Rickettsiaceae	Rickettsia	NA
GCF_000014425.1	Lactobacillus gasseri	99.98	0.03	1.89436	35	1	Firmicutes	Bacilli	Lactobacillales	Lactobacillaceae	Lactobacillus	NA	1
GCF_000014445.1	Leuconostoc mesenteroides	99.99	1.23	2.075763	37.5	2	Firmicutes	Bacilli	Lactobacillales	Lactobacillaceae	Leuconostoc	NA
GCF_000014565.1	Rhodococcus jostii_A	100	1.27	9.702737	66.5	4	Actinobacteriota	Actinomycetia	Mycobacteriales	Mycobacteriaceae	Rhodococcus	NA
GCF_000014585.1	Synechococcus_C sp000014585	99.99	0.1	2.606748	52	1	Cyanobacteria	Cyanobacteriia	PCC-6307	Cyanobiaceae	Synechococcus_C	NA
GCF_000014725.1	Syntrophomonas wolfei	98.69	0.23	2.936195	44.5	1	Firmicutes_B	Syntrophomonadia	Syntrophomonadales	Syntrophomonadaceae	Syntrophomonas	NA
GCF_000014745.1	Maricaulis maris_A	99.99	0.09	3.36878	62.5	1	Proteobacteria	Alphaproteobacteria	Caulobacterales	Maricaulaceae	Maricaulis	NA
GCF_000014785.1	Alkalilimnicola ehrlichii	99.96	0	3.275944	67.5	1	Proteobacteria	Gammaproteobacteria	Nitrococcales	Halorhodospiraceae	Alkalilimnicola	NA
GCF_000014805.1	Aeromonas hydrophila	100	0.31	4.744448	61.5	1	Proteobacteria	Gammaproteobacteria	Enterobacterales	Aeromonadaceae	Aeromonas	NA
GCF_000014865.1	Magnetococcus marinus	99.99	0.24	4.719581	54	1	Proteobacteria	Magnetococcia	Magnetococcales	Magnetococcaceae	Magnetococcus	NA
GCF_000014885.1	Shewanella piezotolerans	100	0.15	5.396476	43	1	Proteobacteria	Gammaproteobacteria	Enterobacterales	Shewanellaceae	Shewanella	NA
GCF_000014925.1	Paenarthrobacter aurescens_A	100	1.43	5.226648	62	3	Actinobacteriota	Actinomycetia	Actinomycetales	Micrococcaceae	Paenarthrobacter	NA
GCF_000014965.1	Syntrophobacter fumaroxidans	99.15	4.94	4.990251	59.5	1	Desulfobacterota	Syntrophobacteria	Syntrophobacterales	Syntrophobacteraceae	Syntrophobacter	NA
GCF_000015025.1	Acidothermus cellulolyticus	99.4	0.13	2.44354	66.5	1	Actinobacteriota	Actinomycetia	Acidothermales	Acidothermaceae	Acidothermus	NA
GCF_000015045.1	Pseudopelobacter propionicus	99.96	0.99	4.241119	58	3	Desulfobacterota	Desulfuromonadia	Geobacterales	Pseudopelobacteraceae	Pseudopelobacter	NA
GCF_000015105.1	Ruthia magnifica	99.99	0	1.160782	34	1	Proteobacteria	Gammaproteobacteria	PS1	Thioglobaceae	Ruthia	NA
GCF_000015125.1	Chlorobium phaeobacteroides	100	0.23	3.133902	48	1	Bacteroidota	Chlorobia	Chlorobiales	Chlorobiaceae	Chlorobium	NA	1
GCF_000015165.1	Bradyrhizobium sp000015165	100	1.16	8.493513	64.5	2	Proteobacteria	Alphaproteobacteria	Rhizobiales	Xanthobacteraceae	Bradyrhizobium	NA
GCF_000015245.1	Shewanella amazonensis	100	0.05	4.306142	53.5	1	Proteobacteria	Gammaproteobacteria	Enterobacterales	Shewanellaceae	Shewanella	NA
GCF_000015265.1	Nocardioides sp000015265	100	1.43	5.293685	71	2	Actinobacteriota	Actinomycetia	Propionibacteriales	Nocardioidaceae	Nocardioides	NA
GCF_000015285.1	Psychromonas ingrahamii	100	0.2	4.559598	40	1	Proteobacteria	Gammaproteobacteria	Enterobacterales	Psychromonadaceae	Psychromonas	NA
GCF_000015445.1	Bartonella bacilliformis	100	2.21	1.445021	38	1	Proteobacteria	Alphaproteobacteria	Rhizobiales	Rhizobiaceae	Bartonella	NA
GCF_000015505.1	Polaromonas naphthalenivorans	100	0.5	5.366143	61.5	9	Proteobacteria	Gammaproteobacteria	Burkholderiales	Burkholderiaceae	Polaromonas	NA	1
GCF_000015565.1	Verminephrobacter eiseniae	100	0.43	5.597943	65	2	Proteobacteria	Gammaproteobacteria	Burkholderiales	Burkholderiaceae	Verminephrobacter	NA
GCF_000015585.1	Halorhodospira halophila	100	0.05	2.678452	67.5	1	Proteobacteria	Gammaproteobacteria	Nitrococcales	Halorhodospiraceae	Halorhodospira	NA
GCF_000015645.1	Prochlorococcus_A marinus_O	99.97	0.06	1.669886	31	1	Cyanobacteria	Cyanobacteriia	PCC-6307	Cyanobiaceae	Prochlorococcus_A	NA
GCF_000015665.1	Prochlorococcus_A marinus_P	100	0.09	1.704176	30.5	1	Cyanobacteria	Cyanobacteriia	PCC-6307	Cyanobiaceae	Prochlorococcus_A	NA
GCF_000015725.1	Methylibium petroleiphilum	100	0.35	4.643639	68.5	2	Proteobacteria	Gammaproteobacteria	Burkholderiales	Burkholderiaceae	Methylibium	NA
GCF_000015865.1	Hungateiclostridium thermocellum	100	1.09	3.843301	38.5	1	Firmicutes_A	Clostridia	Acetivibrionales	Acetivibrionaceae	Hungateiclostridium	NA
GCF_000015965.1	Prochlorococcus_A marinus_E	100	0.02	1.641879	31	1	Cyanobacteria	Cyanobacteriia	PCC-6307	Cyanobiaceae	Prochlorococcus_A	NA
GCF_000016065.1	Shewanella loihica	100	1.06	4.602594	53.5	1	Proteobacteria	Gammaproteobacteria	Enterobacterales	Shewanellaceae	Shewanella	NA
GCF_000016165.1	Desulfotomaculum reducens	100	0.42	3.608104	42	1	Firmicutes_B	Desulfotomaculia	Desulfotomaculales	Desulfotomaculaceae	Desulfotomaculum	NA
GCF_000016185.1	Rhodospirillum_A centenum	100	0.2	4.355543	70	1	Proteobacteria	Alphaproteobacteria	Azospirillales	Azospirillaceae	Rhodospirillum_A	NA
GCF_000016285.1	Allorhizobium vitis_A	100	1.59	6.320946	57	7	Proteobacteria	Alphaproteobacteria	Rhizobiales	Rhizobiaceae	Allorhizobium	NA
GCF_000016325.1	Lelliottia sp000016325	100	0.02	4.676461	52.5	2	Proteobacteria	Gammaproteobacteria	Enterobacterales	Enterobacteriaceae	Lelliottia	NA
GCF_000016345.1	Polynucleobacter asymbioticus	99.98	0.04	2.15949	44.5	1	Proteobacteria	Gammaproteobacteria	Burkholderiales	Burkholderiaceae	Polynucleobacter	NA
GCF_000016425.1	Micromonospora tropica	100	0.05	5.183331	69	1	Actinobacteriota	Actinomycetia	Mycobacteriales	Micromonosporaceae	Micromonospora	NA
GCF_000016505.1	Clostridium_B kluyveri	99.99	0.58	4.0238	32	2	Firmicutes_A	Clostridia	Clostridiales	Clostridiaceae	Clostridium_B	NA
GCF_000016545.1	Caldicellulosiruptor saccharolyticus	99.98	0.64	2.970275	35	1	Firmicutes_A	Thermoanaerobacteria	Caldicellulosiruptorales	Caldicellulosiruptoraceae	Caldicellulosiruptor	NA
GCF_000016645.1	Flavobacterium johnsoniae	100	0.18	6.096872	34	1	Bacteroidota	Bacteroidia	Flavobacteriales	Flavobacteriaceae	Flavobacterium	NA
GCF_000016665.1	Roseiflexus sp000016665	100	0.67	5.801598	60	1	Chloroflexota	Chloroflexia	Chloroflexales	Roseiflexaceae	Roseiflexus	NA
GCF_000016745.1	Geotalea uraniireducens	100	0.77	5.136364	54	1	Desulfobacterota	Desulfuromonadia	Geobacterales	Geobacteraceae	Geotalea	NA
GCF_000016785.1	Thermotoga petrophila	99.99	0.37	1.823511	46	1	Thermotogota	Thermotogae	Thermotogales	Thermotogaceae	Thermotoga	NA
GCF_000016825.1	Limosilactobacillus reuteri	99.86	0.67	1.999618	38.5	1	Firmicutes	Bacilli	Lactobacillales	Lactobacillaceae	Limosilactobacillus	NA
GCF_000016905.1	Thermosipho melanesiensis	99.87	0.06	1.915238	31	1	Thermotogota	Thermotogae	Thermotogales	Fervidobacteriaceae	Thermosipho	NA
GCF_000016985.1	Alkaliphilus_A metalliredigens	99.99	4.24	4.929566	36.5	1	Firmicutes_A	Clostridia	Peptostreptococcales	Natronincolaceae	Alkaliphilus_A	NA
GCF_000017145.1	Sinorhizobium medicae	99.99	0.34	6.817576	61	4	Proteobacteria	Alphaproteobacteria	Rhizobiales	Rhizobiaceae	Sinorhizobium	NA
GCF_000017205.1	Pseudomonas aeruginosa_A	100	0.1	6.588339	66	1	Proteobacteria	Gammaproteobacteria	Pseudomonadales	Pseudomonadaceae	Pseudomonas	NA
GCF_000017265.1	Phenylobacterium zucineum	100	0.65	4.379231	71	2	Proteobacteria	Alphaproteobacteria	Caulobacterales	Caulobacteraceae	Phenylobacterium	NA
GCF_000017305.1	Kineococcus radiotolerans	100	0.05	4.956672	74	3	Actinobacteriota	Actinomycetia	Actinomycetales	Kineococcaceae	Kineococcus	NA
GCF_000017405.1	Ochrobactrum anthropi	100	0.63	5.205777	56	6	Proteobacteria	Alphaproteobacteria	Rhizobiales	Rhizobiaceae	Ochrobactrum	NA
GCF_000017425.1	Bacillus_A cytotoxicus	99.95	0.04	4.094159	35.5	2	Firmicutes	Bacilli	Bacillales	Bacillaceae_G	Bacillus_A	NA
GCF_000017505.1	Anaeromyxobacter sp000017505	99.99	0.5	5.27799	73.5	1	Myxococcota	Myxococcia	Myxococcales	Anaeromyxobacteraceae	Anaeromyxobacter	NA
GCF_000017545.1	Fervidobacterium nodosum	99.67	0.07	1.948941	34.5	1	Thermotogota	Thermotogae	Thermotogales	Fervidobacteriaceae	Fervidobacterium	NA
GCF_000017565.1	Parvibaculum lavamentivorans	100	0.13	3.914745	62	1	Proteobacteria	Alphaproteobacteria	Parvibaculales	Parvibaculaceae	Parvibaculum	NA
GCF_000017585.1	Campylobacter_B hominis	99.97	0.06	1.714951	31.5	2	Campylobacterota	Campylobacteria	Campylobacterales	Campylobacteraceae	Campylobacter_B	NA
GCF_000017685.1	Leptospira_A biflexa	99.96	0.15	3.951448	38.5	3	Spirochaetota	Leptospirae	Leptospirales	Leptospiraceae	Leptospira_A	NA
GCF_000017805.1	Roseiflexus castenholzii	100	1.04	5.723298	60.5	1	Chloroflexota	Chloroflexia	Chloroflexales	Roseiflexaceae	Roseiflexus	NA
GCF_000017845.1	Crocosphaera subtropica	99.99	0.07	5.460377	37.5	6	Cyanobacteria	Cyanobacteriia	Cyanobacteriales	Microcystaceae	Crocosphaera	NA
GCF_000018025.1	Shewanella sediminis	100	1	5.517674	46	1	Proteobacteria	Gammaproteobacteria	Enterobacterales	Shewanellaceae	Shewanella	NA
GCF_000018065.1	Prochlorococcus_A marinus_A	100	0.22	1.73879	31	1	Cyanobacteria	Cyanobacteriia	PCC-6307	Cyanobiaceae	Prochlorococcus_A	NA
GCF_000018105.1	Acaryochloris marina	98.05	5.82	8.361599	46.5	10	Cyanobacteria	Cyanobacteriia	Thermosynechococcales	Thermosynechococcaceae	Acaryochloris	NA
GCF_000018145.1	Dinoroseobacter shibae	99.99	0.13	4.417868	65.5	6	Proteobacteria	Alphaproteobacteria	Rhodobacterales	Rhodobacteraceae	Dinoroseobacter	NA
GCF_000018205.1	Rickettsia akari	99.95	0.16	1.23106	32	1	Proteobacteria	Alphaproteobacteria	Rickettsiales	Rickettsiaceae	Rickettsia	NA
GCF_000018285.1	Shewanella pealeana	100	0.87	5.174581	44.5	1	Proteobacteria	Gammaproteobacteria	Enterobacterales	Shewanellaceae	Shewanella	NA	1
GCF_000018325.1	Alkaliphilus_B oremlandii	99.92	0.14	3.123558	36	1	Firmicutes_A	Clostridia	Peptostreptococcales	Natronincolaceae	Alkaliphilus_B	NA
GCF_000018405.1	Desulfosudis oleovorans	99.99	1.07	3.944167	56	1	Desulfobacterota	Desulfobacteria	Desulfobacterales	Desulfosudaceae	Desulfosudis	NA
GCF_000018425.1	Desulforudis audaxviator	99.98	0.19	2.349476	60.5	1	Firmicutes_B	Desulfotomaculia	Ammonifexales	Desulforudaceae	Desulforudis	NA
GCF_000018545.1	Sinorhizobium fredii_A	100	1.16	6.8919	62	3	Proteobacteria	Alphaproteobacteria	Rhizobiales	Rhizobiaceae	Sinorhizobium	NA
GCF_000018585.1	Prochlorococcus_D marinus_B	99.99	0.03	1.688963	38	1	Cyanobacteria	Cyanobacteriia	PCC-6307	Cyanobiaceae	Prochlorococcus_D	NA
GCF_000018605.1	Petrotoga mobilis	99.62	0.1	2.169548	34	1	Thermotogota	Thermotogae	Petrotogales	Petrotogaceae	Petrotoga	NA
GCF_000018625.1	Salmonella arizonae	100	0.13	4.6008	51	1	Proteobacteria	Gammaproteobacteria	Enterobacterales	Enterobacteriaceae	Salmonella	NA
GCF_000018685.1	Lachnoclostridium phytofermentans	99.98	0.76	4.847594	35	1	Firmicutes_A	Clostridia	Lachnospirales	Lachnospiraceae	Lachnoclostridium	NA
GCF_000018785.1	Acholeplasma laidlawii	99.99	0.35	1.496992	31.5	1	Firmicutes	Bacilli	Acholeplasmatales	Acholeplasmataceae	Acholeplasma	NA
GCF_000018865.1	Chloroflexus aurantiacus	99.93	0.5	5.258541	56.5	1	Chloroflexota	Chloroflexia	Chloroflexales	Chloroflexaceae	Chloroflexus	NA	1
GCF_000018885.1	Renibacterium salmoninarum	99.88	1.26	3.15525	56	1	Actinobacteriota	Actinomycetia	Actinomycetales	Micrococcaceae	Renibacterium	NA
GCF_000018945.1	Thermotoga neapolitana	99.99	0.67	1.884562	46.5	1	Thermotogota	Thermotogae	Thermotogales	Thermotogaceae	Thermotoga	NA
GCF_000019085.1	Thermoanaerobacter pseudethanolicus	100	0.22	2.362816	34.5	1	Firmicutes_A	Thermoanaerobacteria	Thermoanaerobacterales	Thermoanaerobacteraceae	Thermoanaerobacter	NA
GCF_000019125.1	Pseudomonas_E putida_P	100	0.28	6.07843	61.5	1	Proteobacteria	Gammaproteobacteria	Pseudomonadales	Pseudomonadaceae	Pseudomonas_E	NA
GCF_000019165.1	Heliobacterium modesticaldum	99.99	0.31	3.075407	56.5	1	Firmicutes_B	Desulfitobacteriia	Heliobacteriales	Heliobacteriaceae	Heliobacterium	NA
GCF_000019185.1	Shewanella halifaxensis	100	0.62	5.226917	44.5	1	Proteobacteria	Gammaproteobacteria	Enterobacterales	Shewanellaceae	Shewanella	NA
GCF_000019225.1	Cellvibrio japonicus	100	0.14	4.576573	51.5	1	Proteobacteria	Gammaproteobacteria	Pseudomonadales	Cellvibrionaceae	Cellvibrio	NA
GCF_000019345.1	Ureaplasma parvum	97.77	0.06	0.751679	25	1	Firmicutes	Bacilli	Mycoplasmatales	Mycoplasmoidaceae	Ureaplasma	NA
GCF_000019365.1	Methylobacterium sp000019365	99.99	0.74	7.737025	71.5	3	Proteobacteria	Alphaproteobacteria	Rhizobiales	Beijerinckiaceae	Methylobacterium	NA	1
GCF_000019405.1	Histophilus somni	100	0.15	2.263857	37	1	Proteobacteria	Gammaproteobacteria	Enterobacterales	Pasteurellaceae	Histophilus	NA
GCF_000019525.1	Shewanella woodyi	100	0.72	5.935403	43.5	1	Proteobacteria	Gammaproteobacteria	Enterobacterales	Shewanellaceae	Shewanella	NA
GCF_000019665.1	Methylacidiphilum infernorum	99.97	0.77	2.287145	45	1	Verrucomicrobiota	Verrucomicrobiae	Methylacidiphilales	Methylacidiphilaceae	Methylacidiphilum	NA
GCF_000019785.1	Leptothrix cholodnii	99.98	0.14	4.909403	68.5	1	Proteobacteria	Gammaproteobacteria	Burkholderiales	Burkholderiaceae	Leptothrix	NA
GCF_000019845.1	Beijerinckia indica	99.99	0.63	4.418616	56.5	3	Proteobacteria	Alphaproteobacteria	Rhizobiales	Beijerinckiaceae	Beijerinckia	NA
GCF_000019905.1	Exiguobacterium_A sibiricum	100	0.09	3.040786	47.5	3	Firmicutes	Bacilli	Exiguobacterales	Exiguobacteraceae	Exiguobacterium_A	NA
GCF_000019945.1	Methylobacterium populi	100	0.4	5.848997	69	3	Proteobacteria	Alphaproteobacteria	Rhizobiales	Beijerinckiaceae	Methylobacterium	NA
GCF_000019965.1	Opitutus terrae	100	0.23	5.957605	65	1	Verrucomicrobiota	Verrucomicrobiae	Opitutales	Opitutaceae	Opitutus	NA
GCF_000020005.1	Natranaerobius thermophilus	99.98	1.39	3.191453	36	3	Firmicutes_D	Natranaerobiia	Natranaerobiales	Natranaerobiaceae	Natranaerobius	NA
GCF_000020025.1	Nostoc punctiforme	100	0.06	9.059191	41	6	Cyanobacteria	Cyanobacteriia	Cyanobacteriales	Nostocaceae	Nostoc	NA
GCF_000020045.1	Paraburkholderia phymatum	100	0.78	8.676562	62	4	Proteobacteria	Gammaproteobacteria	Burkholderiales	Burkholderiaceae	Paraburkholderia	NA
GCF_000020125.1	Paraburkholderia phytofirmans	100	1.15	8.214658	62	3	Proteobacteria	Gammaproteobacteria	Burkholderiales	Burkholderiaceae	Paraburkholderia	NA
GCF_000020145.1	Elusimicrobium minutum	97.92	0.17	1.643562	39.5	1	Elusimicrobiota	Elusimicrobia	Elusimicrobiales	Elusimicrobiaceae	Elusimicrobium	NA
GCF_000020165.1	Clostridium botulinum_B	100	0.15	3.847969	27	2	Firmicutes_A	Clostridia	Clostridiales	Clostridiaceae	Clostridium	NA	1
GCF_000020225.1	Akkermansia muciniphila	100	0.25	2.664102	55.5	1	Verrucomicrobiota	Verrucomicrobiae	Verrucomicrobiales	Akkermansiaceae	Akkermansia	NA
GCF_000020325.1	Sulfurihydrogenibium sp000020325	99.98	0.22	1.838442	32	1	Aquificota	Aquificae	Hydrogenothermales	Hydrogenothermaceae	Sulfurihydrogenibium	NA
GCF_000020365.1	Desulfobacterium_B autotrophicum	100	3.92	5.657782	48.5	2	Desulfobacterota	Desulfobacteria	Desulfobacterales	Desulfobacteraceae	Desulfobacterium_B	NA
GCF_000020385.1	Trichlorobacter lovleyi	100	0.45	3.994874	54.5	2	Desulfobacterota	Desulfuromonadia	Geobacterales	Pseudopelobacteraceae	Trichlorobacter	NA
GCF_000020465.1	Chlorobium limicola	99.99	0.16	2.763181	51	1	Bacteroidota	Chlorobia	Chlorobiales	Chlorobiaceae	Chlorobium	NA
GCF_000020485.1	Halothermothrix orenii	99.99	1.02	2.578146	37.5	1	Firmicutes_F	Halanaerobiia	Halanaerobiales	Halothermotrichaceae	Halothermothrix	NA
GCF_000020505.1	Chlorobaculum parvum	99.94	0.12	2.289249	55.5	1	Bacteroidota	Chlorobia	Chlorobiales	Chlorobiaceae	Chlorobaculum	NA
GCF_000020525.1	Chloroherpeton thalassium	99.87	0	3.293456	45	1	Bacteroidota	Chlorobia	Chlorobiales	Chloroherpetonaceae	Chloroherpeton	NA
GCF_000020565.1	Amoebophilus asiaticus	99.55	1.58	1.884364	35	1	Bacteroidota	Bacteroidia	Cytophagales	Amoebophilaceae	Amoebophilus	NA
GCF_000020585.3	Alteromonas mediterranea	100	0.65	4.480937	44.5	1	Proteobacteria	Gammaproteobacteria	Enterobacterales	Alteromonadaceae	Alteromonas	NA
GCF_000020625.1	Prosthecochloris aestuarii	99.99	0.43	2.579695	50	2	Bacteroidota	Chlorobia	Chlorobiales	Chlorobiaceae	Prosthecochloris	NA
GCF_000020645.1	Chlorobium phaeoclathratiforme	99.99	0.32	3.018238	48	1	Bacteroidota	Chlorobia	Chlorobiales	Chlorobiaceae	Chlorobium	NA
GCF_000020665.1	Stenotrophomonas maltophilia_L	100	0.29	4.573969	66	1	Proteobacteria	Gammaproteobacteria	Xanthomonadales	Xanthomonadaceae	Stenotrophomonas	NA
GCF_000020685.1	Deinococcus deserti	99.9	0.14	3.855329	62.5	4	Deinococcota	Deinococci	Deinococcales	Deinococcaceae	Deinococcus	NA
GCF_000020725.1	Citrifermentans bemidjiense	100	0.89	4.61515	60	1	Desulfobacterota	Desulfuromonadia	Geobacterales	Geobacteraceae	Citrifermentans	NA
GCF_000020945.1	Coprothermobacter proteolyticus	99.46	0.1	1.424912	44.5	1	Coprothermobacterota	Coprothermobacteria	Coprothermobacterales	Coprothermobacteraceae	Coprothermobacter	NA
GCF_000020965.1	Dictyoglomus thermophilum	99.95	1.47	1.959987	33.5	1	Dictyoglomota	Dictyoglomia	Dictyoglomales	Dictyoglomaceae	Dictyoglomus	NA
GCF_000020985.1	Thermodesulfovibrio yellowstonii	99.99	0.81	2.003803	34	1	Nitrospirota	Thermodesulfovibrionia	Thermodesulfovibrionales	Thermodesulfovibrionaceae	Thermodesulfovibrio	NA
GCF_000021305.1	Bacillus_A thuringiensis_S	100	0.36	5.736823	35	3	Firmicutes	Bacilli	Bacillales	Bacillaceae_G	Bacillus_A	NA
GCF_000021325.1	Gluconacetobacter diazotrophicus	99.99	0.17	3.914947	66	2	Proteobacteria	Alphaproteobacteria	Acetobacterales	Acetobacteraceae	Gluconacetobacter	NA
GCF_000021485.1	Acidithiobacillus ferrooxidans	99.99	0.66	2.982397	58.5	1	Proteobacteria	Gammaproteobacteria	Acidithiobacillales	Acidithiobacillaceae	Acidithiobacillus	NA
GCF_000021545.1	Sulfurihydrogenibium azorense	99.99	0.64	1.640877	32.5	1	Aquificota	Aquificae	Hydrogenothermales	Hydrogenothermaceae	Sulfurihydrogenibium	NA
GCF_000021565.1	Persephonella marina	100	0.42	1.983966	37	2	Aquificota	Aquificae	Hydrogenothermales	Hydrogenothermaceae	Persephonella	NA
GCF_000021645.1	Dictyoglomus turgidum	99.95	0.61	1.85556	33.5	1	Dictyoglomota	Dictyoglomia	Dictyoglomales	Dictyoglomaceae	Dictyoglomus	NA
GCF_000021685.1	Thermomicrobium roseum	99.97	0.37	2.920744	64	2	Chloroflexota	Chloroflexia	Thermomicrobiales	Thermomicrobiaceae	Thermomicrobium	NA
GCF_000021705.1	Hamiltonella defensa	100	0.45	2.169363	40	2	Proteobacteria	Gammaproteobacteria	Enterobacterales	Enterobacteriaceae	Hamiltonella	NA
GCF_000021725.1	Nautilia profundicola	100	0.01	1.676444	33.5	1	Campylobacterota	Campylobacteria	Nautiliales	Nautiliaceae	Nautilia	NA	1
GCF_000021745.1	Methylocella silvestris	99.98	0.06	4.30543	63	1	Proteobacteria	Alphaproteobacteria	Rhizobiales	Beijerinckiaceae	Methylocella	NA
GCF_000021805.1	Rippkaea orientalis	99.93	0	4.787694	39.5	4	Cyanobacteria	Cyanobacteriia	Cyanobacteriales	Microcystaceae	Rippkaea	NA
GCF_000021825.1	Gloeothece citriformis	100	0.77	6.554169	38.5	7	Cyanobacteria	Cyanobacteriia	Cyanobacteriales	Microcystaceae	Gloeothece	NA
GCF_000021865.1	Rhodobacter capsulatus_B	99.99	0.46	3.87192	66.5	2	Proteobacteria	Alphaproteobacteria	Rhodobacterales	Rhodobacteraceae	Rhodobacter	NA
GCF_000021925.1	Desulfitobacterium hafniense	100	1.05	5.279134	47.5	1	Firmicutes_B	Desulfitobacteriia	Desulfitobacteriales	Desulfitobacteriaceae	Desulfitobacterium	NA
GCF_000021945.1	Chloroflexus aggregans	99.99	1.04	4.684931	56	1	Chloroflexota	Chloroflexia	Chloroflexales	Chloroflexaceae	Chloroflexus	NA
GCF_000021985.1	Thioalkalivibrio_A sulfidiphilus	100	0.11	3.464554	65	1	Proteobacteria	Gammaproteobacteria	Ectothiorhodospirales	Ectothiorhodospiraceae	Thioalkalivibrio_A	NA
GCF_000022025.1	Pseudarthrobacter chlorophenolicus	100	2.49	4.98087	65.5	3	Actinobacteriota	Actinomycetia	Actinomycetales	Micrococcaceae	Pseudarthrobacter	NA
GCF_000022065.1	Ruminiclostridium cellulolyticum	99.99	0.21	4.068724	37	1	Firmicutes_A	Clostridia	Acetivibrionales	Acetivibrionaceae	Ruminiclostridium	NA
GCF_000022085.1	Methylobacterium nodulans	100	1.46	8.839022	68	8	Proteobacteria	Alphaproteobacteria	Rhizobiales	Beijerinckiaceae	Methylobacterium	NA
GCF_000022145.1	Anaeromyxobacter dehalogenans	100	0.23	5.029329	74.5	1	Myxococcota	Myxococcia	Myxococcales	Anaeromyxobacteraceae	Anaeromyxobacter	NA
GCF_000022265.1	Geotalea daltonii	100	0.34	4.304501	53	1	Desulfobacterota	Desulfuromonadia	Geobacterales	Geobacteraceae	Geotalea	NA
GCF_000022325.1	Caldicellulosiruptor bescii	100	0.02	2.931662	35	3	Firmicutes_A	Thermoanaerobacteria	Caldicellulosiruptorales	Caldicellulosiruptoraceae	Caldicellulosiruptor	NA
GCF_000022525.1	Neorickettsia risticii	99.56	0.51	0.879977	41	1	Proteobacteria	Alphaproteobacteria	Rickettsiales	Anaplasmataceae	Neorickettsia	NA
GCF_000022565.1	Acidobacterium capsulatum	99.99	0.49	4.127356	60	1	Acidobacteriota	Acidobacteriae	Acidobacteriales	Acidobacteriaceae	Acidobacterium	NA	1
GCF_000022605.2	Blattabacterium sp000022605	99.57	0.07	0.640935	27	2	Bacteroidota	Bacteroidia	Flavobacteriales	Blattabacteriaceae	Blattabacterium	NA
GCF_000022905.1	Corynebacterium aurimucosum	100	0.2	2.819226	60.5	2	Actinobacteriota	Actinomycetia	Mycobacteriales	Mycobacteriaceae	Corynebacterium	NA	1
GCF_000023025.1	Teredinibacter turnerae_B	99.98	0.02	5.193164	50.5	1	Proteobacteria	Gammaproteobacteria	Pseudomonadales	Cellvibrionaceae	Teredinibacter	NA
GCF_000023065.1	Tolumonas auensis	100	1.12	3.471292	49	1	Proteobacteria	Gammaproteobacteria	Enterobacterales	Aeromonadaceae	Tolumonas	NA
GCF_000023105.1	Beutenbergia cavernae	99.99	0.64	4.669183	73	1	Actinobacteriota	Actinomycetia	Actinomycetales	Beutenbergiaceae	Beutenbergia	NA
GCF_000023125.1	Dyadobacter fermentans	99.98	0.15	6.96779	51.5	1	Bacteroidota	Bacteroidia	Cytophagales	Spirosomaceae	Dyadobacter	NA
GCF_000023145.1	Corynebacterium kroppenstedtii	99.99	0.01	2.446804	57	1	Actinobacteriota	Actinomycetia	Mycobacteriales	Mycobacteriaceae	Corynebacterium	NA
GCF_000023185.1	Rhizobium leguminosarum_J	100	0.43	7.418122	60.5	6	Proteobacteria	Alphaproteobacteria	Rhizobiales	Rhizobiaceae	Rhizobium	NA
GCF_000023205.1	Micrococcus luteus	100	0.17	2.501097	72.5	1	Actinobacteriota	Actinomycetia	Actinomycetales	Micrococcaceae	Micrococcus	NA
GCF_000023225.1	Desulfomicrobium baculatum	99.98	0.96	3.942657	58.5	1	Desulfobacterota	Desulfovibrionia	Desulfovibrionales	Desulfomicrobiaceae	Desulfomicrobium	NA
GCF_000023245.1	Actinosynnema mirum	100	0.04	8.248144	73.5	1	Actinobacteriota	Actinomycetia	Mycobacteriales	Pseudonocardiaceae	Actinosynnema	NA
GCF_000023265.1	Acidimicrobium ferrooxidans	99.34	0.26	2.158157	68	1	Actinobacteriota	Acidimicrobiia	Acidimicrobiales	Acidimicrobiaceae	Acidimicrobium	NA
GCF_000023285.1	Capnocytophaga ochracea	99.99	0.02	2.612925	39.5	1	Bacteroidota	Bacteroidia	Flavobacteriales	Flavobacteriaceae	Capnocytophaga	NA
GCF_000023325.1	Kosmotoga olearia	99.97	0.37	2.302126	41.5	1	Thermotogota	Thermotogae	Petrotogales	Kosmotogaceae	Kosmotoga	NA
GCF_000023405.1	Brachybacterium faecium	100	0.33	3.614992	72	1	Actinobacteriota	Actinomycetia	Actinomycetales	Dermabacteraceae	Brachybacterium	NA
GCF_000023445.1	Maridesulfovibrio salexigens	99.99	0.22	4.289847	47	1	Desulfobacterota	Desulfovibrionia	Desulfovibrionales	Desulfovibrionaceae	Maridesulfovibrio	NA
GCF_000023465.1	Zunongwangia profunda	100	0.24	5.128187	36	1	Bacteroidota	Bacteroidia	Flavobacteriales	Flavobacteriaceae	Zunongwangia	NA
GCF_000023585.1	Paenibacillus_C sp000023585	99.99	0.18	7.18493	50	1	Firmicutes	Bacilli	Paenibacillales	Paenibacillaceae	Paenibacillus_C	NA
GCF_000023605.1	Pectobacterium carotovorum_B	100	0.27	4.862913	51.5	1	Proteobacteria	Gammaproteobacteria	Enterobacterales	Enterobacteriaceae	Pectobacterium	NA
GCF_000023705.1	Methylotenera mobilis	100	0.19	2.54757	45.5	1	Proteobacteria	Gammaproteobacteria	Burkholderiales	Methylophilaceae	Methylotenera	NA
GCF_000023745.1	Methylovorus glucosotrophus	100	0.38	3.082007	54.5	3	Proteobacteria	Gammaproteobacteria	Burkholderiales	Methylophilaceae	Methylovorus	NA
GCF_000023785.1	Hirschia baltica	100	0.09	3.540114	45	2	Proteobacteria	Alphaproteobacteria	Caulobacterales	Hyphomonadaceae	Hirschia	NA
GCF_000023825.1	Pedobacter heparinus	100	0.47	5.167383	42	1	Bacteroidota	Bacteroidia	Sphingobacteriales	Sphingobacteriaceae	Pedobacter	NA
GCF_000023845.1	Cryptobacterium curtum	99.97	0.01	1.617804	50.5	1	Actinobacteriota	Coriobacteriia	Coriobacteriales	Eggerthellaceae	Cryptobacterium	NA
GCF_000023865.1	Saccharomonospora viridis	100	0.2	4.308349	67	1	Actinobacteriota	Actinomycetia	Mycobacteriales	Pseudonocardiaceae	Saccharomonospora	NA
GCF_000023885.1	Slackia heliotrinireducens	99.89	1.23	3.165038	60	1	Actinobacteriota	Coriobacteriia	Coriobacteriales	Eggerthellaceae	Slackia	NA
GCF_000023905.1	Leptotrichia buccalis	99.98	0.18	2.46561	29.5	1	Fusobacteriota	Fusobacteriia	Fusobacteriales	Leptotrichiaceae	Leptotrichia	NA
GCF_000023925.1	Kytococcus sedentarius	99.97	0.3	2.785024	71.5	1	Actinobacteriota	Actinomycetia	Actinomycetales	Dermatophilaceae	Kytococcus	NA
GCF_000024005.1	Chitinophaga pinensis	100	1.83	9.127347	45	1	Bacteroidota	Bacteroidia	Chitinophagales	Chitinophagaceae	Chitinophaga	NA
GCF_000024025.1	Catenulispora acidiphila	100	0.16	10.467782	69.5	1	Actinobacteriota	Actinomycetia	Streptomycetales	Catenulisporaceae	Catenulispora	NA
GCF_000024065.1	Jonesia denitrificans	100	0.03	2.749646	58	1	Actinobacteriota	Actinomycetia	Actinomycetales	Cellulomonadaceae	Jonesia	NA
GCF_000024085.1	Kangiella koreensis	99.99	0.41	2.852073	43.5	1	Proteobacteria	Gammaproteobacteria	Enterobacterales	Kangiellaceae	Kangiella	NA
GCF_000024105.1	Anaerococcus prevotii	99.18	0.23	1.998633	35.5	2	Firmicutes_A	Clostridia	Tissierellales	Helcococcaceae	Anaerococcus	NA
GCF_000024125.1	Robiginitalea biformata	99.99	0.15	3.530383	55	1	Bacteroidota	Bacteroidia	Flavobacteriales	Flavobacteriaceae	Robiginitalea	NA
GCF_000024205.1	Desulfofarcimen acetoxidans	100	3.28	4.545624	41.5	1	Firmicutes_B	Desulfotomaculia	Desulfotomaculales	Desulfofarciminaceae	Desulfofarcimen	NA
GCF_000024225.1	Lancefieldella parvula	99.99	0.28	1.543805	45.5	1	Actinobacteriota	Coriobacteriia	Coriobacteriales	Atopobiaceae	Lancefieldella	NA
GCF_000024265.1	Eggerthella lenta	100	0.23	3.63226	64	1	Actinobacteriota	Coriobacteriia	Coriobacteriales	Eggerthellaceae	Eggerthella	NA
GCF_000024285.1	Alicyclobacillus acidocaldarius	100	0.09	3.205686	61.5	4	Firmicutes	Alicyclobacillia	Alicyclobacillales	Alicyclobacillaceae	Alicyclobacillus	NA
GCF_000024325.1	Desulfohalobium retbaense	99.98	0.08	2.909567	57	2	Desulfobacterota	Desulfovibrionia	Desulfovibrionales	Desulfohalobiaceae	Desulfohalobium	NA
GCF_000024345.1	Kribbella flavida	100	0.58	7.579488	70.5	1	Actinobacteriota	Actinomycetia	Propionibacteriales	Kribbellaceae	Kribbella	NA
GCF_000024365.1	Nakamurella multipartita	100	0.96	6.060298	70.5	1	Actinobacteriota	Actinomycetia	Mycobacteriales	Nakamurellaceae	Nakamurella	NA
GCF_000024385.1	Thermomonospora curvata	100	0.78	5.639016	71.5	1	Actinobacteriota	Actinomycetia	Streptosporangiales	Streptosporangiaceae	Thermomonospora	NA
GCF_000024405.1	Sebaldella termitidis	99.98	1.22	4.48665	33	3	Fusobacteriota	Fusobacteriia	Fusobacteriales	Leptotrichiaceae	Sebaldella	NA
GCF_000024425.1	Meiothermus ruber	99.97	0.03	3.097457	63	1	Deinococcota	Deinococci	Deinococcales	Thermaceae	Meiothermus	NA
GCF_000024465.1	Puniceispirillum marinum	100	0.07	2.753527	48.5	1	Proteobacteria	Alphaproteobacteria	Puniceispirillales	Puniceispirillaceae	Puniceispirillum	NA
GCF_000024505.1	Anaplasma centrale	99.82	0.32	1.206806	49.5	1	Proteobacteria	Alphaproteobacteria	Rickettsiales	Anaplasmataceae	Anaplasma	NA
GCF_000024545.1	Stackebrandtia nassauensis	99.61	0.14	6.841557	68	1	Actinobacteriota	Actinomycetia	Mycobacteriales	Micromonosporaceae	Stackebrandtia	NA	1
GCF_000024565.1	Streptobacillus moniliformis	99.98	0.37	1.67328	26	2	Fusobacteriota	Fusobacteriia	Fusobacteriales	Leptotrichiaceae	Streptobacillus	NA
GCF_000024605.1	Ammonifex degensii	99.59	0.52	2.157067	59	2	Firmicutes_B	Desulfotomaculia	Ammonifexales	Ammonificaceae	Ammonifex	NA
GCF_000024725.1	Nitrosococcus halophilus	99.98	0.64	4.14526	51.5	2	Proteobacteria	Gammaproteobacteria	Nitrosococcales	Nitrosococcaceae	Nitrosococcus	NA
GCF_000024765.1	Halothiobacillus neapolitanus	99.94	0.08	2.582886	54.5	1	Proteobacteria	Gammaproteobacteria	Halothiobacillales	Halothiobacillaceae	Halothiobacillus	NA
GCF_000024785.1	Gordonia bronchialis	100	0.06	5.290012	67	2	Actinobacteriota	Actinomycetia	Mycobacteriales	Mycobacteriaceae	Gordonia	NA
GCF_000024805.1	Haliangium ochraceum	100	0.59	9.446314	69	1	Myxococcota	Polyangia	Haliangiales	Haliangiaceae	Haliangium	NA
GCF_000024845.1	Rhodothermus marinus	99.98	0	3.386737	64	2	Bacteroidota	Rhodothermia	Rhodothermales	Rhodothermaceae	Rhodothermus	NA
GCF_000024865.1	Streptosporangium roseum	99.98	1	10.369518	70.5	2	Actinobacteriota	Actinomycetia	Streptosporangiales	Streptosporangiaceae	Streptosporangium	NA
GCF_000024885.1	Sulfurospirillum deleyianum	99.96	0.06	2.306351	38.5	1	Campylobacterota	Campylobacteria	Campylobacterales	Sulfurospirillaceae	Sulfurospirillum	NA
GCF_000024905.1	Thermanaerovibrio acidaminovorans	100	0	1.848474	63.5	1	Synergistota	Synergistia	Synergistales	Synergistaceae	Thermanaerovibrio	NA
GCF_000024925.1	Sanguibacter keddieii	100	0.01	4.253413	71.5	1	Actinobacteriota	Actinomycetia	Actinomycetales	Cellulomonadaceae	Sanguibacter	NA
GCF_000024945.1	Veillonella parvula	100	0.1	2.132142	38.5	1	Firmicutes_C	Negativicutes	Veillonellales	Veillonellaceae	Veillonella	NA
GCF_000024965.1	Xylanimonas cellulosilytica	99.99	0.7	3.83138	72	2	Actinobacteriota	Actinomycetia	Actinomycetales	Cellulomonadaceae	Xylanimonas	NA
GCF_000024985.1	Sphaerobacter thermophilus	99.99	1.83	3.993764	68	2	Chloroflexota	Chloroflexia	Thermomicrobiales	Thermomicrobiaceae	Sphaerobacter	NA
GCF_000025005.1	Thermobaculum terrenum	99.96	0.62	3.101581	53.5	2	Chloroflexota	Chloroflexia	Thermobaculales	Thermobaculaceae	Thermobaculum	NA
GCF_000025125.1	Atelocyanobacterium thalassa	99.58	0.09	1.443806	31	1	Cyanobacteria	Cyanobacteriia	Cyanobacteriales	Microcystaceae	Atelocyanobacterium	NA
GCF_000025185.1	Pirellula staleyi	99.99	0.32	6.196199	57	1	Planctomycetota	Planctomycetes	Pirellulales	Pirellulaceae	Pirellula	NA	1
GCF_000025205.1	Bifidobacterium vaginale_G	99.96	0.16	1.617545	42	1	Actinobacteriota	Actinomycetia	Actinomycetales	Bifidobacteriaceae	Bifidobacterium	NA
GCF_000025225.2	Mageeibacillus indolicus	99.99	0.02	1.809746	44	1	Firmicutes_A	Clostridia	Saccharofermentanales	Mageeibacillaceae	Mageeibacillus	NA
GCF_000025305.1	Acidaminococcus fermentans	99.96	0.31	2.329769	55.5	1	Firmicutes_C	Negativicutes	Acidaminococcales	Acidaminococcaceae	Acidaminococcus	NA
GCF_000025345.1	Geodermatophilus obscurus	100	0.52	5.322497	73.5	1	Actinobacteriota	Actinomycetia	Mycobacteriales	Geodermatophilaceae	Geodermatophilus	NA
GCF_000025485.1	Allochromatium vinosum	100	0.29	3.669074	64	3	Proteobacteria	Gammaproteobacteria	Chromatiales	Chromatiaceae	Allochromatium	NA
GCF_000025545.1	Thioalkalivibrio sp000025545	99.95	0.24	2.985056	65.5	2	Proteobacteria	Gammaproteobacteria	Ectothiorhodospirales	Thioalkalivibrionaceae	Thioalkalivibrio	NA
GCF_000025565.1	Enterobacter cloacae	100	2.09	5.598796	54.5	3	Proteobacteria	Gammaproteobacteria	Enterobacterales	Enterobacteriaceae	Enterobacter	NA
GCF_000025605.1	Thermocrinis albus	100	0.07	1.500577	46.5	1	Aquificota	Aquificae	Aquificales	Aquificaceae	Thermocrinis	NA
GCF_000025705.1	Sideroxydans lithotrophicus	100	0.19	3.003656	57.5	1	Proteobacteria	Gammaproteobacteria	Burkholderiales	Gallionellaceae	Sideroxydans	NA
GCF_000025725.1	Denitrovibrio acetiphilus	99.63	0.18	3.222077	42.5	1	Deferribacterota	Deferribacteres	Deferribacterales	Denitrovibrionaceae	Denitrovibrio	NA
GCF_000025845.1	Mycoplasmopsis_A crocodyli	99.69	0.16	0.934379	26.5	1	Firmicutes	Bacilli	Mycoplasmatales	Metamycoplasmataceae	Mycoplasmopsis_A	NA
GCF_000025885.1	Aminobacterium colombiense	99.91	0.35	1.980592	45	1	Synergistota	Synergistia	Synergistales	Aminobacteriaceae	Aminobacterium	NA	1
GCF_000025905.1	Coraliomargarita akajimensis	100	0.01	3.750771	53.5	1	Verrucomicrobiota	Verrucomicrobiae	Opitutales	Puniceicoccaceae	Coraliomargarita	NA
GCF_000025925.1	Prevotella ruminicola	99.84	0.08	3.619559	47.5	1	Bacteroidota	Bacteroidia	Bacteroidales	Bacteroidaceae	Prevotella	NA
GCF_000025945.1	Desulfotalea psychrophila	100	1.15	3.659634	46.5	3	Desulfobacterota	Desulfobulbia	Desulfobulbales	Desulfocapsaceae	Desulfotalea	NA
GCF_000025965.1	Aromatoleum aromaticum	99.99	0.16	4.727255	64.5	3	Proteobacteria	Gammaproteobacteria	Burkholderiales	Rhodocyclaceae	Aromatoleum	NA
GCF_000025985.1	Bacteroides fragilis	99.91	0.63	5.2417	43	2	Bacteroidota	Bacteroidia	Bacteroidales	Bacteroidaceae	Bacteroides	NA
GCF_000026005.1	Ehrlichia ruminantium	99.94	0.04	1.516355	27	1	Proteobacteria	Alphaproteobacteria	Rickettsiales	Anaplasmataceae	Ehrlichia	NA
GCF_000026105.1	Pseudomonas_E entomophila	100	0.32	5.88878	64	1	Proteobacteria	Gammaproteobacteria	Pseudomonadales	Pseudomonadaceae	Pseudomonas_E	NA	1
GCF_000026145.1	Bradyrhizobium sp000026145	100	0.35	7.456587	65.5	1	Proteobacteria	Alphaproteobacteria	Rhizobiales	Xanthobacteraceae	Bradyrhizobium	NA
GCF_000026185.1	Erwinia tasmaniensis	100	0.14	4.067864	53	6	Proteobacteria	Gammaproteobacteria	Enterobacterales	Enterobacteriaceae	Erwinia	NA
GCF_000026205.1	Phytoplasma mali	91.58	1.61	0.601943	21	1	Firmicutes	Bacilli	Acholeplasmatales	Acholeplasmataceae	Phytoplasma	NA
GCF_000026225.1	Escherichia fergusonii	100	0.32	4.643861	49.5	2	Proteobacteria	Gammaproteobacteria	Enterobacterales	Enterobacteriaceae	Escherichia	NA	1
GCF_000026325.1	Escherichia coli_D	100	0.37	5.3582	50.5	3	Proteobacteria	Gammaproteobacteria	Enterobacterales	Enterobacteriaceae	Escherichia	NA
GCF_000026765.1	Mesomycoplasma conjunctivae	98.16	0.11	0.846214	28.5	1	Firmicutes	Bacilli	Mycoplasmatales	Metamycoplasmataceae	Mesomycoplasma	NA
GCF_000026985.1	Erwinia pyrifoliae	100	0.29	4.072827	53	5	Proteobacteria	Gammaproteobacteria	Enterobacterales	Enterobacteriaceae	Erwinia	NA	1
GCF_000027145.1	Listeria seeligeri	99.99	0.48	2.797636	37	1	Firmicutes	Bacilli	Lactobacillales	Listeriaceae	Listeria	NA
GCF_000027165.1	Streptococcus mitis_AR	99.96	0.38	2.146611	39.5	1	Firmicutes	Bacilli	Lactobacillales	Streptococcaceae	Streptococcus	NA
GCF_000027225.1	Xenorhabdus bovienii_C	100	0.34	4.225498	44.5	1	Proteobacteria	Gammaproteobacteria	Enterobacterales	Enterobacteriaceae	Xenorhabdus	NA
GCF_000027325.1	Mycoplasmoides genitalium	98.9	0.08	0.580076	31.5	1	Firmicutes	Bacilli	Mycoplasmatales	Mycoplasmoidaceae	Mycoplasmoides	NA
GCF_000046705.1	Bartonella henselae	100	0.44	1.931047	38	1	Proteobacteria	Alphaproteobacteria	Rhizobiales	Rhizobiaceae	Bartonella	NA	1
GCF_000055945.1	Lawsonia intracellularis	99.75	0.07	1.719014	33	4	Desulfobacterota	Desulfovibrionia	Desulfovibrionales	Desulfovibrionaceae	Lawsonia	NA	1
GCF_000058485.1	Frankia alni	99.91	0.73	7.497934	72.5	1	Actinobacteriota	Actinomycetia	Mycobacteriales	Frankiaceae	Frankia	NA
GCF_000060285.1	Listeria welshimeri	99.98	0.9	2.81413	36	1	Firmicutes	Bacilli	Lactobacillales	Listeriaceae	Listeria	NA
GCF_000060345.1	Gramella forsetii	99.95	0.1	3.798465	36.5	1	Bacteroidota	Bacteroidia	Flavobacteriales	Flavobacteriaceae	Gramella	NA
GCF_000062885.1	Saccharopolyspora erythraea	100	0.24	8.212805	71	1	Actinobacteriota	Actinomycetia	Mycobacteriales	Pseudonocardiaceae	Saccharopolyspora	NA
GCF_000063605.1	Mycoplasmopsis agalactiae	99.88	0.48	0.877438	29.5	1	Firmicutes	Bacilli	Mycoplasmatales	Metamycoplasmataceae	Mycoplasmopsis	NA
GCF_000067165.1	Sorangium cellulosum_B	99.38	5.45	13.033779	71	1	Myxococcota	Polyangia	Polyangiales	Polyangiaceae	Sorangium	NA	1
GCF_000067205.1	Bordetella_A petrii	100	0.41	5.28795	65	1	Proteobacteria	Gammaproteobacteria	Burkholderiales	Burkholderiaceae	Bordetella_A	NA
GCF_000069185.1	Mycobacterium abscessus	100	0.14	5.090491	64	2	Actinobacteriota	Actinomycetia	Mycobacteriales	Mycobacteriaceae	Mycobacterium	NA
GCF_000069225.1	Clavibacter sepedonicus	100	0.16	3.403786	72	3	Actinobacteriota	Actinomycetia	Actinomycetales	Microbacteriaceae	Clavibacter	NA
GCF_000069785.1	Cupriavidus taiwanensis	100	0.14	6.476522	66.5	3	Proteobacteria	Gammaproteobacteria	Burkholderiales	Burkholderiaceae	Cupriavidus	NA
GCF_000069945.1	Corynebacterium urealyticum	99.99	1.39	2.369219	64	1	Actinobacteriota	Actinomycetia	Mycobacteriales	Mycobacteriaceae	Corynebacterium	NA
GCF_000085865.1	Metamycoplasma hominis	99.18	0.01	0.665445	27	1	Firmicutes	Bacilli	Mycoplasmatales	Metamycoplasmataceae	Metamycoplasma	NA
GCF_000090965.1	Buchnera aphidicola_F	99.41	0.11	0.422434	20	2	Proteobacteria	Gammaproteobacteria	Enterobacterales	Enterobacteriaceae	Buchnera	NA	1
GCF_000091305.1	Streptomyces scabiei	99.98	0.4	10.148695	71	1	Actinobacteriota	Actinomycetia	Streptomycetales	Streptomycetaceae	Streptomyces	NA	1
GCF_000091325.1	Shewanella violacea	100	0.08	4.962103	44.5	1	Proteobacteria	Gammaproteobacteria	Enterobacterales	Shewanellaceae	Shewanella	NA
GCF_000091545.1	Thermus thermophilus	99.99	0.08	2.116056	69	3	Deinococcota	Deinococci	Deinococcales	Thermaceae	Thermus	NA
GCF_000092025.1	Agrobacterium fabrum	100	0.15	5.674258	59	4	Proteobacteria	Alphaproteobacteria	Rhizobiales	Rhizobiaceae	Agrobacterium	NA
GCF_000092045.1	Rhizobium etli	100	0.03	6.530228	61	7	Proteobacteria	Alphaproteobacteria	Rhizobiales	Rhizobiaceae	Rhizobium	NA
GCF_000092105.1	Planctopirus limnophila	100	0.46	5.460085	53.5	2	Planctomycetota	Planctomycetes	Planctomycetales	Planctomycetaceae	Planctopirus	NA
GCF_000092125.1	Meiothermus_B silvanus	100	1.04	3.721669	62.5	3	Deinococcota	Deinococci	Deinococcales	Thermaceae	Meiothermus_B	NA
GCF_000092205.1	Desulfurivibrio alkaliphilus	100	0.17	3.097763	60	1	Desulfobacterota	Desulfobulbia	Desulfobulbales	Desulfurivibrionaceae	Desulfurivibrio	NA
GCF_000092225.1	Tsukamurella paurometabola	100	0	4.479724	68	2	Actinobacteriota	Actinomycetia	Mycobacteriales	Mycobacteriaceae	Tsukamurella	NA
GCF_000092245.1	Arcobacter nitrofigilis	99.96	0.05	3.192235	28	1	Campylobacterota	Campylobacteria	Campylobacterales	Arcobacteraceae	Arcobacter	NA
GCF_000092285.1	Caulobacter segnis	99.91	0.32	4.655622	67.5	1	Proteobacteria	Alphaproteobacteria	Caulobacterales	Caulobacteraceae	Caulobacter	NA
GCF_000092365.1	Arcanobacterium haemolyticum	100	0.1	1.986154	53	1	Actinobacteriota	Actinomycetia	Actinomycetales	Actinomycetaceae	Arcanobacterium	NA
GCF_000092405.1	Syntrophothermus lipocalidus	99.99	0.9	2.405559	50.5	1	Firmicutes_B	Syntrophomonadia	Syntrophomonadales	Syntrophothermaceae	Syntrophothermus	NA
GCF_000092425.1	Truepera radiovictrix	99.99	0.29	3.260398	68	1	Deinococcota	Deinococci	Deinococcales	Trueperaceae	Truepera	NA
GCF_000092505.1	Leuconostoc kimchii	99.99	1.68	2.101787	37.5	6	Firmicutes	Bacilli	Lactobacillales	Lactobacillaceae	Leuconostoc	NA
GCF_000092645.1	Thermobispora bispora	99.99	0.39	4.189976	72	1	Actinobacteriota	Actinomycetia	Streptosporangiales	Streptosporangiaceae	Thermobispora	NA
GCF_000092785.1	Waddlia chondrophila	99.87	0.43	2.131905	43.5	2	Verrucomicrobiota_A	Chlamydiia	Parachlamydiales	Waddliaceae	Waddlia	NA
GCF_000092825.1	Segniliparus rotundus	99.99	0.03	3.157527	66.5	1	Actinobacteriota	Actinomycetia	Mycobacteriales	Mycobacteriaceae	Segniliparus	NA
GCF_000092845.1	Brachyspira murdochii	100	0.62	3.241804	27.5	1	Spirochaetota	Brachyspirae	Brachyspirales	Brachyspiraceae	Brachyspira	NA
GCF_000092865.1	Cellulomonas flavigena	100	0.55	4.123179	74	1	Actinobacteriota	Actinomycetia	Actinomycetales	Cellulomonadaceae	Cellulomonas	NA
GCF_000092885.1	Paraburkholderia sp000092885	100	0.51	7.884858	63	4	Proteobacteria	Gammaproteobacteria	Burkholderiales	Burkholderiaceae	Paraburkholderia	NA
GCF_000092905.1	Kyrpidia tusciae	99.99	0.35	3.384766	59	1	Firmicutes	Alicyclobacillia	Kyrpidiales	Kyrpidiaceae	Kyrpidia	NA
GCF_000092925.1	Starkeya novella	100	0.54	4.765023	67.5	1	Proteobacteria	Alphaproteobacteria	Rhizobiales	Xanthobacteraceae	Starkeya	NA
GCF_000092985.1	Nocardiopsis dassonvillei	100	0.11	6.543312	72.5	2	Actinobacteriota	Actinomycetia	Streptosporangiales	Streptosporangiaceae	Nocardiopsis	NA
GCF_000093025.1	Methylotenera versatilis	99.99	0.23	3.059871	42.5	1	Proteobacteria	Gammaproteobacteria	Burkholderiales	Methylophilaceae	Methylotenera	NA
GCF_000093085.1	Salisediminibacterium selenitireducens	100	0.48	3.592487	48.5	1	Firmicutes	Bacilli	Bacillales	Salisediminibacteriaceae	Salisediminibacterium	NA
GCF_000143085.1	Nitrosococcus watsonii	100	1.63	3.373286	50	3	Proteobacteria	Gammaproteobacteria	Nitrosococcales	Nitrosococcaceae	Nitrosococcus	NA
GCF_000143145.1	Hyphomicrobium denitrificans	100	0.99	3.638969	60.5	1	Proteobacteria	Alphaproteobacteria	Rhizobiales	Hyphomicrobiaceae	Hyphomicrobium	NA
GCF_000143625.1	Regiella insecticola	100	0.45	2.0674	42.5	173	Proteobacteria	Gammaproteobacteria	Enterobacterales	Enterobacteriaceae	Regiella	NA
GCF_000143685.1	Clostridium_B ljungdahlii	100	1.92	4.630065	31	1	Firmicutes_A	Clostridia	Clostridiales	Clostridiaceae	Clostridium_B	NA
GCF_000143765.1	Sphingobacterium spiritivorum	99.99	0.06	5.093512	39.5	11	Bacteroidota	Bacteroidia	Sphingobacteriales	Sphingobacteriaceae	Sphingobacterium	NA
GCF_000143825.1	Corynebacterium genitalium_A	100	0.31	2.349953	62.5	1	Actinobacteriota	Actinomycetia	Mycobacteriales	Mycobacteriaceae	Corynebacterium	NA
GCF_000143845.1	Olsenella uli	99.66	0.35	2.051896	64.5	1	Actinobacteriota	Coriobacteriia	Coriobacteriales	Atopobiaceae	Olsenella	NA
GCF_000143885.2	Gordonia sp000143885	100	0.1	5.88571	67	4	Actinobacteriota	Actinomycetia	Mycobacteriales	Mycobacteriaceae	Gordonia	NA
GCF_000143965.1	Desulfarculus baarsii	99.99	0.58	3.655731	65.5	1	Desulfobacterota	Desulfarculia	Desulfarculales	Desulfarculaceae	Desulfarculus	NA
GCF_000143985.1	Sediminispirochaeta smaragdinae	99.99	1.88	4.65397	48.5	1	Spirochaetota	Spirochaetia	Spirochaetales	Sediminispirochaetaceae	Sediminispirochaeta	NA
GCF_000144405.1	Prevotella melaninogenica	99.97	0.01	3.168282	40.5	2	Bacteroidota	Bacteroidia	Bacteroidales	Bacteroidaceae	Prevotella	NA
GCF_000144605.1	Brevundimonas subvibrioides	100	0.05	3.445263	68	1	Proteobacteria	Alphaproteobacteria	Caulobacterales	Caulobacteraceae	Brevundimonas	NA
GCF_000144625.1	Hungatella saccharolytica	100	2.47	4.662871	45	1	Firmicutes_A	Clostridia	Lachnospirales	Lachnospiraceae	Hungatella	NA
GCF_000144645.1	Thermosediminibacter oceani	99.99	0	2.280035	46.5	1	Firmicutes_A	Thermosediminibacteria	Thermosediminibacterales	Thermosediminibacteraceae	Thermosediminibacter	NA
GCF_000144695.1	Acetohalobium arabaticum	99.61	0.71	2.469596	36.5	1	Firmicutes_F	Halanaerobiia	Halobacteroidales	Acetohalobiaceae	Acetohalobium	NA
GCF_000145035.1	Butyrivibrio proteoclasticus	100	0.42	4.404886	40	4	Firmicutes_A	Clostridia	Lachnospirales	Lachnospiraceae	Butyrivibrio	NA
GCF_000145215.1	Caldicellulosiruptor obsidiansis	99.97	0	2.532343	35	1	Firmicutes_A	Thermoanaerobacteria	Caldicellulosiruptorales	Caldicellulosiruptoraceae	Caldicellulosiruptor	NA
GCF_000145235.1	Micromonospora aurantiaca	100	0.01	7.025559	72.5	1	Actinobacteriota	Actinomycetia	Mycobacteriales	Micromonosporaceae	Micromonospora	NA
GCF_000145255.1	Gallionella capsiferriformans	100	0.38	3.162471	52.5	1	Proteobacteria	Gammaproteobacteria	Burkholderiales	Gallionellaceae	Gallionella	NA
GCF_000145275.1	Clostridium_K cellulovorans	99.98	2.44	5.262222	31	1	Firmicutes_A	Clostridia	Clostridiales	Clostridiaceae	Clostridium_K	NA
GCF_000146065.2	Cloacimonas acidaminovorans	99.94	0.19	2.24682	37.5	1	Cloacimonadota	Cloacimonadia	Cloacimonadales	Cloacimonadaceae	Cloacimonas	NA
GCF_000146165.2	Shewanella oneidensis	100	0.44	5.131424	45.5	2	Proteobacteria	Gammaproteobacteria	Enterobacterales	Shewanellaceae	Shewanella	NA
GCF_000146185.1	Lachnospira eligens	99.99	0.54	2.831389	37.5	3	Firmicutes_A	Clostridia	Lachnospirales	Lachnospiraceae	Lachnospira	NA
GCF_000146285.1	Mobiluncus curtisii	99.99	0.46	2.15297	55.5	8	Actinobacteriota	Actinomycetia	Actinomycetales	Actinomycetaceae	Mobiluncus	NA
GCF_000146325.1	Pediococcus acidilactici	99.98	0.32	1.942827	42	4	Firmicutes	Bacilli	Lactobacillales	Lactobacillaceae	Pediococcus	NA
GCF_000146345.1	Peptoniphilus_B duerdenii	100	0.42	2.124844	34	16	Firmicutes_A	Clostridia	Tissierellales	Peptoniphilaceae	Peptoniphilus_B	NA
GCF_000146505.1	Fibrobacter succinogenes	99.99	1.02	3.843004	48	1	Fibrobacterota	Fibrobacteria	Fibrobacterales	Fibrobacteraceae	Fibrobacter	NA
GCF_000146585.1	Streptococcus mitis_AZ	99.99	0.02	1.915891	41	8	Firmicutes	Bacilli	Lactobacillales	Streptococcaceae	Streptococcus	NA
GCF_000146675.1	Prevotella marshii	99.92	0.19	2.559358	47	11	Bacteroidota	Bacteroidia	Bacteroidales	Bacteroidaceae	Prevotella	NA
GCF_000147075.1	Spirochaeta_A thermophila_A	99.99	0.09	2.472645	61.5	1	Spirochaetota	Spirochaetia	Spirochaetales_A	Spirochaetaceae_A	Spirochaeta_A	NA
GCF_000147335.1	Gloeothece verrucosa	99.98	1	7.841948	39.5	7	Cyanobacteria	Cyanobacteriia	Cyanobacteriales	Microcystaceae	Gloeothece	NA
GCF_000147355.1	Sulfurimonas autotrophica	100	0.07	2.153198	35	1	Campylobacterota	Campylobacteria	Campylobacterales	Sulfurimonadaceae	Sulfurimonas	NA
GCF_000147675.1	Peptostreptococcus stomatis	98.89	0.14	1.988044	36.5	74	Firmicutes_A	Clostridia	Peptostreptococcales	Peptostreptococcaceae	Peptostreptococcus	NA
GCF_000147695.2	Thermoanaerobacter wiegelii	100	0.49	2.785056	34	1	Firmicutes_A	Thermoanaerobacteria	Thermoanaerobacterales	Thermoanaerobacteraceae	Thermoanaerobacter	NA
GCF_000147715.2	Mesotoga prima	99.82	2.53	2.975953	45	2	Thermotogota	Thermotogae	Petrotogales	Kosmotogaceae	Mesotoga	NA
GCF_000147815.2	Streptomyces violaceusniger_A	100	0.4	11.138313	70.5	3	Actinobacteriota	Actinomycetia	Streptomycetales	Streptomycetaceae	Streptomyces	NA
GCF_000148525.1	Streptococcus mitis_H	99.99	0.02	2.026898	39.5	35	Firmicutes	Bacilli	Lactobacillales	Streptococcaceae	Streptococcus	NA
GCF_000148545.1	Streptococcus mitis_C	99.98	0.01	2.029198	39.5	108	Firmicutes	Bacilli	Lactobacillales	Streptococcaceae	Streptococcus	NA
GCF_000148585.2	Streptococcus mitis	99.99	0.01	1.868883	40	1	Firmicutes	Bacilli	Lactobacillales	Streptococcaceae	Streptococcus	NA
GCF_000148645.1	Ferrimonas balearica	100	0.66	4.279159	60	1	Proteobacteria	Gammaproteobacteria	Enterobacterales	Shewanellaceae	Ferrimonas	NA
GCF_000148725.1	Roseibium sp000148725	99.72	0.34	5.696886	53.5	28	Proteobacteria	Alphaproteobacteria	Rhizobiales	Stappiaceae	Roseibium	NA
GCF_000148995.1	Listeria grayi	99.99	0.06	2.598321	41.5	4	Firmicutes	Bacilli	Lactobacillales	Listeriaceae	Listeria	NA
GCF_000152145.1	Oscillochloris trichoides	99.85	0.09	4.373075	59	7	Chloroflexota	Chloroflexia	Chloroflexales	Chloroflexaceae	Oscillochloris	NA
GCF_000152625.1	Roseovarius nubinhibens	99.98	0.02	3.676244	63.5	4	Proteobacteria	Alphaproteobacteria	Rhodobacterales	Rhodobacteraceae	Roseovarius	NA
GCF_000152705.1	Knoellia sp000152705	99.97	0	4.235068	68	7	Actinobacteriota	Actinomycetia	Actinomycetales	Dermatophilaceae	Knoellia	NA
GCF_000152725.1	Pseudooceanicola batsensis	92.35	1.69	4.440389	66	7	Proteobacteria	Alphaproteobacteria	Rhodobacterales	Rhodobacteraceae	Pseudooceanicola	NA
GCF_000152745.1	Oceanicaulis sp000152745	100	1.16	3.172051	63.5	3	Proteobacteria	Alphaproteobacteria	Caulobacterales	Maricaulaceae	Oceanicaulis	NA
GCF_000152785.1	Yoonia vestfoldensis_A	99.92	0.37	3.066852	59.5	3	Proteobacteria	Alphaproteobacteria	Rhodobacterales	Rhodobacteraceae	Yoonia	NA
GCF_000152805.1	Maritimibacter alkaliphilus	99.99	0.28	4.536113	64	7	Proteobacteria	Alphaproteobacteria	Rhodobacterales	Rhodobacteraceae	Maritimibacter	NA
GCF_000152825.2	Parvularcula bermudensis	99.99	0.28	2.902643	60.5	1	Proteobacteria	Alphaproteobacteria	Caulobacterales	Parvularculaceae	Parvularcula	NA
GCF_000152845.1	Roseovarius sp000152845	99.98	1.12	4.770736	60.5	6	Proteobacteria	Alphaproteobacteria	Rhodobacterales	Rhodobacteraceae	Roseovarius	NA
GCF_000152865.1	Erythrobacter sp000152865	100	0.06	3.266173	60.5	2	Proteobacteria	Alphaproteobacteria	Sphingomonadales	Sphingomonadaceae	Erythrobacter	NA
GCF_000152885.1	Idiomarina baltica	98.89	0.28	2.770272	47	15	Proteobacteria	Gammaproteobacteria	Enterobacterales	Alteromonadaceae	Idiomarina	NA
GCF_000152905.1	Nitrobacter sp000152905	100	0.68	4.10728	60	44	Proteobacteria	Alphaproteobacteria	Rhizobiales	Xanthobacteraceae	Nitrobacter	NA
GCF_000152945.2	Polaribacter sp000152945	99.95	0.15	2.961474	30.5	1	Bacteroidota	Bacteroidia	Flavobacteriales	Flavobacteriaceae	Polaribacter	NA
GCF_000152965.1	Pseudophaeobacter sp000152965	99.99	0.18	4.67407	57	4	Proteobacteria	Alphaproteobacteria	Rhodobacterales	Rhodobacteraceae	Pseudophaeobacter	NA
GCF_000152985.1	Leeuwenhoekiella blandensis	99.97	0.1	4.244565	39.5	1	Bacteroidota	Bacteroidia	Flavobacteriales	Flavobacteriaceae	Leeuwenhoekiella	NA
GCF_000153025.1	Marinomonas sp000153025	96.97	0.54	5.153226	40.5	13	Proteobacteria	Gammaproteobacteria	Pseudomonadales	Marinomonadaceae	Marinomonas	NA
GCF_000153045.1	WH-5701 sp000153045	99.99	5.11	3.280236	65	116	Cyanobacteria	Cyanobacteriia	PCC-6307	Cyanobiaceae	WH-5701	NA
GCF_000153065.1	Synechococcus_C sp000153065	99.99	0.05	2.584918	64	1	Cyanobacteria	Cyanobacteriia	PCC-6307	Cyanobiaceae	Synechococcus_C	NA
GCF_000153105.1	Blastopirellula marina	99.58	0.63	6.663851	57	3	Planctomycetota	Planctomycetes	Pirellulales	Pirellulaceae	Blastopirellula	NA
GCF_000153125.2	Congregibacter litoralis	99.99	0.28	4.351117	57.5	1	Proteobacteria	Gammaproteobacteria	Pseudomonadales	Halieaceae	Congregibacter	NA
GCF_000153165.2	Maribacter_A sp000153165	100	0	3.868304	36.5	1	Bacteroidota	Bacteroidia	Flavobacteriales	Flavobacteriaceae	Maribacter_A	NA
GCF_000153185.1	Reinekea blandensis	96.76	0.91	4.526761	52	10	Proteobacteria	Gammaproteobacteria	Pseudomonadales	Saccharospirillaceae	Reinekea	NA
GCF_000153205.1	Nitrococcus mobilis	100	0.19	3.623681	59.5	9	Proteobacteria	Gammaproteobacteria	Nitrococcales	Nitrococcaceae	Nitrococcus	NA
GCF_000153225.1	Polaribacter irgensii	99.07	0.51	2.763458	34.5	2	Bacteroidota	Bacteroidia	Flavobacteriales	Flavobacteriaceae	Polaribacter	NA
GCF_000153285.1	Synechococcus_C sp000153285	99.99	0.11	2.627046	57.5	3	Cyanobacteria	Cyanobacteriia	PCC-6307	Cyanobiaceae	Synechococcus_C	NA
GCF_000153305.1	Oceanicola granulosus	99.92	0.39	4.053139	70	9	Proteobacteria	Alphaproteobacteria	Rhodobacterales	Rhodobacteraceae	Oceanicola	NA
GCF_000153325.1	Photobacterium sp000153325	99.97	1.8	4.992772	39.5	18	Proteobacteria	Gammaproteobacteria	Enterobacterales	Vibrionaceae	Photobacterium	NA
GCF_000153405.2	Psychromonas sp000153405	99.98	0.04	3.05241	38.5	1	Proteobacteria	Gammaproteobacteria	Enterobacterales	Psychromonadaceae	Psychromonas	NA
GCF_000153465.1	Aurantimonas manganoxydans	100	0.03	4.326814	66.5	22	Proteobacteria	Alphaproteobacteria	Rhizobiales	Rhizobiaceae	Aurantimonas	NA
GCF_000153485.2	Psychroflexus torquis	99.98	0.66	4.321832	34.5	1	Bacteroidota	Bacteroidia	Flavobacteriales	Flavobacteriaceae	Psychroflexus	NA
GCF_000153545.1	Sphingobium sp000153545	99.92	0.36	3.955737	63	5	Proteobacteria	Alphaproteobacteria	Sphingomonadales	Sphingomonadaceae	Sphingobium	NA
GCF_000153565.1	Bermanella marisrubri	99.84	0.03	3.552236	43.5	26	Proteobacteria	Gammaproteobacteria	Pseudomonadales	Saccharospirillaceae_A	Bermanella	NA
GCF_000153705.1	Fulvimarina pelagi	98.94	0	3.806238	61	4	Proteobacteria	Alphaproteobacteria	Rhizobiales	Rhizobiaceae	Fulvimarina	NA
GCF_000153725.1	Salipiger bermudensis	99.71	0.05	5.482983	66	6	Proteobacteria	Alphaproteobacteria	Rhodobacterales	Rhodobacteraceae	Salipiger	NA
GCF_000153765.1	Mariprofundus ferrooxydans	99.75	1.27	2.99273	54	4	Proteobacteria	Zetaproteobacteria	Mariprofundales	Mariprofundaceae	Mariprofundus	NA
GCF_000153805.1	Synechococcus_E sp000153805	99.93	0.02	2.285034	54	1	Cyanobacteria	Cyanobacteriia	PCC-6307	Cyanobiaceae	Synechococcus_E	NA
GCF_000153825.1	Synechococcus_C sp000153825	99.97	0.16	2.664873	59.5	1	Cyanobacteria	Cyanobacteriia	PCC-6307	Cyanobiaceae	Synechococcus_C	NA
GCF_000153885.1	Eubacterium_G ventriosum	99.92	0.14	2.870795	34.5	27	Firmicutes_A	Clostridia	Lachnospirales	Lachnospiraceae	Eubacterium_G	NA
GCF_000153905.1	Blautia_A obeum	99.88	1.55	3.625508	41.5	54	Firmicutes_A	Clostridia	Lachnospirales	Lachnospiraceae	Blautia_A	NA
GCF_000153925.1	Mediterraneibacter torques	98.95	0.45	2.741706	41.5	41	Firmicutes_A	Clostridia	Lachnospirales	Lachnospiraceae	Mediterraneibacter	NA
GCF_000154065.1	Dorea longicatena	99.6	1.03	2.915433	41	36	Firmicutes_A	Clostridia	Lachnospirales	Lachnospiraceae	Dorea	NA
GCF_000154105.1	Parabacteroides merdae	99.96	0.47	4.434377	45	93	Bacteroidota	Bacteroidia	Bacteroidales	Tannerellaceae	Parabacteroides	NA
GCF_000154205.1	Bacteroides uniformis	99.99	0.55	4.719097	46	33	Bacteroidota	Bacteroidia	Bacteroidales	Bacteroidaceae	Bacteroides	NA
GCF_000154225.1	Pauljensenia odontolytica_A	100	0.18	2.393958	65	2	Actinobacteriota	Actinomycetia	Actinomycetales	Actinomycetaceae	Pauljensenia	NA
GCF_000154245.1	Coprococcus sp000154245	100	1.82	2.954616	41	20	Firmicutes_A	Clostridia	Lachnospirales	Lachnospiraceae	Coprococcus	NA
GCF_000154285.1	Longicatena dolichum	98.13	0.8	2.191053	38	19	Firmicutes	Bacilli	Erysipelotrichales	Erysipelotrichaceae	Longicatena	NA
GCF_000154305.1	Anaerostipes caccae	100	1.38	3.606936	44	26	Firmicutes_A	Clostridia	Lachnospirales	Lachnospiraceae	Anaerostipes	NA
GCF_000154425.1	Coprococcus eutactus	98.68	1.66	3.102987	43	23	Firmicutes_A	Clostridia	Lachnospirales	Lachnospiraceae	Coprococcus	NA
GCF_000154445.1	Intestinibacter bartlettii	99.25	1.33	2.972256	28.5	18	Firmicutes_A	Clostridia	Peptostreptococcales	Peptostreptococcaceae	Intestinibacter	NA
GCF_000154465.1	Alistipes putredinis	99.99	0.94	2.550678	53	12	Bacteroidota	Bacteroidia	Bacteroidales	Rikenellaceae	Alistipes	NA
GCF_000154485.1	Erysipelatoclostridium ramosum	100	3.25	3.235195	31	12	Firmicutes	Bacilli	Erysipelotrichales	Erysipelatoclostridiaceae	Erysipelatoclostridium	NA
GCF_000154525.1	Bacteroides stercoris	99.96	0.15	4.009829	45.5	17	Bacteroidota	Bacteroidia	Bacteroidales	Bacteroidaceae	Bacteroides	NA
GCF_000154565.1	Anaerotruncus colihominis	95.68	2.29	3.719688	54	28	Firmicutes_A	Clostridia	Oscillospirales	Ruminococcaceae	Anaerotruncus	NA
GCF_000154705.2	Hoeflea phototrophica	99.99	0.12	4.468465	59.5	1	Proteobacteria	Alphaproteobacteria	Rhizobiales	Rhizobiaceae	Hoeflea	NA
GCF_000154725.1	Kordia algicida	99.99	0.11	5.033129	34	1	Bacteroidota	Bacteroidia	Flavobacteriales	Flavobacteriaceae	Kordia	NA
GCF_000154785.2	Roseobacter litoralis	100	0.11	4.74545	57	4	Proteobacteria	Alphaproteobacteria	Rhodobacterales	Rhodobacteraceae	Roseobacter	NA
GCF_000154805.1	Erysipelatoclostridium spiroforme	100	0.24	2.507885	28.5	12	Firmicutes	Bacilli	Erysipelotrichales	Erysipelatoclostridiaceae	Erysipelatoclostridium	NA
GCF_000154825.1	Anaerofustis stercorihominis	99.2	0.77	2.284703	33	5	Firmicutes_A	Clostridia	Eubacteriales	Anaerofustaceae	Anaerofustis	NA
GCF_000154845.1	Phocaeicola coprocola	99.97	0.19	4.300117	41.5	90	Bacteroidota	Bacteroidia	Bacteroidales	Bacteroidaceae	Phocaeicola	NA
GCF_000154905.1	Streptomyces sp000154905	93.78	0.1	6.970553	72.5	2	Actinobacteriota	Actinomycetia	Streptomycetales	Streptomycetaceae	Streptomyces	NA
GCF_000154985.1	Streptococcus infantarius	99.97	0.06	1.925187	37.5	21	Firmicutes	Bacilli	Lactobacillales	Streptococcaceae	Streptococcus	NA
GCF_000155205.1	Mediterraneibacter lactaris	99.99	1.1	2.731235	42.5	47	Firmicutes_A	Clostridia	Lachnospirales	Lachnospiraceae	Mediterraneibacter	NA
GCF_000155475.1	Helicobacter_C cinaedi	99.99	0.4	2.21447	38	50	Campylobacterota	Campylobacteria	Campylobacterales	Helicobacteraceae	Helicobacter_C	NA
GCF_000155495.1	Helicobacter_D pullorum	99.69	0.06	1.951667	34	44	Campylobacterota	Campylobacteria	Campylobacterales	Helicobacteraceae	Helicobacter_D	NA
GCF_000155555.1	Coleofasciculus chthonoplastes	100	1.2	8.679041	45	57	Cyanobacteria	Cyanobacteriia	Cyanobacteriales	Coleofasciculaceae	Coleofasciculus	NA
GCF_000155575.1	Brevundimonas mediterranea	99.99	1.17	3.646072	67	6	Proteobacteria	Alphaproteobacteria	Caulobacterales	Caulobacteraceae	Brevundimonas	NA
GCF_000155595.1	Phormidesmis sp000155595	95.69	0.68	5.973558	48	11	Cyanobacteria	Cyanobacteriia	Phormidesmiales	Phormidesmiaceae	Phormidesmis	NA
GCF_000155615.1	Alcanivorax sp000155615	99.98	0.13	3.804728	58	4	Proteobacteria	Gammaproteobacteria	Pseudomonadales	Alcanivoracaceae	Alcanivorax	NA
GCF_000155635.1	Cyanobium_A sp000155635	99.99	0.12	2.834252	68.5	2	Cyanobacteria	Cyanobacteriia	PCC-6307	Cyanobiaceae	Cyanobium_A	NA
GCF_000155675.2	Octadecabacter antarcticus	99.99	1.63	4.875481	54.5	2	Proteobacteria	Alphaproteobacteria	Rhodobacterales	Rhodobacteraceae	Octadecabacter	NA
GCF_000155735.2	Octadecabacter arcticus	100	1.99	5.478249	55	3	Proteobacteria	Alphaproteobacteria	Rhodobacterales	Rhodobacteraceae	Octadecabacter	NA
GCF_000155775.1	Glaciecola sp000155775	82	0.11	2.560882	40.5	11	Proteobacteria	Gammaproteobacteria	Enterobacterales	Alteromonadaceae	Glaciecola	NA
GCF_000155815.1	Bacteroides eggerthii	99.41	0.41	4.197635	44.5	20	Bacteroidota	Bacteroidia	Bacteroidales	Bacteroidaceae	Bacteroides	NA
GCF_000155895.1	Pelagibacter sp000155895	99.91	0.08	1.456888	29	1	Proteobacteria	Alphaproteobacteria	Pelagibacterales	Pelagibacteraceae	Pelagibacter	NA
GCF_000155955.1	Mitsuokella multacida	100	0.02	2.577056	58	6	Firmicutes_C	Negativicutes	Selenomonadales	Selenomonadaceae	Mitsuokella	NA	1
GCF_000155975.1	Citrobacter portucalensis_A	100	0.18	5.154159	52.5	10	Proteobacteria	Gammaproteobacteria	Enterobacterales	Enterobacteriaceae	Citrobacter	NA
GCF_000156015.1	Butyrivibrio_A crossotus	100	1.13	2.496039	37.5	31	Firmicutes_A	Clostridia	Lachnospirales	Lachnospiraceae	Butyrivibrio_A	NA
GCF_000156055.1	Clostridium_U hiranonis	99.21	0.83	2.479772	31	26	Firmicutes_A	Clostridia	Peptostreptococcales	Peptostreptococcaceae	Clostridium_U	NA
GCF_000156075.1	Phocaeicola dorei	100	0.16	5.566217	41.5	40	Bacteroidota	Bacteroidia	Bacteroidales	Bacteroidaceae	Phocaeicola	NA
GCF_000156175.1	Collinsella intestinalis	99.96	0.21	1.809497	62	3	Actinobacteriota	Coriobacteriia	Coriobacteriales	Coriobacteriaceae	Collinsella	NA
GCF_000156195.1	Bacteroides finegoldii	99.97	0.33	4.892401	42.5	33	Bacteroidota	Bacteroidia	Bacteroidales	Bacteroidaceae	Bacteroides	NA
GCF_000156215.1	Collinsella stercoris	94.62	4.24	2.475429	63	35	Actinobacteriota	Coriobacteriia	Coriobacteriales	Coriobacteriaceae	Collinsella	NA
GCF_000156335.1	Sulfitobacter sp000156335	96.65	0.41	4.527951	58.5	9	Proteobacteria	Alphaproteobacteria	Rhodobacterales	Rhodobacteraceae	Sulfitobacter	NA
GCF_000156355.1	Methylophaga thiooxydans	94.73	0.1	3.047652	46	26	Proteobacteria	Gammaproteobacteria	Nitrosococcales	Methylophagaceae	Methylophaga	NA
GCF_000156375.1	Desulfovibrio piger	100	0.08	2.867216	63	47	Desulfobacterota	Desulfovibrionia	Desulfovibrionales	Desulfovibrionaceae	Desulfovibrio	NA
GCF_000156395.1	Providencia rustigianii	100	0.03	3.978644	41	35	Proteobacteria	Gammaproteobacteria	Enterobacterales	Enterobacteriaceae	Providencia	NA
GCF_000156435.1	Streptomyces viridosporus	99.99	1.44	8.511919	72	3	Actinobacteriota	Actinomycetia	Streptomycetales	Streptomycetaceae	Streptomyces	NA
GCF_000156495.1	Parabacteroides johnsonii	94.59	0.16	4.787097	45	106	Bacteroidota	Bacteroidia	Bacteroidales	Tannerellaceae	Parabacteroides	NA
GCF_000156515.1	Dorea hylemonae	95.62	0.21	3.889859	48.5	123	Firmicutes_A	Clostridia	Lachnospirales	Lachnospiraceae	Dorea	NA
GCF_000156575.1	Anaerococcus lactolyticus	99.72	0.36	2.206675	34.5	251	Firmicutes_A	Clostridia	Tissierellales	Helcococcaceae	Anaerococcus	NA
GCF_000156615.2	Corynebacterium pseudogenitalium	99.96	0.28	2.601426	59.5	9	Actinobacteriota	Actinomycetia	Mycobacteriales	Mycobacteriaceae	Corynebacterium	NA
GCF_000156655.1	Holdemanella biformis	97.69	1.24	2.517763	33.5	44	Firmicutes	Bacilli	Erysipelotrichales	Erysipelotrichaceae	Holdemanella	NA
GCF_000156695.2	Streptomyces filamentosus	92.2	1.05	7.851943	71	1	Actinobacteriota	Actinomycetia	Streptomycetales	Streptomycetaceae	Streptomyces	NA
GCF_000156715.1	Francisella philomiragia	100	0.06	1.999684	32.5	17	Proteobacteria	Gammaproteobacteria	Francisellales	Francisellaceae	Francisella	NA
GCF_000157895.3	Mycobacterium kansasii	99.99	0.03	6.577228	66	2	Actinobacteriota	Actinomycetia	Mycobacteriales	Mycobacteriaceae	Mycobacterium	NA	1
GCF_000157915.1	Phocaeicola coprophilus	99.74	0.44	4.041504	45.5	73	Bacteroidota	Bacteroidia	Bacteroidales	Bacteroidaceae	Phocaeicola	NA
GCF_000157935.1	Prevotella copri	99.96	0.49	3.512473	44.5	27	Bacteroidota	Bacteroidia	Bacteroidales	Bacteroidaceae	Prevotella	NA
GCF_000157955.1	Gemmiger variabilis	99.66	0.78	3.245471	57.5	11	Firmicutes_A	Clostridia	Oscillospirales	Ruminococcaceae	Gemmiger	NA
GCF_000157975.1	Blautia_A hydrogenotrophica	96.1	0.46	3.626943	45	33	Firmicutes_A	Clostridia	Lachnospirales	Lachnospiraceae	Blautia_A	NA
GCF_000157995.1	Holdemania filiformis	94.3	3.39	3.932923	50	35	Firmicutes	Bacilli	Erysipelotrichales	Erysipelotrichaceae	Holdemania	NA
GCF_000158035.1	Bacteroides cellulosilyticus	96.06	0.54	6.870144	42.5	66	Bacteroidota	Bacteroidia	Bacteroidales	Bacteroidaceae	Bacteroides	NA
GCF_000158075.1	Enterocloster asparagiformis	92.78	5.28	6.417332	55.5	92	Firmicutes_A	Clostridia	Lachnospirales	Lachnospiraceae	Enterocloster	NA
GCF_000158095.2	Roseibium alexandrii	100	0.19	5.46293	56	3	Proteobacteria	Alphaproteobacteria	Rhizobiales	Stappiaceae	Roseibium	NA
GCF_000158175.1	Luminiphilus syltensis	99.83	1.23	3.261541	56.5	1	Proteobacteria	Gammaproteobacteria	Pseudomonadales	Halieaceae	Luminiphilus	NA
GCF_000158195.2	Fusobacterium_A mortiferum	99.92	0.28	2.671036	29	8	Fusobacteriota	Fusobacteriia	Fusobacteriales	Fusobacteriaceae	Fusobacterium_A	NA
GCF_000158275.2	Fusobacterium animalis	100	0.56	2.514029	26.5	2	Fusobacteriota	Fusobacteriia	Fusobacteriales	Fusobacteriaceae	Fusobacterium	NA
GCF_000158455.1	Helicobacter_D winghamensis	100	0.01	1.690216	35	21	Campylobacterota	Campylobacteria	Campylobacterales	Helicobacteraceae	Helicobacter_D	NA
GCF_000158475.2	Oxalobacter formigenes_B	100	0.05	2.488386	52.5	2	Proteobacteria	Gammaproteobacteria	Burkholderiales	Burkholderiaceae	Oxalobacter	NA
GCF_000158815.1	Micromonospora sp000158815	96.14	0.01	6.819904	72	4	Actinobacteriota	Actinomycetia	Mycobacteriales	Micromonosporaceae	Micromonospora	NA
GCF_000158915.1	Streptomyces himastatinicus	99.42	0.48	11.03003	71	2	Actinobacteriota	Actinomycetia	Streptomycetales	Streptomycetaceae	Streptomyces	NA
GCF_000158955.1	Streptomyces viridochromogenes_B	99.99	0.09	8.653262	71	1	Actinobacteriota	Actinomycetia	Streptomycetales	Streptomycetaceae	Streptomyces	NA
GCF_000159015.1	Gleimia coleocanis	99.61	0.16	1.723843	49.5	35	Actinobacteriota	Actinomycetia	Actinomycetales	Actinomycetaceae	Gleimia	NA
GCF_000159035.1	Actinomyces urogenitalis	93.53	0.2	2.702812	68.5	67	Actinobacteriota	Actinomycetia	Actinomycetales	Actinomycetaceae	Actinomyces	NA
GCF_000159095.1	Anaerococcus tetradius	97.95	0.23	2.145347	34	100	Firmicutes_A	Clostridia	Tissierellales	Helcococcaceae	Anaerococcus	NA
GCF_000159115.1	Corynebacterium accolens	100	0.02	2.437186	59.5	38	Actinobacteriota	Actinomycetia	Mycobacteriales	Mycobacteriaceae	Corynebacterium	NA
GCF_000159135.1	Corynebacterium striatum	99.98	0.14	2.828991	59	85	Actinobacteriota	Actinomycetia	Mycobacteriales	Mycobacteriaceae	Corynebacterium	NA
GCF_000159215.1	Limosilactobacillus fermentum	99.87	0.06	1.867005	52.5	74	Firmicutes	Bacilli	Lactobacillales	Lactobacillaceae	Limosilactobacillus	NA
GCF_000159235.2	Fannyhessea vaginae	99.23	0.27	1.430526	42.5	6	Actinobacteriota	Coriobacteriia	Coriobacteriales	Atopobiaceae	Fannyhessea	NA
GCF_000159315.1	Lentilactobacillus hilgardii	99.98	0.82	2.721039	39.5	113	Firmicutes	Bacilli	Lactobacillales	Lactobacillaceae	Lentilactobacillus	NA
GCF_000159335.1	Lactobacillus jensenii_A	99.98	0.08	1.604632	34	1	Firmicutes	Bacilli	Lactobacillales	Lactobacillaceae	Lactobacillus	NA
GCF_000159355.1	Lactobacillus johnsonii	99.99	0.08	1.780499	34	32	Firmicutes	Bacilli	Lactobacillales	Lactobacillaceae	Lactobacillus	NA
GCF_000159435.1	Limosilactobacillus vaginalis	99.61	0.2	1.877332	40.5	112	Firmicutes	Bacilli	Lactobacillales	Lactobacillaceae	Limosilactobacillus	NA
GCF_000159515.1	Sphingobacterium spiritivorum_A	99.96	0.7	5.232948	39.5	40	Bacteroidota	Bacteroidia	Sphingobacteriales	Sphingobacteriaceae	Sphingobacterium	NA
GCF_000159635.1	Corynebacterium lipophiloflavum	99.97	0.06	2.385784	64.5	77	Actinobacteriota	Actinomycetia	Mycobacteriales	Mycobacteriaceae	Corynebacterium	NA
GCF_000159695.1	Finegoldia magna_F	99.96	0.17	1.916301	32	1	Firmicutes_A	Clostridia	Tissierellales	Helcococcaceae	Finegoldia	NA
GCF_000159955.1	Paenibacillus_A sp000159955	99.87	0.25	5.097411	52	75	Firmicutes	Bacilli	Paenibacillales	Paenibacillaceae	Paenibacillus_A	NA
GCF_000159995.1	Alloprevotella tannerae	99.98	0.06	2.585719	46.5	6	Bacteroidota	Bacteroidia	Bacteroidales	Bacteroidaceae	Alloprevotella	NA
GCF_000160035.2	Catonella morbi	96.84	0.55	3.479204	37	8	Firmicutes_A	Clostridia	Lachnospirales	Lachnospiraceae	Catonella	NA
GCF_000160055.1	Dialister invisus	99.99	0.38	1.89596	45	1	Firmicutes_C	Negativicutes	Veillonellales	Dialisteraceae	Dialister	NA
GCF_000160075.2	Abiotrophia defectiva	99.02	0.06	2.043439	46.5	4	Firmicutes	Bacilli	Lactobacillales	Aerococcaceae	Abiotrophia	NA
GCF_000160115.1	Shuttleworthia satelles	97.39	0.7	2.169477	51	5	Firmicutes_A	Clostridia	Lachnospirales	Lachnospiraceae	Shuttleworthia	NA
GCF_000160135.1	Oribacterium sp000160135	97.36	0.25	2.676554	54.5	12	Firmicutes_A	Clostridia	Lachnospirales	Lachnospiraceae	Oribacterium	NA
GCF_000160435.1	Kingella_B oralis	99.99	0.07	2.406675	54	5	Proteobacteria	Gammaproteobacteria	Burkholderiales	Neisseriaceae	Kingella_B	NA
GCF_000160455.2	Acetomicrobium hydrogeniformans	99.89	0.18	2.123925	46.5	8	Synergistota	Synergistia	Synergistales	Acetomicrobiaceae	Acetomicrobium	NA
GCF_000160475.1	Fusobacterium periodonticum	100	1.76	2.615003	27	53	Fusobacteriota	Fusobacteriia	Fusobacteriales	Fusobacteriaceae	Fusobacterium	NA
GCF_000160535.1	Prevotella bergensis	97.16	0	3.27367	47.5	30	Bacteroidota	Bacteroidia	Bacteroidales	Bacteroidaceae	Prevotella	NA
GCF_000160555.1	Centipeda noxia	99.98	0.3	2.054993	55.5	21	Firmicutes_C	Negativicutes	Selenomonadales	Selenomonadaceae	Centipeda	NA
GCF_000160575.1	Weissella paramesenteroides	99.95	0.2	1.980223	37.5	13	Firmicutes	Bacilli	Lactobacillales	Lactobacillaceae	Weissella	NA
GCF_000160615.1	Mobiluncus mulieris	99.82	1.73	2.435166	55	15	Actinobacteriota	Actinomycetia	Actinomycetales	Actinomycetaceae	Mobiluncus	NA
GCF_000160635.1	Oribacterium sinus	95.7	0.51	2.706954	43	43	Firmicutes_A	Clostridia	Lachnospirales	Lachnospiraceae	Oribacterium	NA
GCF_000160675.1	Granulicatella adiacens	99.35	0.04	1.947166	37.5	10	Firmicutes	Bacilli	Lactobacillales	Aerococcaceae	Granulicatella	NA
GCF_000160695.1	Centipeda flueggei	99.7	0.21	2.166063	55.5	9	Firmicutes_C	Negativicutes	Selenomonadales	Selenomonadaceae	Centipeda	NA
GCF_000160755.1	Proteus mirabilis	100	1.66	4.0271	38.5	54	Proteobacteria	Gammaproteobacteria	Enterobacterales	Enterobacteriaceae	Proteus	NA
GCF_000160775.2	Aeromicrobium marinum	99.99	0	3.07984	71	1	Actinobacteriota	Actinomycetia	Propionibacteriales	Nocardioidaceae	Aeromicrobium	NA
GCF_000160835.1	Limosilactobacillus antri	99.98	1.19	2.302896	51	20	Firmicutes	Bacilli	Lactobacillales	Lactobacillaceae	Limosilactobacillus	NA
GCF_000160855.1	Lactobacillus helveticus	99.03	0.21	2.020582	36.5	49	Firmicutes	Bacilli	Lactobacillales	Lactobacillaceae	Lactobacillus	NA
GCF_000160875.1	Lactobacillus iners	99.87	0.09	1.277649	32.5	12	Firmicutes	Bacilli	Lactobacillales	Lactobacillaceae	Lactobacillus	NA
GCF_000161455.1	Bacillus_A pseudomycoides	100	0.67	5.782514	35	1	Firmicutes	Bacilli	Bacillales	Bacillaceae_G	Bacillus_A	NA
GCF_000161795.2	Synechococcus_E sp000161795	99.99	0.05	2.111515	60	1	Cyanobacteria	Cyanobacteriia	PCC-6307	Cyanobiaceae	Synechococcus_E	NA
GCF_000161835.1	R2A62 sp000161835	99.99	0.56	3.487925	55	1	Proteobacteria	Alphaproteobacteria	Rhodobacterales	Rhodobacteraceae	R2A62	NA
GCF_000161935.1	Limosilactobacillus coleohominis	99.97	0.67	1.725829	41	12	Firmicutes	Bacilli	Lactobacillales	Lactobacillaceae	Limosilactobacillus	NA
GCF_000162015.1	Faecalibacterium prausnitzii_C	99.73	1.12	3.090349	56	20	Firmicutes_A	Clostridia	Oscillospirales	Ruminococcaceae	Faecalibacterium	NA
GCF_000162475.2	Granulicatella elegans	90.33	0.18	1.743361	33	1	Firmicutes	Bacilli	Lactobacillales	Aerococcaceae	Granulicatella	NA
GCF_000162575.1	Helicobacter_D canadensis	99.92	0.02	1.623845	33.5	1	Campylobacterota	Campylobacteria	Campylobacterales	Helicobacteraceae	Helicobacter_D	NA
GCF_000162755.2	Legionella drancourtii	99.68	2.69	4.152613	39	58	Proteobacteria	Gammaproteobacteria	Legionellales	Legionellaceae	Legionella	NA
GCF_000162875.1	Slackia exigua	98.81	1.2	2.096289	62	2	Actinobacteriota	Coriobacteriia	Coriobacteriales	Eggerthellaceae	Slackia	NA
GCF_000163055.2	Prevotella sp000163055	99.99	0.16	2.480269	37	2	Bacteroidota	Bacteroidia	Bacteroidales	Bacteroidaceae	Prevotella	NA
GCF_000163295.1	Anaerococcus vaginalis	97.95	0.02	1.891767	28.5	6	Firmicutes_A	Clostridia	Tissierellales	Helcococcaceae	Anaerococcus	NA
GCF_000163435.1	Corynebacterium jeikeium	99.76	0.02	2.492821	61.5	21	Actinobacteriota	Actinomycetia	Mycobacteriales	Mycobacteriaceae	Corynebacterium	NA
GCF_000163895.2	Filifactor alocis	99.83	0.5	1.931012	35	1	Firmicutes_A	Clostridia	Peptostreptococcales	Filifactoraceae	Filifactor	NA
GCF_000163935.1	Fusobacterium periodonticum_B	99.97	0.17	2.479455	27.5	31	Fusobacteriota	Fusobacteriia	Fusobacteriales	Fusobacteriaceae	Fusobacterium	NA
GCF_000164135.1	Mycobacterium parascrofulaceum	100	0.14	6.564171	68	124	Actinobacteriota	Actinomycetia	Mycobacteriales	Mycobacteriaceae	Mycobacterium	NA
GCF_000164635.1	Roseomonas cervicalis	97.18	0.21	5.100977	72	498	Proteobacteria	Alphaproteobacteria	Acetobacterales	Acetobacteraceae	Roseomonas	NA
GCF_000164675.2	Streptococcus parasanguinis	99.99	0.01	2.153652	41.5	1	Firmicutes	Bacilli	Lactobacillales	Streptococcaceae	Streptococcus	NA
GCF_000164695.2	Rothia dentocariosa	100	0.07	2.506025	53.5	1	Actinobacteriota	Actinomycetia	Actinomycetales	Micrococcaceae	Rothia	NA
GCF_000164865.1	Enterobacter_B lignolyticus	99.99	0.13	4.814049	57	1	Proteobacteria	Gammaproteobacteria	Enterobacterales	Enterobacteriaceae	Enterobacter_B	NA
GCF_000165125.1	Vibrio caribbeanicus	100	3.28	4.410536	41.5	126	Proteobacteria	Gammaproteobacteria	Enterobacterales	Vibrionaceae	Vibrio	NA
GCF_000165465.1	Halanaerobium praevalens	99.99	0.66	2.309262	30	1	Firmicutes_F	Halanaerobiia	Halanaerobiales	Halanaerobiaceae	Halanaerobium	NA
GCF_000165485.1	Stigmatella aurantiaca_A	100	0.89	10.260756	67	1	Myxococcota	Myxococcia	Myxococcales	Myxococcaceae	Stigmatella	NA
GCF_000165505.1	Ilyobacter polytropus	99.99	0.88	3.132314	34	3	Fusobacteriota	Fusobacteriia	Fusobacteriales	Fusobacteriaceae	Ilyobacter	NA
GCF_000165675.1	Leuconostoc fallax	91.24	1.18	1.638971	37.5	30	Firmicutes	Bacilli	Lactobacillales	Lactobacillaceae	Leuconostoc	NA
GCF_000165715.2	Rubinisphaera brasiliensis	100	0.13	6.006602	56	1	Planctomycetota	Planctomycetes	Planctomycetales	Planctomycetaceae	Rubinisphaera	NA
GCF_000165735.1	Anaeroglobus micronuciformis	98.33	0.02	1.765528	45	38	Firmicutes_C	Negativicutes	Veillonellales	Megasphaeraceae	Anaeroglobus	NA
GCF_000165795.1	Aminomonas paucivorans	99.96	0.4	2.63017	67.5	1	Synergistota	Synergistia	Synergistales	Synergistaceae	Aminomonas	NA
GCF_000165835.1	Achromobacter xylosoxidans_B	100	0.35	7.359146	65.5	3	Proteobacteria	Gammaproteobacteria	Burkholderiales	Burkholderiaceae	Achromobacter	NA
GCF_000166055.1	Rhodomicrobium vannielii	100	0.11	4.014469	62	1	Proteobacteria	Alphaproteobacteria	Rhizobiales	Rhodomicrobiaceae	Rhodomicrobium	NA
GCF_000166135.1	Frankia inefficax	100	1.26	8.815781	72	1	Actinobacteriota	Actinomycetia	Mycobacteriales	Frankiaceae	Frankia	NA
GCF_000166195.2	Mucilaginibacter paludis	100	3.67	8.408322	42.5	1	Bacteroidota	Bacteroidia	Sphingobacteriales	Sphingobacteriaceae	Mucilaginibacter	NA
GCF_000166275.1	Algoriphagus machipongonensis	99.99	0.24	4.787724	38.5	1	Bacteroidota	Bacteroidia	Cytophagales	Cyclobacteriaceae	Algoriphagus	NA
GCF_000166335.1	Caldicellulosiruptor owensensis	99.93	0.02	2.428903	35	1	Firmicutes_A	Thermoanaerobacteria	Caldicellulosiruptorales	Caldicellulosiruptoraceae	Caldicellulosiruptor	NA
GCF_000166355.1	Caldicellulosiruptor hydrothermalis	99.99	0.15	2.770676	36	1	Firmicutes_A	Thermoanaerobacteria	Caldicellulosiruptorales	Caldicellulosiruptoraceae	Caldicellulosiruptor	NA
GCF_000166395.1	Leadbetterella byssophila	99.84	0.33	4.059653	40	1	Bacteroidota	Bacteroidia	Cytophagales	Spirosomaceae	Leadbetterella	NA
GCF_000166415.1	Halanaerobium hydrogeniformans	99.27	0.96	2.613117	33	1	Firmicutes_F	Halanaerobiia	Halanaerobiales	Halanaerobiaceae	Halanaerobium	NA
GCF_000166715.1	Leuconostoc gelidum	100	0.05	1.957281	36.5	43	Firmicutes	Bacilli	Lactobacillales	Lactobacillaceae	Leuconostoc	NA
GCF_000166775.1	Caldicellulosiruptor kronotskyensis	99.99	0.07	2.843785	35	1	Firmicutes_A	Thermoanaerobacteria	Caldicellulosiruptorales	Caldicellulosiruptoraceae	Caldicellulosiruptor	NA
GCF_000167195.1	Crocosphaera watsonii	99.98	0.26	6.238156	37	323	Cyanobacteria	Cyanobacteriia	Cyanobacteriales	Microcystaceae	Crocosphaera	NA
GCF_000167355.1	Desulfuromonas acetoxidans	96.46	1.75	3.828328	51.5	51	Desulfobacterota	Desulfuromonadia	Desulfuromonadales	Desulfuromonadaceae	Desulfuromonas	NA
GCF_000167975.1	Yersinia bercovieri	100	0.12	4.347293	48.5	229	Proteobacteria	Gammaproteobacteria	Enterobacterales	Enterobacteriaceae	Yersinia	NA
GCF_000167995.1	Yersinia mollaretii	100	0.49	4.549461	49	179	Proteobacteria	Gammaproteobacteria	Enterobacterales	Enterobacteriaceae	Yersinia	NA
GCF_000168295.1	Rickettsiella grylli	100	0.15	1.581239	37.5	2	Proteobacteria	Gammaproteobacteria	Diplorickettsiales	Diplorickettsiaceae	Rickettsiella	NA
GCF_000168715.1	Chlorobium ferrooxidans	94.38	0.38	2.538957	50	47	Bacteroidota	Chlorobia	Chlorobiales	Chlorobiaceae	Chlorobium	NA	1
GCF_000168975.1	Roseibium aggregata	100	0.09	6.561391	59	48	Proteobacteria	Alphaproteobacteria	Rhizobiales	Stappiaceae	Roseibium	NA
GCF_000169035.1	Collinsella aerofaciens	99.62	2.83	2.439869	60.5	25	Actinobacteriota	Coriobacteriia	Coriobacteriales	Coriobacteriaceae	Collinsella	NA
GCF_000169095.1	Lyngbya sp000169095	99.99	0.1	7.037511	41	110	Cyanobacteria	Cyanobacteriia	Cyanobacteriales	Phormidiaceae	Lyngbya	NA
GCF_000169155.1	Thermosinus carboxydivorans	96.56	0.71	2.889774	51	49	Firmicutes_C	Negativicutes	Sporomusales	Thermosinaceae	Thermosinus	NA
GCF_000169175.1	Microscilla marina	98.01	1.38	9.771226	40.5	135	Bacteroidota	Bacteroidia	Cytophagales	Microscillaceae	Microscilla	NA
GCF_000169195.2	Bacillus_E coagulans_A	100	0.14	3.552226	46	1	Firmicutes	Bacilli	Bacillales	Bacillaceae_C	Bacillus_E	NA
GCF_000169235.1	Dorea formicigenerans	99.99	1.58	3.186031	40.5	16	Firmicutes_A	Clostridia	Lachnospirales	Lachnospiraceae	Dorea	NA
GCF_000169255.2	Pseudoflavonifractor capillosus	99.72	7.79	4.241076	59	65	Firmicutes_A	Clostridia	Oscillospirales	Oscillospiraceae	Pseudoflavonifractor	NA
GCF_000169335.1	Crocosphaera chwakensis	100	0.4	5.880532	36.5	163	Cyanobacteria	Cyanobacteriia	Cyanobacteriales	Microcystaceae	Crocosphaera	NA
GCF_000169375.1	Marinobacter sp000169375	100	1.45	4.894744	54	75	Proteobacteria	Gammaproteobacteria	Pseudomonadales	Oleiphilaceae	Marinobacter	NA
GCF_000169415.1	Sagittula stellata	99.99	0.36	5.262893	65	39	Proteobacteria	Alphaproteobacteria	Rhodobacterales	Rhodobacteraceae	Sagittula	NA
GCF_000169435.1	Yoonia sp000169435	99.85	0.02	3.497325	55	11	Proteobacteria	Alphaproteobacteria	Rhodobacterales	Rhodobacteraceae	Yoonia	NA
GCF_000169455.1	Pseudophaeobacter sp000169455	100	0.01	4.555826	57	29	Proteobacteria	Alphaproteobacteria	Rhodobacterales	Rhodobacteraceae	Pseudophaeobacter	NA
GCF_000169535.1	Ureaplasma urealyticum	97.7	1.99	0.881828	25.5	2	Firmicutes	Bacilli	Mycoplasmatales	Mycoplasmoidaceae	Ureaplasma	NA
GCF_000170755.1	Lentisphaera araneosa	96.67	3.99	6.02318	40.5	81	Verrucomicrobiota	Lentisphaeria	Lentisphaerales	Lentisphaeraceae	Lentisphaera	NA	1
GCF_000170795.1	Pedobacter sp000170795	99.96	0.05	5.788054	44.5	47	Bacteroidota	Bacteroidia	Sphingobacteriales	Sphingobacteriaceae	Pedobacter	NA
GCF_000170835.1	Marinobacter algicola	99.95	0	4.413003	56.5	104	Proteobacteria	Gammaproteobacteria	Pseudomonadales	Oleiphilaceae	Marinobacter	NA
GCF_000170875.1	Roseovarius sp000170875	99.99	0.15	4.178704	61.5	31	Proteobacteria	Alphaproteobacteria	Rhodobacterales	Rhodobacteraceae	Roseovarius	NA
GCF_000170895.1	Plesiocystis pacifica	92.75	0.48	10.587646	70.5	237	Myxococcota	Polyangia	Nannocystales	Nannocystaceae	Plesiocystis	NA
GCF_000170955.2	Borreliella valaisiana	95.38	0.32	1.258864	27	12	Spirochaetota	Spirochaetia	Borreliales	Borreliaceae	Borreliella	NA
GCF_000171235.2	Geminisphaera colitermitum	99.62	1.72	5.671497	60.5	225	Verrucomicrobiota	Verrucomicrobiae	Opitutales	Opitutaceae	Geminisphaera	NA
GCF_000171335.1	Epulopiscium_B sp000171335	80.83	0.31	2.686047	38	92	Firmicutes_A	Clostridia	Lachnospirales	Cellulosilyticaceae	Epulopiscium_B	NA
GCF_000171615.1	Bacillus_T coahuilensis	94.86	5.67	3.381351	38	138	Firmicutes	Bacilli	Bacillales	Bacillaceae_K	Bacillus_T	NA	1
GCF_000172075.1	Shewanella benthica	99.94	0.24	4.351589	45.5	129	Proteobacteria	Gammaproteobacteria	Enterobacterales	Shewanellaceae	Shewanella	NA
GCF_000172095.1	Sulfitobacter indolifex	100	0.36	4.105524	59.5	105	Proteobacteria	Alphaproteobacteria	Rhodobacterales	Rhodobacteraceae	Sulfitobacter	NA
GCF_000172155.1	Verrucomicrobium spinosum	100	1.52	8.220857	60	1	Verrucomicrobiota	Verrucomicrobiae	Verrucomicrobiales	Verrucomicrobiaceae	Verrucomicrobium	NA
GCF_000172175.1	Bacteroides intestinalis	100	0.44	6.052596	42.5	8	Bacteroidota	Bacteroidia	Bacteroidales	Bacteroidaceae	Bacteroides	NA
GCF_000172555.1	Pedosphaera parvula	95.9	2.63	7.414222	52.5	102	Verrucomicrobiota	Verrucomicrobiae	Pedosphaerales	Pedosphaeraceae	Pedosphaera	NA
GCF_000172635.2	Alteromonas macleodii	100	1.08	4.653851	44.5	1	Proteobacteria	Gammaproteobacteria	Enterobacterales	Alteromonadaceae	Alteromonas	NA
GCF_000172795.2	Rhizobium sp000172795	100	0.75	6.657947	61	6	Proteobacteria	Alphaproteobacteria	Rhizobiales	Rhizobiaceae	Rhizobium	NA
GCF_000172975.1	Dethiosulfovibrio peptidovorans	100	0.85	2.576359	54	3	Synergistota	Synergistia	Synergistales	Dethiosulfovibrionaceae	Dethiosulfovibrio	NA
GCF_000173075.1	Chthoniobacter flavus	92.21	1.58	7.8487	61	62	Verrucomicrobiota	Verrucomicrobiae	Chthoniobacterales	Chthoniobacteraceae	Chthoniobacter	NA
GCF_000173355.1	Anaerococcus hydrogenalis	84.14	3.38	1.889366	29.5	52	Firmicutes_A	Clostridia	Tissierellales	Helcococcaceae	Anaerococcus	NA
GCF_000173415.1	Providencia alcalifaciens	100	0.19	4.029346	41.5	79	Proteobacteria	Gammaproteobacteria	Enterobacterales	Enterobacteriaceae	Providencia	NA
GCF_000173555.1	Arthrospira maxima_A	96.25	1.25	6.003314	44.5	129	Cyanobacteria	Cyanobacteriia	Cyanobacteriales	Phormidiaceae	Arthrospira	NA
GCF_000173655.1	Corynebacterium amycolatum	100	0.08	2.513912	58.5	48	Actinobacteriota	Actinomycetia	Mycobacteriales	Mycobacteriaceae	Corynebacterium	NA
GCF_000173735.1	Yersinia aldovae	100	0.73	4.304926	47.5	210	Proteobacteria	Gammaproteobacteria	Enterobacterales	Enterobacteriaceae	Yersinia	NA
GCF_000173775.1	Yersinia rohdei	100	0.2	4.317478	46.5	141	Proteobacteria	Gammaproteobacteria	Enterobacterales	Enterobacteriaceae	Yersinia	NA
GCF_000173815.1	Marvinbryantia formatexigens	99.61	0.85	4.54896	49.5	58	Firmicutes_A	Clostridia	Lachnospirales	Lachnospiraceae	Marvinbryantia	NA
GCF_000173895.1	Neisseria cinerea	100	0	1.872773	50.5	35	Proteobacteria	Gammaproteobacteria	Burkholderiales	Neisseriaceae	Neisseria	NA
GCF_000173915.1	Gemella haemolysans	99.96	1.36	1.916192	30.5	15	Firmicutes	Bacilli	Staphylococcales	Gemellaceae	Gemella	NA
GCF_000173975.1	Anaerobutyricum hallii	99.99	1.48	3.290996	38	175	Firmicutes_A	Clostridia	Lachnospirales	Lachnospiraceae	Anaerobutyricum	NA
GCF_000174015.1	Lancefieldella rimae	99.53	0.52	1.626291	49	9	Actinobacteriota	Coriobacteriia	Coriobacteriales	Atopobiaceae	Lancefieldella	NA
GCF_000174035.1	Mycobacterium avium	100	0.14	4.857995	69	258	Actinobacteriota	Actinomycetia	Mycobacteriales	Mycobacteriaceae	Mycobacterium	NA
GCF_000174175.1	Campylobacter_A rectus	99.54	0.03	2.513107	44.5	89	Campylobacterota	Campylobacteria	Campylobacterales	Campylobacteraceae	Campylobacter_A	NA
GCF_000174195.1	Roseburia inulinivorans	99.99	0.44	4.048462	41.5	179	Firmicutes_A	Clostridia	Lachnospirales	Lachnospiraceae	Roseburia	NA
GCF_000174355.1	Pseudogulbenkiania ferrooxidans_A	100	0.47	4.228787	64.5	20	Proteobacteria	Gammaproteobacteria	Burkholderiales	Chromobacteriaceae	Pseudogulbenkiania	NA
GCF_000174415.1	Dethiobacter alkaliphilus	99.49	1.77	3.116746	48	34	Firmicutes_D	Dethiobacteria	Dethiobacterales	Dethiobacteraceae	Dethiobacter	NA
GCF_000174435.1	Desulfonatronospira thiodismutans	97.71	0.33	4.107394	51	5	Desulfobacterota	Desulfovibrionia	Desulfovibrionales	Desulfonatronovibrionaceae	Desulfonatronospira	NA
GCF_000174655.1	Neisseria sicca	99.98	0.03	2.830772	50.5	61	Proteobacteria	Gammaproteobacteria	Burkholderiales	Neisseriaceae	Neisseria	NA
GCF_000174755.1	Capnocytophaga gingivalis	99.97	0.13	2.667138	40	37	Bacteroidota	Bacteroidia	Flavobacteriales	Flavobacteriaceae	Capnocytophaga	NA
GCF_000174775.1	Porphyromonas uenonis_A	99.28	0.09	2.242885	52	250	Bacteroidota	Bacteroidia	Bacteroidales	Porphyromonadaceae	Porphyromonas	NA
GCF_000174815.1	Porphyromonas endodontalis	98.25	0.15	2.064508	47.5	37	Bacteroidota	Bacteroidia	Bacteroidales	Porphyromonadaceae	Porphyromonas	NA
GCF_000175195.1	Actinobacillus_A minor	100	0.07	2.425264	39	197	Proteobacteria	Gammaproteobacteria	Enterobacterales	Pasteurellaceae	Actinobacillus_A	NA
GCF_000175215.2	Asticcacaulis excentricus	99.99	0.6	4.308776	59.5	4	Proteobacteria	Alphaproteobacteria	Caulobacterales	Caulobacteraceae	Asticcacaulis	NA
GCF_000175235.1	Acidovorax_B delafieldii_A	97.35	0.19	4.842094	64.5	638	Proteobacteria	Gammaproteobacteria	Burkholderiales	Burkholderiaceae	Acidovorax_B	NA
GCF_000175255.2	Zymomonas mobilis	99.99	0.03	2.143461	46	7	Proteobacteria	Alphaproteobacteria	Sphingomonadales	Sphingomonadaceae	Zymomonas	NA
GCF_000175375.1	Corynebacterium matruchotii	100	0.17	2.855988	57	8	Actinobacteriota	Actinomycetia	Mycobacteriales	Mycobacteriaceae	Corynebacterium	NA
GCF_000175575.2	Acidithiobacillus_A caldus	100	1.65	2.987045	61	4	Proteobacteria	Gammaproteobacteria	Acidithiobacillales	Acidithiobacillaceae	Acidithiobacillus_A	NA
GCF_000175615.1	Rothia mucilaginosa	100	0.05	2.255158	59.5	25	Actinobacteriota	Actinomycetia	Actinomycetales	Micrococcaceae	Rothia	NA
GCF_000175635.1	Corynebacterium tuberculostearicum	99.99	0.04	2.372261	60	37	Actinobacteriota	Actinomycetia	Mycobacteriales	Mycobacteriaceae	Corynebacterium	NA
GCF_000175655.1	Campylobacter_A showae_C	99.85	0.09	2.072007	45.5	33	Campylobacterota	Campylobacteria	Campylobacterales	Campylobacteraceae	Campylobacter_A	NA
GCF_000175795.2	Ruminiclostridium papyrosolvens	99.99	1.89	4.915287	37	31	Firmicutes_A	Clostridia	Acetivibrionales	Acetivibrionaceae	Ruminiclostridium	NA
GCF_000175935.2	Pantoea sp000175935	100	0.6	6.312783	54	6	Proteobacteria	Gammaproteobacteria	Enterobacterales	Enterobacteriaceae	Pantoea	NA
GCF_000176015.1	Pseudorhodobacter_B sp000176015	99.7	0	3.514342	65	59	Proteobacteria	Alphaproteobacteria	Rhodobacterales	Rhodobacteraceae	Pseudorhodobacter_B	NA
GCF_000176035.2	Mesorhizobium opportunistum	100	0.33	6.884444	62.5	1	Proteobacteria	Alphaproteobacteria	Rhizobiales	Rhizobiaceae	Mesorhizobium	NA
GCF_000176135.1	Vibrio coralliilyticus	100	0.08	5.680628	45.5	20	Proteobacteria	Gammaproteobacteria	Enterobacterales	Vibrionaceae	Vibrio	NA
GCF_000176155.1	Vibrio metschnikovii	100	0.27	3.815101	44	11	Proteobacteria	Gammaproteobacteria	Enterobacterales	Vibrionaceae	Vibrio	NA
GCF_000176175.1	Vibrio furnissii	99.99	0.09	4.958664	50.5	24	Proteobacteria	Gammaproteobacteria	Enterobacterales	Vibrionaceae	Vibrio	NA
GCF_000176235.1	Vibrio orientalis	100	0	4.698244	44.5	5	Proteobacteria	Gammaproteobacteria	Enterobacterales	Vibrionaceae	Vibrio	NA
GCF_000176355.1	Citromicrobium bathyomarinum	99.99	0.24	3.273334	65	68	Proteobacteria	Alphaproteobacteria	Sphingomonadales	Sphingomonadaceae	Citromicrobium	NA
GCF_000176715.1	Vibrio sp000176715	100	0.13	4.082591	46	16	Proteobacteria	Gammaproteobacteria	Enterobacterales	Vibrionaceae	Vibrio	NA
GCF_000176855.2	Acidovorax_A avenae	100	0.08	5.48217	68.5	1	Proteobacteria	Gammaproteobacteria	Burkholderiales	Burkholderiaceae	Acidovorax_A	NA
GCF_000176915.2	Pseudodesulfovibrio aespoeensis	99.98	0.07	3.629109	62.5	1	Desulfobacterota	Desulfovibrionia	Desulfovibrionales	Desulfovibrionaceae	Pseudodesulfovibrio	NA
GCF_000177075.1	Prevotella buccalis	99.93	0.04	3.033961	45	118	Bacteroidota	Bacteroidia	Bacteroidales	Bacteroidaceae	Prevotella	NA
GCF_000177195.2	Streptomyces sp000177195	100	0.51	7.41444	71.5	1	Actinobacteriota	Actinomycetia	Streptomycetales	Streptomycetaceae	Streptomyces	NA
GCF_000177235.2	Bacillus_AR cellulosilyticus	100	0.69	4.681672	36.5	1	Firmicutes	Bacilli	Bacillales	Salisediminibacteriaceae	Bacillus_AR	NA
GCF_000177335.1	Pyramidobacter piscolens	98.82	1.29	2.562014	59.5	140	Synergistota	Synergistia	Synergistales	Dethiosulfovibrionaceae	Pyramidobacter	NA
GCF_000177375.1	Bulleidia extructa	97.92	0.44	1.419583	36	16	Firmicutes	Bacilli	Erysipelotrichales	Erysipelotrichaceae	Bulleidia	NA
GCF_000177535.2	Corynebacterium resistens	100	0.5	2.601311	57	1	Actinobacteriota	Actinomycetia	Mycobacteriales	Mycobacteriaceae	Corynebacterium	NA
GCF_000177555.1	28L sp000177555	93.6	0.04	1.726197	46	34	Firmicutes_C	Negativicutes	Veillonellales	Megasphaeraceae	28L	NA
GCF_000177635.2	Desulfurispirillum indicum	99.99	0.12	2.928377	56	1	Chrysiogenetota	Chrysiogenetes	Chrysiogenales	Chrysiogenaceae	Desulfurispirillum	NA
GCF_000178115.2	Ethanoligenens harbinense	100	1.18	3.008576	55.5	1	Firmicutes_A	Clostridia	Oscillospirales	Ethanoligenenaceae	Ethanoligenens	NA
GCF_000178155.2	Ruminococcus_D albus_C	98.78	1.23	4.05216	46.5	136	Firmicutes_A	Clostridia	Oscillospirales	Ruminococcaceae	Ruminococcus_D	NA
GCF_000178375.1	Mycoplasmopsis_A alligatoris	93.74	0.36	0.97303	26.5	33	Firmicutes	Bacilli	Mycoplasmatales	Metamycoplasmataceae	Mycoplasmopsis_A	NA
GCF_000178415.2	Paraburkholderia sp000178415	100	0.97	8.743528	62	4	Proteobacteria	Gammaproteobacteria	Burkholderiales	Burkholderiaceae	Paraburkholderia	NA	1
GCF_000178455.1	Brevibacterium mcbrellneri	99.98	0.24	2.561804	58	96	Actinobacteriota	Actinomycetia	Actinomycetales	Brevibacteriaceae	Brevibacterium	NA
GCF_000178475.1	Lactobacillus amylolyticus	99.37	0	1.540806	38	73	Firmicutes	Bacilli	Lactobacillales	Lactobacillaceae	Lactobacillus	NA
GCF_000178835.2	Cellulosilyticum lentocellum	99.95	0.63	4.714237	34	1	Firmicutes_A	Clostridia	Lachnospirales	Cellulosilyticaceae	Cellulosilyticum	NA
GCF_000178855.1	Ktedonobacter racemifer	95.52	16.68	13.661586	53.5	10	Chloroflexota	Ktedonobacteria	Ktedonobacterales	Ktedonobacteraceae	Ktedonobacter	NA
GCF_000178955.2	Granulicella_A mallensis	99.89	0.47	6.237577	57.5	1	Acidobacteriota	Acidobacteriae	Acidobacteriales	Acidobacteriaceae	Granulicella_A	NA
GCF_000178975.2	Granulicella tundricola	100	0.13	5.503984	59.5	6	Acidobacteriota	Acidobacteriae	Acidobacteriales	Acidobacteriaceae	Granulicella	NA
GCF_000178995.1	Afipia sp000178995	99.87	1.2	3.971756	61	10	Proteobacteria	Alphaproteobacteria	Rhizobiales	Xanthobacteraceae	Afipia	NA
GCF_000179035.2	Eperythrozoon_A suis	95.47	0.35	0.742431	31	1	Firmicutes	Bacilli	Mycoplasmatales	Mycoplasmoidaceae	Eperythrozoon_A	NA
GCF_000179055.1	Prevotella bryantii	98.62	0.45	3.592947	39	98	Bacteroidota	Bacteroidia	Bacteroidales	Bacteroidaceae	Prevotella	NA	1
GCF_000179235.2	Vulcanococcus sp000179235	99.95	0.22	2.789647	64	1	Cyanobacteria	Cyanobacteriia	PCC-6307	Cyanobiaceae	Vulcanococcus	NA
GCF_000179255.1	Vulcanococcus sp000179255	99.82	0.28	2.427308	62.5	78	Cyanobacteria	Cyanobacteriia	PCC-6307	Cyanobiaceae	Vulcanococcus	NA
GCF_000179555.1	Solidesulfovibrio fructosivorans	100	0.08	4.673595	63.5	75	Desulfobacterota	Desulfovibrionia	Desulfovibrionales	Desulfovibrionaceae	Solidesulfovibrio	NA
GCF_000179595.2	Acetivibrio cellulolyticus	100	3.72	6.156735	35.5	10	Firmicutes_A	Clostridia	Acetivibrionales	Acetivibrionaceae	Acetivibrio	NA
GCF_000179615.1	Paenibacillus_T curdlanolyticus	99.99	0.05	5.452778	51.5	40	Firmicutes	Bacilli	Paenibacillales	Paenibacillaceae	Paenibacillus_T	NA
GCF_000179635.2	Ruminococcus_D albus	99.99	2.53	4.482087	43.5	5	Firmicutes_A	Clostridia	Oscillospirales	Ruminococcaceae	Ruminococcus_D	NA
GCF_000179775.1	R2A130 sp000179775	94.88	0.12	3.731054	56.5	59	Proteobacteria	Alphaproteobacteria	Rhizobiales	Rhizobiaceae	R2A130	NA
GCF_000179915.2	Terriglobus saanensis	99.99	0.25	5.095226	57	1	Acidobacteriota	Acidobacteriae	Acidobacteriales	Acidobacteriaceae	Terriglobus	NA
GCF_000180035.1	Streptococcus parasanguinis_C	97.44	0	2.050302	41.5	16	Firmicutes	Bacilli	Lactobacillales	Streptococcaceae	Streptococcus	NA
GCF_000181475.1	Gimesia maris	100	0.71	7.777997	50	125	Planctomycetota	Planctomycetes	Planctomycetales	Planctomycetaceae	Gimesia	NA
GCF_000181515.1	Erythrobacter_A sp000181515	100	0.25	2.970874	62.5	19	Proteobacteria	Alphaproteobacteria	Sphingomonadales	Sphingomonadaceae	Erythrobacter_A	NA
GCF_000181535.1	Vibrio mediterranei	93.38	1.43	5.701826	43.5	158	Proteobacteria	Gammaproteobacteria	Enterobacterales	Vibrionaceae	Vibrio	NA
GCF_000181875.2	Borreliella finlandensis	96.29	0.19	1.281782	28	16	Spirochaetota	Spirochaetia	Borreliales	Borreliaceae	Borreliella	NA
GCF_000181895.2	Borreliella spielmanii	95.75	0.21	1.252559	27.5	49	Spirochaetota	Spirochaetia	Borreliales	Borreliaceae	Borreliella	NA
GCF_000182645.1	Ochrobactrum intermedium	99.99	0.58	4.725392	57.5	4	Proteobacteria	Alphaproteobacteria	Rhizobiales	Rhizobiaceae	Ochrobactrum	NA
GCF_000182745.2	Komagataeibacter medellinensis	99.98	0.48	3.513191	60.5	8	Proteobacteria	Alphaproteobacteria	Acetobacterales	Acetobacteraceae	Komagataeibacter	NA
GCF_000183135.1	Paludibacter propionicigenes	99.99	0.08	3.685504	38.5	1	Bacteroidota	Bacteroidia	Bacteroidales	Paludibacteraceae	Paludibacter	NA
GCF_000183325.1	Corynebacterium bovis	96.59	0.06	2.522962	72.5	503	Actinobacteriota	Actinomycetia	Mycobacteriales	Mycobacteriaceae	Corynebacterium	NA
GCF_000183365.1	Mycoplasma leachii	99.25	0.29	1.008951	23.5	1	Firmicutes	Bacilli	Mycoplasmatales	Mycoplasmataceae	Mycoplasma	NA
GCF_000183385.1	Mycoplasmopsis bovis	99.65	0.82	1.003404	29	1	Firmicutes	Bacilli	Mycoplasmatales	Metamycoplasmataceae	Mycoplasmopsis	NA	1
GCF_000183405.1	Calditerrivibrio nitroreducens	99.99	0	2.216552	35.5	2	Deferribacterota	Deferribacteres	Deferribacterales	Calditerrivibrionaceae	Calditerrivibrio	NA	1
GCF_000183425.1	Marivirga tractuosa	100	1.19	4.51649	35.5	2	Bacteroidota	Bacteroidia	Cytophagales	Cyclobacteriaceae	Marivirga	NA
GCF_000183545.2	Thermaerobacter subterraneus	99.96	0.12	2.888741	72	2	Firmicutes_E	Thermaerobacteria	Thermaerobacterales	Thermaerobacteraceae	Thermaerobacter	NA
GCF_000183565.1	Peptoniphilus_A harei_A	99.94	0.03	1.83603	34	32	Firmicutes_A	Clostridia	Tissierellales	Peptoniphilaceae	Peptoniphilus_A	NA
GCF_000183665.1	Liberibacter solanacearum	100	0.2	1.258278	35	1	Proteobacteria	Alphaproteobacteria	Rhizobiales	Rhizobiaceae	Liberibacter	NA
GCF_000183725.1	Sulfuricurvum kujiense	100	0.48	2.819357	44.5	5	Campylobacterota	Campylobacteria	Campylobacterales	Sulfurimonadaceae	Sulfuricurvum	NA	1
GCF_000183745.1	Oceanithermus profundus	99.97	0.43	2.439291	69.5	2	Deinococcota	Deinococci	Deinococcales	Marinithermaceae	Oceanithermus	NA
GCF_000184345.1	Spirochaeta_A thermophila	100	0.16	2.560222	60.5	1	Spirochaetota	Spirochaetia	Spirochaetales_A	Spirochaetaceae_A	Spirochaeta_A	NA
GCF_000184685.1	Intrasporangium calvum	100	0.02	4.024382	70.5	1	Actinobacteriota	Actinomycetia	Actinomycetales	Dermatophilaceae	Intrasporangium	NA
GCF_000184705.1	Thermaerobacter marianensis	100	0.05	2.844696	72	1	Firmicutes_E	Thermaerobacteria	Thermaerobacterales	Thermaerobacteraceae	Thermaerobacter	NA
GCF_000184745.1	Variovorax paradoxus_C	100	0.15	6.550056	66	1	Proteobacteria	Gammaproteobacteria	Burkholderiales	Burkholderiaceae	Variovorax	NA
GCF_000184945.1	Prevotella buccae	99.98	0.03	3.284105	51	21	Bacteroidota	Bacteroidia	Bacteroidales	Bacteroidaceae	Prevotella	NA
GCF_000185145.2	Prevotella oralis	99.18	0	2.839537	44.5	4	Bacteroidota	Bacteroidia	Bacteroidales	Bacteroidaceae	Prevotella	NA
GCF_000185285.1	Pauljensenia sp000185285	99.99	0.11	2.372658	66	6	Actinobacteriota	Actinomycetia	Actinomycetales	Actinomycetaceae	Pauljensenia	NA
GCF_000185305.1	Aggregatibacter segnis	100	0	2.01201	42	5	Proteobacteria	Gammaproteobacteria	Enterobacterales	Pasteurellaceae	Aggregatibacter	NA
GCF_000185365.1	Enterococcus_G italicus	99.87	0.05	2.415788	39	55	Firmicutes	Bacilli	Lactobacillales	Enterococcaceae	Enterococcus_G	NA
GCF_000185385.1	Lachnoanaerobaculum saburreum	97.3	0.09	3.082404	36	37	Firmicutes_A	Clostridia	Lachnospirales	Lachnospiraceae	Lachnoanaerobaculum	NA
GCF_000185505.1	Pseudoramibacter alactolyticus	100	5.07	2.362882	51.5	42	Firmicutes_A	Clostridia	Eubacteriales	Eubacteriaceae	Pseudoramibacter	NA
GCF_000185725.2	Segniliparus rugosus	95.87	0.39	3.587629	68	2	Actinobacteriota	Actinomycetia	Mycobacteriales	Mycobacteriaceae	Segniliparus	NA
GCF_000185805.1	Thermovibrio ammonificans	99.99	0.08	1.759526	52	2	Aquificota	Desulfurobacteriia	Desulfurobacteriales	Desulfurobacteriaceae	Thermovibrio	NA
GCF_000185845.1	Prevotella salivae	99.87	0.18	3.274581	41	40	Bacteroidota	Bacteroidia	Bacteroidales	Bacteroidaceae	Prevotella	NA
GCF_000185905.1	Mesorhizobium ciceri	100	0.04	6.690028	62.5	2	Proteobacteria	Alphaproteobacteria	Rhizobiales	Rhizobiaceae	Mesorhizobium	NA
GCF_000185965.1	Pseudoxanthomonas_C suwonensis_A	100	0.01	3.419049	70	1	Proteobacteria	Gammaproteobacteria	Xanthomonadales	Xanthomonadaceae	Pseudoxanthomonas_C	NA
GCF_000185985.2	Blochmannia vafer	99.99	0.01	0.722585	27.5	1	Proteobacteria	Gammaproteobacteria	Enterobacterales	Enterobacteriaceae	Blochmannia	NA
GCF_000186165.1	Neisseria sp000186165	100	0.01	2.169437	49.5	7	Proteobacteria	Gammaproteobacteria	Burkholderiales	Neisseriaceae	Neisseria	NA	1
GCF_000186225.1	Bacteroides helcogenes	100	0.1	3.998906	44.5	1	Bacteroidota	Bacteroidia	Bacteroidales	Bacteroidaceae	Bacteroides	NA
GCF_000186245.1	Nitratifractor salsuginis	100	0.02	2.101285	53.5	1	Campylobacterota	Campylobacteria	Campylobacterales	Sulfurovaceae	Nitratifractor	NA
GCF_000186265.1	Cellulophaga algicola	100	0.22	4.888353	33.5	1	Bacteroidota	Bacteroidia	Flavobacteriales	Flavobacteriaceae	Cellulophaga	NA
GCF_000186325.1	Dietzia cinnamea_A	99.99	0.54	3.555295	70.5	428	Actinobacteriota	Actinomycetia	Mycobacteriales	Mycobacteriaceae	Dietzia	NA
GCF_000186345.1	Isosphaera pallida	99.97	0.8	5.529304	62	2	Planctomycetota	Planctomycetes	Isosphaerales	Isosphaeraceae	Isosphaera	NA
GCF_000186385.1	Deinococcus_B maricopensis	99.99	0.46	3.49853	69.5	1	Deinococcota	Deinococci	Deinococcales	Deinococcaceae	Deinococcus_B	NA
GCF_000186445.1	Streptococcus agalactiae	99.99	0.27	2.287892	35	21	Firmicutes	Bacilli	Lactobacillales	Streptococcaceae	Streptococcus	NA
GCF_000186465.1	Streptococcus australis	99.99	0.02	2.129953	41.5	6	Firmicutes	Bacilli	Lactobacillales	Streptococcaceae	Streptococcus	NA
GCF_000186705.1	Citromicrobium sp000186705	100	0.76	3.117324	64.5	26	Proteobacteria	Alphaproteobacteria	Sphingomonadales	Sphingomonadaceae	Citromicrobium	NA
GCF_000187265.1	Streptococcus equinus	99.98	0.1	1.741734	37	20	Firmicutes	Bacilli	Lactobacillales	Streptococcaceae	Streptococcus	NA
GCF_000187445.1	Streptococcus sp000187445	100	0	2.142483	39.5	21	Firmicutes	Bacilli	Lactobacillales	Streptococcaceae	Streptococcus	NA
GCF_000187465.1	Streptococcus infantis	100	0.03	1.905984	38.5	10	Firmicutes	Bacilli	Lactobacillales	Streptococcaceae	Streptococcus	NA
GCF_000187585.1	Streptococcus peroris	99.98	0.01	1.63992	39	3	Firmicutes	Bacilli	Lactobacillales	Streptococcaceae	Streptococcus	NA
GCF_000187625.1	Helicobacter_E suis	99.74	0.01	1.635292	39.5	136	Campylobacterota	Campylobacteria	Campylobacterales	Helicobacteraceae	Helicobacter_E	NA
GCF_000187745.1	Streptococcus sp000187745	100	0.37	2.207013	39	32	Firmicutes	Bacilli	Lactobacillales	Streptococcaceae	Streptococcus	NA
GCF_000187895.1	Phocaeicola plebeius	99.96	1	4.421924	44	19	Bacteroidota	Bacteroidia	Bacteroidales	Bacteroidaceae	Phocaeicola	NA
GCF_000187935.1	Streptococcus parauberis	100	0.19	2.16448	35	1	Firmicutes	Bacilli	Lactobacillales	Streptococcaceae	Streptococcus	NA
GCF_000187975.2	Streptococcus criceti	100	0.24	2.418558	42	2	Firmicutes	Bacilli	Lactobacillales	Streptococcaceae	Streptococcus	NA
GCF_000187995.2	Streptococcus macacae	100	0.26	1.916985	37.5	1	Firmicutes	Bacilli	Lactobacillales	Streptococcaceae	Streptococcus	NA
GCF_000188015.2	Streptococcus ictaluri	99.98	0.39	2.234402	38	8	Firmicutes	Bacilli	Lactobacillales	Streptococcaceae	Streptococcus	NA
GCF_000188035.1	Streptococcus pseudoporcinus	100	0.09	2.126865	37	5	Firmicutes	Bacilli	Lactobacillales	Streptococcaceae	Streptococcus	NA
GCF_000188055.2	Streptococcus urinalis	100	0.78	2.130431	34	1	Firmicutes	Bacilli	Lactobacillales	Streptococcaceae	Streptococcus	NA
GCF_000188155.2	Methylocystis sp000188155	100	0	4.726034	62.5	6	Proteobacteria	Alphaproteobacteria	Rhizobiales	Beijerinckiaceae	Methylocystis	NA
GCF_000188175.1	Phascolarctobacterium_A succinatutens	100	0.03	2.121954	47.5	96	Firmicutes_C	Negativicutes	Acidaminococcales	Acidaminococcaceae	Phascolarctobacterium_A	NA
GCF_000188195.1	Succinatimonas hippei	98.06	0.1	2.306546	40	141	Proteobacteria	Gammaproteobacteria	Enterobacterales	Succinivibrionaceae	Succinatimonas	NA
GCF_000188255.1	Actinobacillus ureae	100	0.04	2.354471	39.5	27	Proteobacteria	Gammaproteobacteria	Enterobacterales	Pasteurellaceae	Actinobacillus	NA
GCF_000188295.1	Streptococcus vestibularis	99.9	0	1.872773	39.5	21	Firmicutes	Bacilli	Lactobacillales	Streptococcaceae	Streptococcus	NA
GCF_000188315.1	Streptococcus dysgalactiae	100	0.5	2.141837	39	1	Firmicutes	Bacilli	Lactobacillales	Streptococcaceae	Streptococcus	NA
GCF_000189255.1	Vibrio brasiliensis	100	0	4.715026	45.5	116	Proteobacteria	Gammaproteobacteria	Enterobacterales	Vibrionaceae	Vibrio	NA
GCF_000189275.1	Vibrio sinaloensis_B	100	0.17	4.904906	45.5	135	Proteobacteria	Gammaproteobacteria	Enterobacterales	Vibrionaceae	Vibrio	NA
GCF_000189295.2	Pseudodesulfovibrio desulfuricans_A	100	0.72	3.85858	65	1	Desulfobacterota	Desulfovibrionia	Desulfovibrionales	Desulfovibrionaceae	Pseudodesulfovibrio	NA
GCF_000189395.1	Planococcus donghaensis_B	100	0.09	3.303464	39.5	65	Firmicutes	Bacilli	Bacillales	Planococcaceae	Planococcus	NA
GCF_000189415.1	Weeksella virosa	99.99	0.16	2.272954	35.5	1	Bacteroidota	Bacteroidia	Flavobacteriales	Weeksellaceae	Weeksella	NA
GCF_000189535.1	Pseudarthrobacter phenanthrenivorans	100	0.12	4.53532	65	3	Actinobacteriota	Actinomycetia	Actinomycetales	Micrococcaceae	Pseudarthrobacter	NA
GCF_000189755.2	Desulfotomaculum nigrificans	99.95	0.31	3.052787	46	1	Firmicutes_B	Desulfotomaculia	Desulfotomaculales	Desulfotomaculaceae	Desulfotomaculum	NA
GCF_000189775.2	Thermoanaerobacterium xylanolyticum	100	0	2.534358	34.5	1	Firmicutes_A	Thermoanaerobacteria	Thermoanaerobacterales	Thermoanaerobacteraceae	Thermoanaerobacterium	NA
GCF_000190375.1	Rubrivivax benzoatilyticus	100	1.58	4.129939	71.5	164	Proteobacteria	Gammaproteobacteria	Burkholderiales	Burkholderiaceae	Rubrivivax	NA
GCF_000190415.1	Odyssella thessalonicensis_A	99.99	0.42	2.847648	41.5	20	Proteobacteria	Alphaproteobacteria	Paracaedibacterales	Paracaedibacteraceae	Odyssella	NA
GCF_000190435.1	Sphaerochaeta globosa	99.97	1.76	3.316466	48.5	1	Spirochaetota	Spirochaetia	Sphaerochaetales	Sphaerochaetaceae	Sphaerochaeta	NA
GCF_000190475.1	Ornithinibacillus_A scapharcae	93.39	0.06	3.84387	36.5	75	Firmicutes	Bacilli	Bacillales	Amphibacillaceae	Ornithinibacillus_A	NA
GCF_000190535.1	Odoribacter splanchnicus	99.99	0.46	4.392288	43	1	Bacteroidota	Bacteroidia	Bacteroidales	Marinifilaceae	Odoribacter	NA
GCF_000190555.1	Deinococcus proteolyticus	99.89	0.22	2.886836	65.5	5	Deinococcota	Deinococci	Deinococcales	Deinococcaceae	Deinococcus	NA
GCF_000190575.1	Phocaeicola salanitronis	99.91	0.37	4.308663	46	4	Bacteroidota	Bacteroidia	Bacteroidales	Bacteroidaceae	Phocaeicola	NA
GCF_000190595.1	Cellulophaga lytica	99.99	0.03	3.765936	32	1	Bacteroidota	Bacteroidia	Flavobacteriales	Flavobacteriaceae	Cellulophaga	NA
GCF_000190635.1	Syntrophobotulus glycolicus	99.99	0.95	3.406739	46	1	Firmicutes_B	Desulfitobacteriia	Desulfitobacteriales	Syntrophobotulaceae	Syntrophobotulus	NA
GCF_000190695.1	Kingella_A denitrificans	99.96	0.25	2.220455	54	12	Proteobacteria	Gammaproteobacteria	Burkholderiales	Neisseriaceae	Kingella_A	NA
GCF_000190735.1	Pseudopedobacter saltans	99.98	0.66	4.635236	36.5	1	Bacteroidota	Bacteroidia	Sphingobacteriales	Sphingobacteriaceae	Pseudopedobacter	NA
GCF_000190755.2	Methylobacter_A tundripaludum	100	0.21	4.848329	49.5	3	Proteobacteria	Gammaproteobacteria	Methylococcales	Methylomonadaceae	Methylobacter_A	NA
GCF_000191045.1	Desulfurobacterium thermolithotrophum	99.98	0	1.541968	34.5	1	Aquificota	Desulfurobacteriia	Desulfurobacteriales	Desulfurobacteriaceae	Desulfurobacterium	NA
GCF_000191065.1	Prevotella multiformis	98.11	0.02	3.057407	51.5	25	Bacteroidota	Bacteroidia	Bacteroidales	Bacteroidaceae	Prevotella	NA
GCF_000191405.1	Haemophilus_D parainfluenzae	100	0.05	2.124757	39	10	Proteobacteria	Gammaproteobacteria	Enterobacterales	Pasteurellaceae	Haemophilus_D	NA
GCF_000191725.1	Anaerococcus prevotii_A	97.02	0.09	1.697099	32.5	35	Firmicutes_A	Clostridia	Tissierellales	Helcococcaceae	Anaerococcus	NA
GCF_000191885.1	Anaerophaga thermohalophila	98.65	5.39	4.324239	41	211	Bacteroidota	Bacteroidia	Bacteroidales	Marinilabiliaceae	Anaerophaga	NA
GCF_000192225.1	Capnocytophaga sp000192225	99.95	0.22	2.548422	36.5	29	Bacteroidota	Bacteroidia	Flavobacteriales	Flavobacteriaceae	Capnocytophaga	NA
GCF_000192435.1	Gordonia neofelifaecis	100	0.03	4.257286	68	47	Actinobacteriota	Actinomycetia	Mycobacteriales	Mycobacteriaceae	Gordonia	NA
GCF_000192475.1	Ruegeria conchae	100	0.06	4.490413	55.5	28	Proteobacteria	Alphaproteobacteria	Rhodobacterales	Rhodobacteraceae	Ruegeria	NA
GCF_000192575.1	Novosphingobium nitrogenifigens	100	0.08	4.182647	63.5	32	Proteobacteria	Alphaproteobacteria	Sphingomonadales	Sphingomonadaceae	Novosphingobium	NA
GCF_000192635.1	Agrobacterium sp000192635	100	0.45	5.57377	58.5	3	Proteobacteria	Alphaproteobacteria	Rhizobiales	Rhizobiaceae	Agrobacterium	NA
GCF_000192745.1	Polymorphum gilvum	100	0.26	4.718963	67	2	Proteobacteria	Alphaproteobacteria	Rhizobiales	Stappiaceae	Polymorphum	NA
GCF_000192865.1	Marinomonas mediterranea	100	0.73	4.684316	44	1	Proteobacteria	Gammaproteobacteria	Pseudomonadales	Marinomonadaceae	Marinomonas	NA
GCF_000193205.1	Aerococcus urinae_A	99.98	0.49	2.080974	41.5	1	Firmicutes	Bacilli	Lactobacillales	Aerococcaceae	Aerococcus	NA
GCF_000193225.1	Verminephrobacter aporrectodeae	90.44	0.42	4.681801	65.5	1082	Proteobacteria	Gammaproteobacteria	Burkholderiales	Burkholderiaceae	Verminephrobacter	NA
GCF_000193435.2	Caldicellulosiruptor lactoaceticus	99.95	0.08	2.674809	36	1	Firmicutes_A	Thermoanaerobacteria	Caldicellulosiruptorales	Caldicellulosiruptoraceae	Caldicellulosiruptor	NA
GCF_000193635.1	Weissella cibaria	99.99	0.55	2.317857	45	72	Firmicutes	Bacilli	Lactobacillales	Lactobacillaceae	Weissella	NA
GCF_000193735.1	Neisseria sicca_E	99.98	0	2.519401	50.5	169	Proteobacteria	Gammaproteobacteria	Burkholderiales	Neisseriaceae	Neisseria	NA
GCF_000193795.1	Neisseria lactamica_A	99.99	0.07	2.138393	52	132	Proteobacteria	Gammaproteobacteria	Burkholderiales	Neisseriaceae	Neisseria	NA
GCF_000194135.1	Hippea maritima	99.97	0.09	1.69443	37	1	Campylobacterota	Desulfurellia	Desulfurellales	Hippeaceae	Hippea	NA
GCF_000194155.1	Saccharopolyspora spinosa	98.39	0.04	8.58192	68	22	Actinobacteriota	Actinomycetia	Mycobacteriales	Pseudonocardiaceae	Saccharopolyspora	NA
GCF_000194605.1	Fluviicola taffensis	99.99	0.12	4.633577	36	1	Bacteroidota	Bacteroidia	Flavobacteriales	Crocinitomicaceae	Fluviicola	NA
GCF_000194805.1	Pseudomonas_E brassicacearum	100	0.3	6.843248	60.5	1	Proteobacteria	Gammaproteobacteria	Pseudomonadales	Pseudomonadaceae	Pseudomonas_E	NA
GCF_000194925.1	Neisseria bacilliformis	99.99	0	2.470575	59.5	13	Proteobacteria	Gammaproteobacteria	Burkholderiales	Neisseriaceae	Neisseria	NA
GCF_000194945.1	Streptococcus sanguinis	99.96	0.05	2.280483	43	7	Firmicutes	Bacilli	Lactobacillales	Streptococcaceae	Streptococcus	NA
GCF_000194985.1	Dialister_B micraerophilus	99.56	0.48	1.281836	35	7	Firmicutes_C	Negativicutes	Veillonellales	Dialisteraceae	Dialister_B	NA
GCF_000195085.1	IMCC9063 sp000195085	100	1.69	1.284727	31.5	1	Proteobacteria	Alphaproteobacteria	Pelagibacterales	Pelagibacteraceae	IMCC9063	NA
GCF_000195275.1	Treponema_D succinifaciens	99.94	0.39	2.897425	39	2	Spirochaetota	Spirochaetia	Treponematales	Treponemataceae	Treponema_D	NA	1
GCF_000195295.1	Desulfobacca acetoxidans	99.89	0.86	3.282536	52.5	1	Desulfobacterota	Desulfobaccia	Desulfobaccales	Desulfobaccaceae	Desulfobacca	NA
GCF_000195315.1	Coriobacterium glomerans	99.08	0.4	2.115681	60	1	Actinobacteriota	Coriobacteriia	Coriobacteriales	Coriobacteriaceae	Coriobacterium	NA
GCF_000195335.1	Marinithermus hydrothermalis	99.98	0.1	2.269167	68	1	Deinococcota	Deinococci	Deinococcales	Marinithermaceae	Marinithermus	NA
GCF_000195575.1	Carnobacterium_A sp000195575	99.98	2.91	2.685399	35	2	Firmicutes	Bacilli	Lactobacillales	Carnobacteriaceae	Carnobacterium_A	NA
GCF_000195635.1	Bacteroides fluxus	99.93	1.05	4.330716	45.5	97	Bacteroidota	Bacteroidia	Bacteroidales	Bacteroidaceae	Bacteroides	NA
GCF_000195755.1	Nitratidesulfovibrio vulgaris	99.95	0.15	3.773159	63	2	Desulfobacterota	Desulfovibrionia	Desulfovibrionales	Desulfovibrionaceae	Nitratidesulfovibrio	NA
GCF_000195795.1	Listeria innocua	100	1.98	3.093113	37	2	Firmicutes	Bacilli	Lactobacillales	Listeriaceae	Listeria	NA
GCF_000195855.1	Mycobacterium leprae	89.69	0.13	3.268203	57.5	1	Actinobacteriota	Actinomycetia	Mycobacteriales	Mycobacteriaceae	Mycobacterium	NA
GCF_000195955.2	Mycobacterium tuberculosis	100	0.75	4.411532	65.5	1	Actinobacteriota	Actinomycetia	Mycobacteriales	Mycobacteriaceae	Mycobacterium	NA
GCF_000195975.1	Synechococcus_E sp000195975	100	0.17	2.434428	59	1	Cyanobacteria	Cyanobacteriia	PCC-6307	Cyanobiaceae	Synechococcus_E	NA
GCF_000196015.1	Cupriavidus metallidurans	100	1.22	6.913352	63.5	4	Proteobacteria	Gammaproteobacteria	Burkholderiales	Burkholderiaceae	Cupriavidus	NA
GCF_000196115.1	Rhodopirellula baltica	99.96	2.88	7.145576	55	1	Planctomycetota	Planctomycetes	Pirellulales	Pirellulaceae	Rhodopirellula	NA
GCF_000196135.1	Wolinella succinogenes	99.94	0.06	2.110355	48	1	Campylobacterota	Campylobacteria	Campylobacterales	Helicobacteraceae	Wolinella	NA
GCF_000196175.1	Bdellovibrio bacteriovorus	99.99	0.35	3.78295	50.5	1	Bdellovibrionota	Bdellovibrionia	Bdellovibrionales	Bdellovibrionaceae	Bdellovibrio	NA
GCF_000196235.1	Arthrobacter_I sp000196235	100	0.15	5.070478	65	4	Actinobacteriota	Actinomycetia	Actinomycetales	Micrococcaceae	Arthrobacter_I	NA
GCF_000196255.1	Photobacterium profundum_A	99.98	0.8	6.40328	41.5	3	Proteobacteria	Gammaproteobacteria	Enterobacterales	Vibrionaceae	Photobacterium	NA
GCF_000196275.1	Deinococcus geothermalis	100	0.01	3.247018	66	3	Deinococcota	Deinococci	Deinococcales	Deinococcaceae	Deinococcus	NA
GCF_000196315.1	Croceibacter atlanticus	99.99	0.03	2.952962	33.5	1	Bacteroidota	Bacteroidia	Flavobacteriales	Flavobacteriaceae	Croceibacter	NA
GCF_000196355.1	Nitrosospira multiformis	99.87	0.08	3.234309	53.5	4	Proteobacteria	Gammaproteobacteria	Burkholderiales	Nitrosomonadaceae	Nitrosospira	NA
GCF_000196435.1	Bartonella tribocorum	100	0.69	2.642404	38.5	2	Proteobacteria	Alphaproteobacteria	Rhizobiales	Rhizobiaceae	Bartonella	NA
GCF_000196455.1	Acetoanaerobium sticklandii	99.97	0.5	2.715461	33	1	Firmicutes_A	Clostridia	Peptostreptococcales	Filifactoraceae	Acetoanaerobium	NA	1
GCF_000196495.1	Aliivibrio salmonicida_A	100	1.29	4.65566	38.5	6	Proteobacteria	Gammaproteobacteria	Enterobacterales	Vibrionaceae	Aliivibrio	NA
GCF_000196515.1	Trichormus_B azollae	99.99	0.01	5.486145	38	3	Cyanobacteria	Cyanobacteriia	Cyanobacteriales	Nostocaceae	Trichormus_B	NA
GCF_000196555.1	Bifidobacterium longum	99.97	0.34	2.385164	60	1	Actinobacteriota	Actinomycetia	Actinomycetales	Bifidobacteriaceae	Bifidobacterium	NA
GCF_000196615.1	Erwinia billingiae	100	0.25	5.372268	55	3	Proteobacteria	Gammaproteobacteria	Enterobacterales	Enterobacteriaceae	Erwinia	NA
GCF_000196735.1	Bacillus amyloliquefaciens	100	0	3.980199	46	1	Firmicutes	Bacilli	Bacillales	Bacillaceae	Bacillus	NA
GCF_000196795.1	Acinetobacter oleivorans	100	0.04	4.152543	38.5	1	Proteobacteria	Gammaproteobacteria	Pseudomonadales	Moraxellaceae	Acinetobacter	NA
GCF_000196875.2	Halomonas elongata	100	0	4.061825	63.5	1	Proteobacteria	Gammaproteobacteria	Pseudomonadales	Halomonadaceae	Halomonas	NA
GCF_000197735.1	Glutamicibacter arilaitensis	100	0.19	3.918192	59	3	Actinobacteriota	Actinomycetia	Actinomycetales	Micrococcaceae	Glutamicibacter	NA
GCF_000198775.1	Mycetohabitans rhizoxinica	100	0.46	3.750138	60.5	3	Proteobacteria	Gammaproteobacteria	Burkholderiales	Burkholderiaceae	Mycetohabitans	NA
GCF_000199675.1	Anaerolinea thermophila	99.97	1.48	3.532378	53.5	1	Chloroflexota	Anaerolineae	Anaerolineales	Anaerolineaceae	Anaerolinea	NA
GCF_000200595.1	Helicobacter_E felis	99.99	0.11	1.672681	44.5	1	Campylobacterota	Campylobacteria	Campylobacterales	Helicobacteraceae	Helicobacter_E	NA
GCF_000200735.1	Eperythrozoon_B haemofelis	97.97	0.4	1.147259	38.5	1	Firmicutes	Bacilli	Mycoplasmatales	Mycoplasmoidaceae	Eperythrozoon_B	NA
GCF_000202635.1	Microbacterium testaceum_F	99.99	0.06	3.982034	70	1	Actinobacteriota	Actinomycetia	Actinomycetales	Microbacteriaceae	Microbacterium	NA	1
GCF_000202835.1	Acidiphilium multivorum	99.94	0.69	4.214744	66.5	9	Proteobacteria	Alphaproteobacteria	Acetobacterales	Acetobacteraceae	Acidiphilium	NA
GCF_000203915.1	Burkholderia ambifaria	100	0.04	7.528567	66.5	4	Proteobacteria	Gammaproteobacteria	Burkholderiales	Burkholderiaceae	Burkholderia	NA
GCF_000203935.1	Shewanella sp000203935	100	0.25	5.251146	47.5	2	Proteobacteria	Gammaproteobacteria	Enterobacterales	Shewanellaceae	Shewanella	NA
GCF_000203975.2	Leisingera sp000203975	100	0.38	4.587644	62.5	20	Proteobacteria	Alphaproteobacteria	Rhodobacterales	Rhodobacteraceae	Leisingera	NA
GCF_000204015.1	Asticcacaulis biprosthecium	98.12	0.04	5.411525	61	6	Proteobacteria	Alphaproteobacteria	Caulobacterales	Caulobacteraceae	Asticcacaulis	NA
GCF_000204035.1	Brevundimonas diminuta	95.56	0.18	3.369316	67	8	Proteobacteria	Alphaproteobacteria	Caulobacterales	Caulobacteraceae	Brevundimonas	NA
GCF_000204075.1	Trichormus variabilis_A	100	0.81	7.105752	41	5	Cyanobacteria	Cyanobacteriia	Cyanobacteriales	Nostocaceae	Trichormus	NA
GCF_000204135.1	Chlamydophila pecorum	99.51	0.06	1.106197	41	1	Verrucomicrobiota_A	Chlamydiia	Chlamydiales	Chlamydiaceae	Chlamydophila	NA
GCF_000204155.1	Micromonospora maris	100	0.13	6.732271	70.5	2	Actinobacteriota	Actinomycetia	Mycobacteriales	Micromonosporaceae	Micromonospora	NA	1
GCF_000204195.1	Acidovorax_D radicis	100	0.28	5.530232	64.5	30	Proteobacteria	Gammaproteobacteria	Burkholderiales	Burkholderiaceae	Acidovorax_D	NA
GCF_000204235.1	Cutibacterium humerusii	100	1.03	2.62329	59.5	22	Actinobacteriota	Actinomycetia	Propionibacteriales	Propionibacteriaceae	Cutibacterium	NA
GCF_000204255.1	Chlamydophila psittaci	99.89	0.08	1.17922	39	2	Verrucomicrobiota_A	Chlamydiia	Chlamydiales	Chlamydiaceae	Chlamydophila	NA
GCF_000204315.1	IMCC3088 sp000204315	98.33	1.07	3.039623	51.5	183	Proteobacteria	Gammaproteobacteria	Pseudomonadales	Halieaceae	IMCC3088	NA	1
GCF_000204355.1	Gemella haemolysans_A	99.97	0.12	2.053439	30.5	27	Firmicutes	Bacilli	Staphylococcales	Gemellaceae	Gemella	NA
GCF_000204565.1	Clostridium_H botulinum_B	99.93	0.15	3.207592	28	6	Firmicutes_A	Clostridia	Clostridiales	Clostridiaceae	Clostridium_H	NA
GCF_000204645.1	Alicycliphilus denitrificans	99.99	1.09	5.070751	67.5	2	Proteobacteria	Gammaproteobacteria	Burkholderiales	Burkholderiaceae	Alicycliphilus	NA
GCF_000205025.1	Parasutterella excrementihominis	99.97	1.48	2.831696	48	93	Proteobacteria	Gammaproteobacteria	Burkholderiales	Burkholderiaceae	Parasutterella	NA
GCF_000205165.1	Paraprevotella xylaniphila	100	0.29	3.789812	48.5	87	Bacteroidota	Bacteroidia	Bacteroidales	Bacteroidaceae	Paraprevotella	NA
GCF_000208385.1	Sphaerochaeta_A coccoides	99.02	0.93	2.227296	50.5	1	Spirochaetota	Spirochaetia	Sphaerochaetales	Sphaerochaetaceae	Sphaerochaeta_A	NA
GCF_000208405.1	Selenomonas sputigena	99.99	0.07	2.568361	57	1	Firmicutes_C	Negativicutes	Selenomonadales	Selenomonadaceae	Selenomonas	NA
GCF_000208585.1	Escherichia sp000208585	100	0.19	4.463584	50.5	1	Proteobacteria	Gammaproteobacteria	Enterobacterales	Enterobacteriaceae	Escherichia	NA
GCF_000209655.1	Candidimonas_A sp000209655	100	0.15	3.92481	56.5	2	Proteobacteria	Gammaproteobacteria	Burkholderiales	Burkholderiaceae	Candidimonas_A	NA
GCF_000209735.1	Mycoplasmopsis fermentans	99.59	0.63	1.004014	26.5	1	Firmicutes	Bacilli	Mycoplasmatales	Metamycoplasmataceae	Mycoplasmopsis	NA
GCF_000210055.1	Gordonibacter pamelaeae	82.67	0.63	3.608022	65	1	Actinobacteriota	Coriobacteriia	Coriobacteriales	Eggerthellaceae	Gordonibacter	NA	1
GCF_000210095.1	Ruminococcus_F champanellensis	99.97	0.61	2.573208	53	1	Firmicutes_A	Clostridia	Oscillospirales	Ruminococcaceae	Ruminococcus_F	NA
GCF_000210375.1	Arthrospira platensis	99.99	0.1	6.788435	44	1	Cyanobacteria	Cyanobacteriia	Cyanobacteriales	Phormidiaceae	Arthrospira	NA
GCF_000210575.1	Alistipes shahii	98.54	0.73	3.763317	57.5	1	Bacteroidota	Bacteroidia	Bacteroidales	Rikenellaceae	Alistipes	NA
GCF_000210895.1	Haemophilus_D parainfluenzae_A	100	0.03	2.086875	39.5	1	Proteobacteria	Gammaproteobacteria	Enterobacterales	Pasteurellaceae	Haemophilus_D	NA
GCF_000210915.2	Halobacteriovorax marinus	100	0.52	3.437906	36.5	2	Bdellovibrionota	Bacteriovoracia	Bacteriovoracales	Bacteriovoracaceae	Halobacteriovorax	NA
GCF_000211815.1	Moorea producens	98.55	0.82	8.478612	43.5	161	Cyanobacteria	Cyanobacteriia	Cyanobacteriales	Coleofasciculaceae	Moorea	NA
GCF_000211835.1	Hylemonella gracilis	99.55	0.06	3.618708	65	115	Proteobacteria	Gammaproteobacteria	Burkholderiales	Burkholderiaceae	Hylemonella	NA
GCF_000211855.2	Lacinutrix sp000211855	99.97	0.02	3.296168	30.5	1	Bacteroidota	Bacteroidia	Flavobacteriales	Flavobacteriaceae	Lacinutrix	NA
GCF_000212355.1	Dokdonia sp000212355	99.95	0.02	3.389993	37	1	Bacteroidota	Bacteroidia	Flavobacteriales	Flavobacteriaceae	Dokdonia	NA
GCF_000212375.1	Porphyromonas asaccharolytica	99.95	0.07	2.18637	52	1	Bacteroidota	Bacteroidia	Bacteroidales	Porphyromonadaceae	Porphyromonas	NA
GCF_000212395.1	Thermodesulfobium narugense	99.99	0.08	1.898865	33.5	1	Thermodesulfobiota	Thermodesulfobiia	Thermodesulfobiales	Thermodesulfobiaceae	Thermodesulfobium	NA
GCF_000212415.1	Treponema_F brennaborense	99.68	0.5	3.05558	51	1	Spirochaetota	Spirochaetia	Treponematales	Treponemataceae	Treponema_F	NA
GCF_000212695.1	Cellulomonas fimi	100	0.08	4.266344	74.5	1	Actinobacteriota	Actinomycetia	Actinomycetales	Cellulomonadaceae	Cellulomonas	NA
GCF_000212735.1	Haliscomenobacter hydrossis	100	0.14	8.771651	47	4	Bacteroidota	Bacteroidia	Chitinophagales	Saprospiraceae	Haliscomenobacter	NA
GCF_000212815.1	Streptococcus sanguinis_C	99.99	0.1	2.279404	42.5	5	Firmicutes	Bacilli	Lactobacillales	Streptococcaceae	Streptococcus	NA
GCF_000212855.1	Streptococcus sanguinis_A	99.99	0.08	2.370432	43	6	Firmicutes	Bacilli	Lactobacillales	Streptococcaceae	Streptococcus	NA
GCF_000212915.1	Bacteroides_E coprosuis	99.95	0.56	2.991798	34.5	1	Bacteroidota	Bacteroidia	Bacteroidales	Bacteroidaceae	Bacteroides_E	NA
GCF_000213055.1	Streptomyces sp000213055	100	0.7	7.506727	73	2	Actinobacteriota	Actinomycetia	Streptomycetales	Streptomycetaceae	Streptomyces	NA
GCF_000213255.1	Mahella australiensis	99.88	0	3.135972	43	1	Firmicutes_A	Mahellia	Mahellales	Mahellaceae	Mahella	NA
GCF_000213555.1	Dysgonomonas gadei	99.96	0.09	5.176087	39.5	25	Bacteroidota	Bacteroidia	Bacteroidales	Dysgonomonadaceae	Dysgonomonas	NA
GCF_000213575.1	Dysgonomonas mossii	99.99	0.09	3.954365	37	28	Bacteroidota	Bacteroidia	Bacteroidales	Dysgonomonadaceae	Dysgonomonas	NA
GCF_000213655.1	Alteromonas naphthalenivorans	100	0.33	4.972148	43.5	1	Proteobacteria	Gammaproteobacteria	Enterobacterales	Alteromonadaceae	Alteromonas	NA
GCF_000213785.1	Hydrogenobaculum sp000213785	100	0.21	1.552775	34.5	1	Aquificota	Aquificae	Aquificales	Hydrogenobaculaceae	Hydrogenobaculum	NA
GCF_000213805.1	Pseudomonas_E fulva_B	100	0.07	4.920769	63.5	1	Proteobacteria	Gammaproteobacteria	Pseudomonadales	Pseudomonadaceae	Pseudomonas_E	NA
GCF_000213935.1	Corynebacterium nuruki	100	0.76	3.106595	69	68	Actinobacteriota	Actinomycetia	Mycobacteriales	Mycobacteriaceae	Corynebacterium	NA
GCF_000213975.1	Centipeda periodontii	100	0.84	2.761262	55.5	10	Firmicutes_C	Negativicutes	Selenomonadales	Selenomonadaceae	Centipeda	NA
GCF_000214095.2	Acidithiobacillus ferrivorans	100	0.34	3.207552	56.5	1	Proteobacteria	Gammaproteobacteria	Acidithiobacillales	Acidithiobacillaceae	Acidithiobacillus	NA
GCF_000214135.1	Acinetobacter sp000214135	100	0.32	3.892325	37.5	204	Proteobacteria	Gammaproteobacteria	Pseudomonadales	Moraxellaceae	Acinetobacter	NA
GCF_000214175.1	Hoyosella subflava	100	0.1	4.86349	62	3	Actinobacteriota	Actinomycetia	Mycobacteriales	Mycobacteriaceae	Hoyosella	NA
GCF_000214215.1	Marinomonas posidonica	100	0	3.89994	44	1	Proteobacteria	Gammaproteobacteria	Pseudomonadales	Marinomonadaceae	Marinomonas	NA
GCF_000214355.1	Treponema_E azotonutricium	99.99	1.31	3.855671	49.5	1	Spirochaetota	Spirochaetia	Treponematales	Treponemataceae_B	Treponema_E	NA
GCF_000214375.1	Treponema_E primitia	100	0.6	4.059867	50.5	1	Spirochaetota	Spirochaetia	Treponematales	Treponemataceae_B	Treponema_E	NA
GCF_000214475.1	Parvimonas sp000214475	97.38	5.18	1.556464	28	2	Firmicutes_A	Clostridia	Tissierellales	Helcococcaceae	Parvimonas	NA
GCF_000214595.1	Methylophaga aminisulfidivorans	100	0.06	3.26196	43	3	Proteobacteria	Gammaproteobacteria	Nitrosococcales	Methylophagaceae	Methylophaga	NA
GCF_000214665.1	Methylomonas methanica_B	100	0.23	5.051681	51	1	Proteobacteria	Gammaproteobacteria	Methylococcales	Methylomonadaceae	Methylomonas	NA
GCF_000214825.1	Thiomicrospira cyclica	100	0	1.932455	46.5	1	Proteobacteria	Gammaproteobacteria	Thiomicrospirales	Thiomicrospiraceae	Thiomicrospira	NA
GCF_000215085.1	Desulfotomaculum ruminis	99.96	0.1	3.969014	47	1	Firmicutes_B	Desulfotomaculia	Desulfotomaculales	Desulfotomaculaceae	Desulfotomaculum	NA
GCF_000215105.1	Isoptericola_B variabilis_A	100	0.48	3.30774	73.5	1	Actinobacteriota	Actinomycetia	Actinomycetales	Cellulomonadaceae	Isoptericola_B	NA
GCF_000215385.1	Streptococcus infantis_B	99.98	0.02	1.744061	39	30	Firmicutes	Bacilli	Lactobacillales	Streptococcaceae	Streptococcus	NA
GCF_000215705.1	Ramlibacter tataouinensis	100	0.19	4.070193	69.5	1	Proteobacteria	Gammaproteobacteria	Burkholderiales	Burkholderiaceae	Ramlibacter	NA
GCF_000215745.1	Klebsiella_B aerogenes	100	0.14	5.28035	54.5	1	Proteobacteria	Gammaproteobacteria	Enterobacterales	Enterobacteriaceae	Klebsiella_B	NA
GCF_000215935.2	Haloplasma contractile	98.83	2.24	3.404505	32	34	Firmicutes	Bacilli	Haloplasmatales	Haloplasmataceae	Haloplasma	NA
GCF_000215955.2	Salinisphaera shabanensis	97.51	0.1	3.760335	61.5	41	Proteobacteria	Gammaproteobacteria	Nevskiales	Salinisphaeraceae	Salinisphaera	NA
GCF_000215975.1	Thermodesulfobacterium geofontis	100	0.04	1.634377	30.5	1	Desulfobacterota	Thermodesulfobacteria	Thermodesulfobacteriales	Thermodesulfobacteriaceae	Thermodesulfobacterium	NA
GCF_000217635.1	Buchnera aphidicola_G	99.42	0.02	0.444925	23	1	Proteobacteria	Gammaproteobacteria	Enterobacterales	Enterobacteriaceae	Buchnera	NA
GCF_000217775.1	Paenibacillus polymyxa	100	0.5	5.90358	44.5	13	Firmicutes	Bacilli	Paenibacillales	Paenibacillaceae	Paenibacillus	NA	1
GCF_000217795.1	Thermodesulfatator indicus	99.93	0.21	2.322224	42	1	Desulfobacterota	Thermodesulfobacteria	Thermodesulfobacteriales	Thermodesulfatatoraceae	Thermodesulfatator	NA
GCF_000217815.1	Pseudothermotoga thermarum	99.99	0.45	2.039943	40	1	Thermotogota	Thermotogae	Thermotogales	Thermotogaceae	Pseudothermotoga	NA
GCF_000217915.1	Shewanella sp000217915	99.94	0.42	4.414027	46.5	47	Proteobacteria	Gammaproteobacteria	Enterobacterales	Shewanellaceae	Shewanella	NA
GCF_000217935.1	Pararheinheimera sp000217935	100	0.07	4.523491	46	72	Proteobacteria	Gammaproteobacteria	Enterobacterales	Alteromonadaceae	Pararheinheimera	NA
GCF_000218235.1	Prevotella multisaccharivorax	99.92	0.9	3.388644	48	3	Bacteroidota	Bacteroidia	Bacteroidales	Bacteroidaceae	Prevotella	NA
GCF_000218485.1	Aquimarina agarivorans	99.68	1.21	4.073879	33	183	Bacteroidota	Bacteroidia	Flavobacteriales	Flavobacteriaceae	Aquimarina	NA
GCF_000218525.1	Mesomycoplasma ovipneumoniae_A	97.07	0.74	1.0202	28.5	37	Firmicutes	Bacilli	Mycoplasmatales	Metamycoplasmataceae	Mesomycoplasma	NA
GCF_000218545.1	Cellulomonas gilvus	100	0.04	3.526441	73.5	1	Actinobacteriota	Actinomycetia	Actinomycetales	Cellulomonadaceae	Cellulomonas	NA	1
GCF_000218565.1	Afipia carboxidovorans	100	0.59	3.896074	62	3	Proteobacteria	Alphaproteobacteria	Rhizobiales	Xanthobacteraceae	Afipia	NA
GCF_000218625.1	Flexistipes sinusarabici	99.88	0.39	2.52659	38	1	Deferribacterota	Deferribacteres	Deferribacterales	Flexistipitaceae	Flexistipes	NA
GCF_000218765.1	Caldalkalibacillus thermarum	95.55	0.25	2.895463	47.5	251	Firmicutes	Bacilli	Caldalkalibacillales	Caldalkalibacillaceae	Caldalkalibacillus	NA
GCF_000218785.1	Aliidiomarina sp000218785	99.94	0.03	2.591567	45.5	28	Proteobacteria	Gammaproteobacteria	Enterobacterales	Alteromonadaceae	Aliidiomarina	NA
GCF_000219045.1	Francisella sp000219045	100	0.03	2.035931	32.5	1	Proteobacteria	Gammaproteobacteria	Francisellales	Francisellaceae	Francisella	NA
GCF_000219215.1	Cupriavidus necator	100	2.57	8.480857	65	4	Proteobacteria	Gammaproteobacteria	Burkholderiales	Burkholderiaceae	Cupriavidus	NA
GCF_000219355.1	Midichloria mitochondrii	99.94	1.05	1.183732	36.5	1	Proteobacteria	Alphaproteobacteria	Rickettsiales	Midichloriaceae	Midichloria	NA
GCF_000219535.2	Brevibacillus_B laterosporus_C	99.99	0.43	5.153859	41	3	Firmicutes	Bacilli	Brevibacillales	Brevibacillaceae	Brevibacillus_B	NA	1
GCF_000219565.1	Halomonas sp000219565	99.99	0.01	4.091699	52.5	25	Proteobacteria	Gammaproteobacteria	Pseudomonadales	Halomonadaceae	Halomonas	NA
GCF_000219605.1	Pseudomonas_A stutzeri	100	0.16	4.54793	63.5	1	Proteobacteria	Gammaproteobacteria	Pseudomonadales	Pseudomonadaceae	Pseudomonas_A	NA
GCF_000219725.1	Treponema_G caldarium	100	0.56	3.23934	45.5	1	Spirochaetota	Spirochaetia	Treponematales	Treponemataceae_B	Treponema_G	NA
GCF_000219875.1	Alicyclobacillus acidocaldarius_A	99.99	0.14	3.124048	61.5	1	Firmicutes	Alicyclobacillia	Alicyclobacillales	Alicyclobacillaceae	Alicyclobacillus	NA
GCF_000219915.2	Advenella kashmirensis	99.99	3.95	4.423879	54.5	2	Proteobacteria	Gammaproteobacteria	Burkholderiales	Burkholderiaceae	Advenella	NA
GCF_000220045.1	Streptococcus mitis_AP	100	0.47	2.114708	39.5	54	Firmicutes	Bacilli	Lactobacillales	Streptococcaceae	Streptococcus	NA
GCF_000220065.1	Streptococcus sp000220065	99.97	0.68	1.94325	39	1	Firmicutes	Bacilli	Lactobacillales	Streptococcaceae	Streptococcus	NA
GCF_000220085.1	Streptococcus mitis_K	99.97	0.02	1.943752	40	34	Firmicutes	Bacilli	Lactobacillales	Streptococcaceae	Streptococcus	NA
GCF_000220235.1	Prevotella nigrescens	99.95	0.11	2.669193	42.5	24	Bacteroidota	Bacteroidia	Bacteroidales	Bacteroidaceae	Prevotella	NA
GCF_000220255.1	Prevotella pallens	99.95	0.47	3.1276	37	40	Bacteroidota	Bacteroidia	Bacteroidales	Bacteroidaceae	Prevotella	NA
GCF_000220335.1	Sporosarcina newyorkensis	100	3.04	3.727356	42	42	Firmicutes	Bacilli	Bacillales	Planococcaceae	Sporosarcina	NA
GCF_000220505.1	Microbulbifer agarilyticus_B	100	0.02	3.862761	56.5	57	Proteobacteria	Gammaproteobacteria	Pseudomonadales	Cellvibrionaceae	Microbulbifer	NA
GCF_000220525.1	Ochrovirga pacifica	99.99	0.27	3.384629	33.5	77	Bacteroidota	Bacteroidia	Flavobacteriales	Flavobacteriaceae	Ochrovirga	NA
GCF_000220565.1	Pseudooceanicola sp000220565	100	0.64	4.649474	67	339	Proteobacteria	Alphaproteobacteria	Rhodobacterales	Rhodobacteraceae	Pseudooceanicola	NA
GCF_000220705.2	Streptomyces xinghaiensis	99.98	0.27	7.137891	73	1	Actinobacteriota	Actinomycetia	Streptomycetales	Streptomycetaceae	Streptomyces	NA
GCF_000220835.1	Actinomyces sp000220835	99.96	0.03	2.828172	69.5	12	Actinobacteriota	Actinomycetia	Actinomycetales	Actinomycetaceae	Actinomyces	NA
GCF_000220865.1	Neisseria macacae	100	0.53	2.748368	51	66	Proteobacteria	Gammaproteobacteria	Burkholderiales	Neisseriaceae	Neisseria	NA
GCF_000220945.1	Amycolatopsis mediterranei	100	0.69	10.236779	71	1	Actinobacteriota	Actinomycetia	Mycobacteriales	Pseudonocardiaceae	Amycolatopsis	NA
GCF_000221045.1	Collimonas fungivorans_A	100	0	5.186898	59.5	1	Proteobacteria	Gammaproteobacteria	Burkholderiales	Burkholderiaceae	Collimonas	NA
GCF_000221165.1	Streptococcus mitis_AX	99.99	0.11	1.916998	41	2	Firmicutes	Bacilli	Lactobacillales	Streptococcaceae	Streptococcus	NA
GCF_000222025.1	Haemophilus haemolyticus_G	99.99	5.99	1.884911	38	22	Proteobacteria	Gammaproteobacteria	Enterobacterales	Pasteurellaceae	Haemophilus	NA
GCF_000222305.1	Borreliella bissettii	96.39	0.26	1.403443	28	17	Spirochaetota	Spirochaetia	Borreliales	Borreliaceae	Borreliella	NA
GCF_000222485.1	Cyclobacterium marinum	99.99	0.63	6.221273	38	1	Bacteroidota	Bacteroidia	Cytophagales	Cyclobacteriaceae	Cyclobacterium	NA
GCF_000222585.1	Vibrio scophthalmi	100	0.6	4.854288	44.5	230	Proteobacteria	Gammaproteobacteria	Enterobacterales	Vibrionaceae	Vibrio	NA
GCF_000222605.1	Vibrio ichthyoenteri	100	1.54	4.641086	44	326	Proteobacteria	Gammaproteobacteria	Enterobacterales	Vibrionaceae	Vibrio	NA
GCF_000222685.1	Vibrio nigripulchritudo	100	1.36	6.113582	45.5	332	Proteobacteria	Gammaproteobacteria	Enterobacterales	Vibrionaceae	Vibrio	NA
GCF_000222705.1	Streptococcus mitis_AY	100	0.03	2.02073	40.5	66	Firmicutes	Bacilli	Lactobacillales	Streptococcaceae	Streptococcus	NA
GCF_000222765.1	Streptococcus cristatus	99.84	0.03	1.994424	42.5	10	Firmicutes	Bacilli	Lactobacillales	Streptococcaceae	Streptococcus	NA
GCF_000222785.1	Streptococcus mitis_N	99.99	0	1.975266	40	54	Firmicutes	Bacilli	Lactobacillales	Streptococcaceae	Streptococcus	NA
GCF_000223215.1	Brachyspira intermedia	100	0.53	3.308048	27	2	Spirochaetota	Brachyspirae	Brachyspirales	Brachyspiraceae	Brachyspira	NA
GCF_000223315.1	Parvimonas sp000223315	89.49	4.27	1.483165	28	5	Firmicutes_A	Clostridia	Tissierellales	Helcococcaceae	Parvimonas	NA
GCF_000223335.1	Streptococcus infantis_H	99.95	0.46	1.869505	39.5	16	Firmicutes	Bacilli	Lactobacillales	Streptococcaceae	Streptococcus	NA
GCF_000223375.1	Ketogulonicigenium vulgare	99.99	1.83	3.277101	61.5	3	Proteobacteria	Alphaproteobacteria	Rhodobacterales	Rhodobacteraceae	Ketogulonicigenium	NA
GCF_000223985.1	Thiocapsa marina	99.99	2.42	5.59554	64	62	Proteobacteria	Gammaproteobacteria	Chromatiales	Chromatiaceae	Thiocapsa	NA
GCF_000224005.2	Marichromatium purpuratum	99.96	0.09	3.779112	67.5	1	Proteobacteria	Gammaproteobacteria	Chromatiales	Chromatiaceae	Marichromatium	NA
GCF_000224065.1	Thiorhodococcus drewsii	100	3.23	5.524189	62	141	Proteobacteria	Gammaproteobacteria	Chromatiales	Chromatiaceae	Thiorhodococcus	NA
GCF_000224085.1	Muricauda ruestringensis	99.99	0.12	3.842422	41	1	Bacteroidota	Bacteroidia	Flavobacteriales	Flavobacteriaceae	Muricauda	NA
GCF_000224105.1	Mycoplasma putrefaciens	99.82	0.07	0.832603	26.5	1	Firmicutes	Bacilli	Mycoplasmatales	Mycoplasmataceae	Mycoplasma	NA
GCF_000224335.1	Algorimicrobium argentinensis	99.98	0.89	3.279329	33.5	70	Bacteroidota	Bacteroidia	Flavobacteriales	Flavobacteriaceae	Algorimicrobium	NA	1
GCF_000224415.1	Citricoccus sp000224415	99.87	0.55	3.466927	70.5	67	Actinobacteriota	Actinomycetia	Actinomycetales	Micrococcaceae	Citricoccus	NA
GCF_000224515.1	Desulfosporosinus sp000224515	100	4.08	5.702338	42	282	Firmicutes_B	Desulfitobacteriia	Desulfitobacteriales	Desulfitobacteriaceae	Desulfosporosinus	NA
GCF_000224715.1	Serinicoccus profundi	100	0.07	3.4339	71.5	102	Actinobacteriota	Actinomycetia	Actinomycetales	Dermatophilaceae	Serinicoccus	NA
GCF_000224785.1	Lentibacillus jeotgali	99.78	2.1	3.775822	42	31	Firmicutes	Bacilli	Bacillales	Amphibacillaceae	Lentibacillus	NA
GCF_000225005.1	Ectothiorhodospira sp000225005	99.94	0.4	2.94321	63.5	114	Proteobacteria	Gammaproteobacteria	Ectothiorhodospirales	Ectothiorhodospiraceae	Ectothiorhodospira	NA
GCF_000225345.1	Roseburia hominis	100	1.42	3.592125	48	1	Firmicutes_A	Clostridia	Lachnospirales	Lachnospiraceae	Roseburia	NA
GCF_000225445.1	Buchnera aphidicola_A	99.97	0.18	0.653223	25.5	3	Proteobacteria	Gammaproteobacteria	Enterobacterales	Enterobacteriaceae	Buchnera	NA
GCF_000225465.1	Buchnera aphidicola_B	99.91	0.09	0.627953	24	3	Proteobacteria	Gammaproteobacteria	Enterobacterales	Enterobacteriaceae	Buchnera	NA	1
GCF_000225505.1	Gordonia alkanivorans	100	0.3	5.07155	67	132	Actinobacteriota	Actinomycetia	Mycobacteriales	Mycobacteriaceae	Gordonia	NA	1
GCF_000225525.1	Streptomyces zinciresistens	100	1.24	8.221694	72	525	Actinobacteriota	Actinomycetia	Streptomycetales	Streptomycetaceae	Streptomyces	NA
GCF_000225705.1	Collinsella tanakaei	99.9	0.11	2.492085	60	20	Actinobacteriota	Coriobacteriia	Coriobacteriales	Coriobacteriaceae	Collinsella	NA
GCF_000225825.1	Brachybacterium squillarum	99.99	0.03	3.191479	72.5	8	Actinobacteriota	Actinomycetia	Actinomycetales	Dermabacteraceae	Brachybacterium	NA
GCF_000226215.1	Dietzia alimentaria	99.99	0.08	3.352817	67	39	Actinobacteriota	Actinomycetia	Mycobacteriales	Mycobacteriaceae	Dietzia	NA
GCF_000226255.1	Nitratidesulfovibrio sp000226255	99.98	0.05	4.150685	67	84	Desulfobacterota	Desulfovibrionia	Desulfovibrionales	Desulfovibrionaceae	Nitratidesulfovibrio	NA
GCF_000226295.1	Chloracidobacterium thermophilum	99.99	0.41	3.695372	61	2	Acidobacteriota	Blastocatellia	Chloracidobacteriales	Chloracidobacteriaceae	Chloracidobacterium	NA
GCF_000226315.1	Micavibrio aeruginosavorus_B	99.98	0.41	2.481983	54.5	1	Proteobacteria	Alphaproteobacteria	Micavibrionales	Micavibrionaceae	Micavibrio	NA
GCF_000226565.1	Glaciecola nitratireducens	100	0	4.134229	42	1	Proteobacteria	Gammaproteobacteria	Enterobacterales	Alteromonadaceae	Glaciecola	NA
GCF_000226875.1	Eikenella shayeganii	99.95	0	2.35455	57.5	26	Proteobacteria	Gammaproteobacteria	Burkholderiales	Neisseriaceae	Eikenella	NA
GCF_000226955.1	Sphingomonas elodea_A	100	0.13	4.124388	67	127	Proteobacteria	Alphaproteobacteria	Sphingomonadales	Sphingomonadaceae	Sphingomonas	NA
GCF_000227215.1	Acidithiobacillus thiooxidans	100	0.32	3.019868	53	164	Proteobacteria	Gammaproteobacteria	Acidithiobacillales	Acidithiobacillaceae	Acidithiobacillus	NA
GCF_000227275.1	Neisseria sp000227275	99.99	0	2.739136	51	37	Proteobacteria	Gammaproteobacteria	Burkholderiales	Neisseriaceae	Neisseria	NA
GCF_000227295.1	Cutibacterium avidum	100	0.11	2.55396	63	7	Actinobacteriota	Actinomycetia	Propionibacteriales	Propionibacteriaceae	Cutibacterium	NA
GCF_000227315.1	Peptoniphilus indolicus	95.26	2.57	2.237864	31.5	98	Firmicutes_A	Clostridia	Tissierellales	Peptoniphilaceae	Peptoniphilus	NA
GCF_000227585.1	Glomeribacter gigasporarum_B	95.31	0.59	1.72695	54.5	124	Proteobacteria	Gammaproteobacteria	Burkholderiales	Burkholderiaceae	Glomeribacter	NA
GCF_000227665.2	Thiomicrospira aerophila	100	0.02	2.158359	45.5	1	Proteobacteria	Gammaproteobacteria	Thiomicrospirales	Thiomicrospiraceae	Thiomicrospira	NA	1
GCF_000227685.2	Thioalkalivibrio_B paradoxus	100	0.23	3.756729	66.5	1	Proteobacteria	Gammaproteobacteria	Ectothiorhodospirales	Thioalkalivibrionaceae	Thioalkalivibrio_B	NA
GCF_000227705.2	Thermobacillus composti	99.98	0.87	4.355525	60	2	Firmicutes	Bacilli	Paenibacillales	Paenibacillaceae	Thermobacillus	NA
GCF_000227745.2	Thiocystis violascens	100	1.23	5.017071	62.5	1	Proteobacteria	Gammaproteobacteria	Chromatiales	Chromatiaceae	Thiocystis	NA
GCF_000227765.1	Neisseria wadsworthii	100	0.02	2.467075	48.5	16	Proteobacteria	Gammaproteobacteria	Burkholderiales	Neisseriaceae	Neisseria	NA
GCF_000228725.2	Thiorhodovibrio sp000228725	99.99	0.83	5.342862	60	9	Proteobacteria	Gammaproteobacteria	Chromatiales	Chromatiaceae	Thiorhodovibrio	NA
GCF_000230555.1	Pelagibacterium halotolerans	100	0.13	3.948887	61	2	Proteobacteria	Alphaproteobacteria	Rhizobiales	Devosiaceae	Pelagibacterium	NA
GCF_000230675.1	Synechococcus_C sp000230675	99.53	0.03	2.694843	54	16	Cyanobacteria	Cyanobacteriia	PCC-6307	Cyanobiaceae	Synechococcus_C	NA
GCF_000230695.2	Rhodanobacter denitrificans	100	0.28	4.22549	67	1	Proteobacteria	Gammaproteobacteria	Xanthomonadales	Rhodanobacteraceae	Rhodanobacter	NA
GCF_000230835.1	Clostridium sp000230835	100	1.2	6.477357	30	1	Firmicutes_A	Clostridia	Clostridiales	Clostridiaceae	Clostridium	NA
GCF_000230895.2	Mycobacterium rhodesiae_A	100	0.26	6.415739	65	1	Actinobacteriota	Actinomycetia	Mycobacteriales	Mycobacteriaceae	Mycobacterium	NA
GCF_000230915.1	Paenibacillus lactis	100	0.8	6.805951	51.5	56	Firmicutes	Bacilli	Paenibacillales	Paenibacillaceae	Paenibacillus	NA
GCF_000230975.2	Hyphomicrobium denitrificans_A	100	0.55	3.808687	59.5	1	Proteobacteria	Alphaproteobacteria	Rhizobiales	Hyphomicrobiaceae	Hyphomicrobium	NA
GCF_000230995.2	Mesorhizobium australicum	100	0.63	6.200534	62.5	1	Proteobacteria	Alphaproteobacteria	Rhizobiales	Rhizobiaceae	Mesorhizobium	NA
GCF_000231035.2	Saccharomonospora paurometabolica	91.3	0.26	4.669397	71.5	82	Actinobacteriota	Actinomycetia	Mycobacteriales	Pseudonocardiaceae	Saccharomonospora	NA
GCF_000231055.2	Saccharomonospora azurea	99.99	0.38	4.763852	70	1	Actinobacteriota	Actinomycetia	Mycobacteriales	Pseudonocardiaceae	Saccharomonospora	NA
GCF_000231075.2	Amycolatopsis sp000231075	99.95	0	8.394307	71.5	119	Actinobacteriota	Actinomycetia	Mycobacteriales	Pseudonocardiaceae	Amycolatopsis	NA
GCF_000231275.1	Alistipes_A indistinctus	99.94	0.2	2.855429	54.5	6	Bacteroidota	Bacteroidia	Bacteroidales	Rikenellaceae	Alistipes_A	NA
GCF_000231385.2	Desulfosporosinus meridiei	100	1.83	4.873567	41.5	1	Firmicutes_B	Desulfitobacteriia	Desulfitobacteriales	Desulfitobacteriaceae	Desulfosporosinus	NA
GCF_000231405.2	Desulfitobacterium_A metallireducens	100	0.4	3.176073	41.5	1	Firmicutes_B	Desulfitobacteriia	Desulfitobacteriales	Desulfitobacteriaceae	Desulfitobacterium_A	NA
GCF_000231445.1	Commensalibacter intestini	100	0.24	2.454778	36.5	26	Proteobacteria	Alphaproteobacteria	Acetobacterales	Acetobacteraceae	Commensalibacter	NA
GCF_000233435.1	Blattabacterium sp000233435	97.33	0.06	0.590336	27.5	2	Bacteroidota	Bacteroidia	Flavobacteriales	Blattabacteriaceae	Blattabacterium	NA
GCF_000233455.1	Enterocloster citroniae	99.99	5.89	6.64738	48.5	41	Firmicutes_A	Clostridia	Lachnospirales	Lachnospiraceae	Enterocloster	NA	1
GCF_000233695.2	Desulfobacter postgatei	100	0.98	3.974658	47	1	Desulfobacterota	Desulfobacteria	Desulfobacterales	Desulfobacteraceae	Desulfobacter	NA
GCF_000233715.2	Desulfallas_B gibsoniae	100	3.04	4.855529	45	1	Firmicutes_B	Desulfotomaculia	Desulfotomaculales	Desulfotomaculaceae_A	Desulfallas_B	NA
GCF_000233775.1	Thermovirga lienii	99.96	0.2	1.999646	47	2	Synergistota	Synergistia	Synergistales	Thermovirgaceae	Thermovirga	NA
GCF_000233955.1	Paraprevotella clara	100	2.72	4.233768	48	166	Bacteroidota	Bacteroidia	Bacteroidales	Bacteroidaceae	Paraprevotella	NA
GCF_000234095.1	Centipeda infelix	99.96	0.07	2.413634	55.5	30	Firmicutes_C	Negativicutes	Selenomonadales	Selenomonadaceae	Centipeda	NA
GCF_000234115.1	Alloprevotella rava	99.47	0.05	2.593873	45	30	Bacteroidota	Bacteroidia	Bacteroidales	Bacteroidaceae	Alloprevotella	NA
GCF_000234355.1	Gluconobacter morbifer	99.98	0.41	2.887061	59	19	Proteobacteria	Alphaproteobacteria	Acetobacterales	Acetobacteraceae	Gluconobacter	NA
GCF_000235405.2	Fervidobacterium pennivorans	99.95	2.67	2.166381	38.5	1	Thermotogota	Thermotogae	Thermotogales	Fervidobacteriaceae	Fervidobacterium	NA
GCF_000235445.1	Johnsonella ignava	97.64	0.25	2.687075	35.5	43	Firmicutes_A	Clostridia	Lachnospirales	Lachnospiraceae	Johnsonella	NA
GCF_000235465.1	Fusobacterium sp000235465	99.55	1.74	2.093299	27.5	133	Fusobacteriota	Fusobacteriia	Fusobacteriales	Fusobacteriaceae	Fusobacterium	NA
GCF_000235485.1	Streptococcus sp000235485	99.96	0.01	1.848904	41	22	Firmicutes	Bacilli	Lactobacillales	Streptococcaceae	Streptococcus	NA
GCF_000235505.1	Hungatella_A hathewayi_A	96.5	2.26	5.697783	50	18	Firmicutes_A	Clostridia	Lachnospirales	Lachnospiraceae	Hungatella_A	NA
GCF_000235585.1	Paenibacillus terrae_B	100	0.41	6.083395	46.5	1	Firmicutes	Bacilli	Paenibacillales	Paenibacillaceae	Paenibacillus	NA
GCF_000235605.1	Desulfosporosinus orientis	100	2.68	5.863081	42.5	1	Firmicutes_B	Desulfitobacteriia	Desulfitobacteriales	Desulfitobacteriaceae	Desulfosporosinus	NA
GCF_000235625.1	Marinobacter manganoxydans_A	100	0.14	4.54959	57	88	Proteobacteria	Gammaproteobacteria	Pseudomonadales	Oleiphilaceae	Marinobacter	NA
GCF_000235725.1	Halomonas sp000235725	100	0.06	4.351324	54	102	Proteobacteria	Gammaproteobacteria	Pseudomonadales	Halomonadaceae	Halomonas	NA
GCF_000235745.1	Pseudomonas_A stutzeri_H	100	0.01	4.233213	60.5	199	Proteobacteria	Gammaproteobacteria	Pseudomonadales	Pseudomonadaceae	Pseudomonas_A	NA
GCF_000235885.1	Prevotella stercorea	99.86	0.29	3.097322	48.5	148	Bacteroidota	Bacteroidia	Bacteroidales	Bacteroidaceae	Prevotella	NA
GCF_000236035.1	Halomonas boliviensis	100	0.45	4.208238	54.5	21	Proteobacteria	Gammaproteobacteria	Pseudomonadales	Halomonadaceae	Halomonas	NA
GCF_000236165.1	Legionella dumoffii	100	0.16	3.90967	39.5	3	Proteobacteria	Gammaproteobacteria	Legionellales	Legionellaceae	Legionella	NA
GCF_000236405.1	Blattabacterium punctulatus	99.97	0.1	0.609561	23.5	2	Bacteroidota	Bacteroidia	Flavobacteriales	Blattabacteriaceae	Blattabacterium	NA
GCF_000236565.1	Pseudaminobacter alhagi	100	1.11	6.968952	62.5	375	Proteobacteria	Alphaproteobacteria	Rhizobiales	Rhizobiaceae	Pseudaminobacter	NA	1
GCF_000236585.1	Thermus sp000236585	99.95	0.16	2.263488	68.5	2	Deinococcota	Deinococci	Deinococcales	Thermaceae	Thermus	NA
GCF_000236685.1	Sphaerochaeta pleomorpha	100	2.04	3.590853	46	1	Spirochaetota	Spirochaetia	Sphaerochaetales	Sphaerochaetaceae	Sphaerochaeta	NA
GCF_000236705.1	Owenweeksia hongkongensis	100	0.35	4.000057	40	1	Bacteroidota	Bacteroidia	Flavobacteriales	Schleiferiaceae	Owenweeksia	NA
GCF_000236785.1	Achromobacter arsenitoxydans	100	0.06	6.156664	66	105	Proteobacteria	Gammaproteobacteria	Burkholderiales	Burkholderiaceae	Achromobacter	NA
GCF_000236805.1	Paenibacillus peoriae	99.98	0.13	5.771987	46	49	Firmicutes	Bacilli	Paenibacillales	Paenibacillaceae	Paenibacillus	NA
GCF_000236865.1	Senegalimassilia anaerobia	99.96	0.49	2.398022	62	30	Actinobacteriota	Coriobacteriia	Coriobacteriales	Eggerthellaceae	Senegalimassilia	NA
GCF_000236925.1	Staphylococcus argenteus	100	0.22	2.787638	32	2	Firmicutes	Bacilli	Staphylococcales	Staphylococcaceae	Staphylococcus	NA
GCF_000237085.1	Acetivibrio clariflavus	99.98	0.67	4.897678	35.5	1	Firmicutes_A	Clostridia	Acetivibrionales	Acetivibrionaceae	Acetivibrio	NA
GCF_000237205.1	Simkania negevensis	99.39	0.45	2.628375	41.5	2	Verrucomicrobiota_A	Chlamydiia	Parachlamydiales	Simkaniaceae	Simkania	NA
GCF_000237325.1	Paenibacillus polymyxa_C	100	0.23	6.231122	44.5	2	Firmicutes	Bacilli	Paenibacillales	Paenibacillaceae	Paenibacillus	NA
GCF_000237805.1	Jonquetella anthropi	99.94	0.07	1.675934	59.5	1	Synergistota	Synergistia	Synergistales	Dethiosulfovibrionaceae	Jonquetella	NA
GCF_000237825.1	Thermanaerovibrio velox	99.96	0.02	1.880838	58.5	1	Synergistota	Synergistia	Synergistales	Synergistaceae	Thermanaerovibrio	NA
GCF_000237995.1	Pediococcus claussenii	99.92	0.2	1.978793	37	9	Firmicutes	Bacilli	Lactobacillales	Lactobacillaceae	Pediococcus	NA
GCF_000238055.2	Oribacterium parvum	99.86	0.07	2.470863	42	2	Firmicutes_A	Clostridia	Lachnospirales	Lachnospiraceae	Oribacterium	NA
GCF_000238075.1	Oribacterium asaccharolyticum	98.32	0.44	2.520584	43	9	Firmicutes_A	Clostridia	Lachnospirales	Lachnospiraceae	Oribacterium	NA
GCF_000238115.1	Peptoanaerobacter stomatis	99.13	0.38	2.543633	30	50	Firmicutes_A	Clostridia	Peptostreptococcales	Filifactoraceae	Peptoanaerobacter	NA
GCF_000238255.3	Pseudoalteromonas spongiae	100	0.69	4.752413	40.5	2	Proteobacteria	Gammaproteobacteria	Enterobacterales	Alteromonadaceae	Pseudoalteromonas	NA
GCF_000238315.3	Pseudoalteromonas piscicida	100	1.16	5.488279	43	2	Proteobacteria	Gammaproteobacteria	Enterobacterales	Alteromonadaceae	Pseudoalteromonas	NA
GCF_000238355.1	Pseudoalteromonas haloplanktis	100	0.43	5.021465	40.5	56	Proteobacteria	Gammaproteobacteria	Enterobacterales	Alteromonadaceae	Pseudoalteromonas	NA
GCF_000238395.3	Pseudoalteromonas arctica	100	0.09	4.721971	39	3	Proteobacteria	Gammaproteobacteria	Enterobacterales	Alteromonadaceae	Pseudoalteromonas	NA
GCF_000238595.1	Acidovorax_D sp000238595	100	1.22	5.011736	64	161	Proteobacteria	Gammaproteobacteria	Burkholderiales	Burkholderiaceae	Acidovorax_D	NA
GCF_000238795.1	Haemophilus_A sputorum	100	0.03	2.143543	39.5	87	Proteobacteria	Gammaproteobacteria	Enterobacterales	Pasteurellaceae	Haemophilus_A	NA
GCF_000238915.1	Arthrobacter globiformis	99.97	1.38	4.95441	66	125	Actinobacteriota	Actinomycetia	Actinomycetales	Micrococcaceae	Arthrobacter	NA
GCF_000238995.1	Eperythrozoon_B haemocanis	95.89	0.16	0.919992	35	1	Firmicutes	Bacilli	Mycoplasmatales	Mycoplasmoidaceae	Eperythrozoon_B	NA
GCF_000239155.1	Actinoalloteichus spitiensis	96.22	1.61	5.706534	72	888	Actinobacteriota	Actinomycetia	Mycobacteriales	Pseudonocardiaceae	Actinoalloteichus	NA	1
GCF_000239275.1	Anaeroglobus geminatus	88.17	1.36	1.798854	49	57	Firmicutes_C	Negativicutes	Veillonellales	Megasphaeraceae	Anaeroglobus	NA
GCF_000239295.1	Flavonifractor plautii	99.97	1.6	3.820124	61	242	Firmicutes_A	Clostridia	Oscillospirales	Oscillospiraceae	Flavonifractor	NA
GCF_000239695.1	Actinomyces graevenitzii	99.46	0.72	2.205725	57.5	10	Actinobacteriota	Actinomycetia	Actinomycetales	Actinomycetaceae	Actinomyces	NA
GCF_000239775.1	Bradyrhizobium sp000239775	100	0.41	7.859468	65	497	Proteobacteria	Alphaproteobacteria	Rhizobiales	Xanthobacteraceae	Bradyrhizobium	NA
GCF_000239795.1	Bradyrhizobium sp000239795	99.99	0.12	7.311748	66	803	Proteobacteria	Alphaproteobacteria	Rhizobiales	Xanthobacteraceae	Bradyrhizobium	NA
GCF_000239815.1	Bradyrhizobium sp000239815	99.99	0	8.434788	63.5	350	Proteobacteria	Alphaproteobacteria	Rhizobiales	Xanthobacteraceae	Bradyrhizobium	NA
GCF_000239855.1	Pseudoalteromonas sp000239855	100	0.71	4.253936	38.5	298	Proteobacteria	Gammaproteobacteria	Enterobacterales	Alteromonadaceae	Pseudoalteromonas	NA
GCF_000240165.1	Streptomyces_C cattleya	100	0.3	8.095515	73	2	Actinobacteriota	Actinomycetia	Streptomycetales	Streptomycetaceae	Streptomyces_C	NA
GCF_000240225.1	Patulibacter medicamentivorans	92.97	0.87	5.0925	74	353	Actinobacteriota	Thermoleophilia	Solirubrobacterales	Solirubrobacteraceae	Patulibacter	NA
GCF_000241055.1	Oenococcus kitaharae	99.85	0.22	1.842238	42.5	2	Firmicutes	Bacilli	Lactobacillales	Lactobacillaceae	Oenococcus	NA
GCF_000241265.1	Gordonia araii	99.99	0.05	3.906554	68	98	Actinobacteriota	Actinomycetia	Mycobacteriales	Mycobacteriaceae	Gordonia	NA
GCF_000241305.1	Gordonia effusa	100	0.4	4.703019	62	133	Actinobacteriota	Actinomycetia	Mycobacteriales	Mycobacteriaceae	Gordonia	NA
GCF_000241325.1	Gordonia polyisoprenivorans	100	0.21	6.285478	66.5	113	Actinobacteriota	Actinomycetia	Mycobacteriales	Mycobacteriaceae	Gordonia	NA
GCF_000241345.1	Gordonia amarae	99.85	0.02	5.306375	67	83	Actinobacteriota	Actinomycetia	Mycobacteriales	Mycobacteriaceae	Gordonia	NA
GCF_000241465.1	Sphingomonas echinoides	100	0.1	4.264936	64.5	6	Proteobacteria	Alphaproteobacteria	Sphingomonadales	Sphingomonadaceae	Sphingomonas	NA
GCF_000241485.1	Sphingomonas sp000241485	100	0.69	4.798322	65.5	23	Proteobacteria	Alphaproteobacteria	Sphingomonadales	Sphingomonadaceae	Sphingomonas	NA
GCF_000241525.1	Comamonas testosteroni	100	0.1	5.410155	61	63	Proteobacteria	Gammaproteobacteria	Burkholderiales	Burkholderiaceae	Comamonas	NA
GCF_000241955.1	Rahnella aquatilis	100	0.09	5.4489	52	4	Proteobacteria	Gammaproteobacteria	Enterobacterales	Enterobacteriaceae	Rahnella	NA
GCF_000242255.2	Frateuria aurantia	99.99	0.04	3.603458	63	1	Proteobacteria	Gammaproteobacteria	Xanthomonadales	Rhodanobacteraceae	Frateuria	NA
GCF_000242435.1	Dialister succinatiphilus	99.95	1.08	2.499879	50	14	Firmicutes_C	Negativicutes	Veillonellales	Dialisteraceae	Dialister	NA
GCF_000242455.2	Singulisphaera acidiphila	100	7.38	9.755686	62	4	Planctomycetota	Planctomycetes	Isosphaerales	Isosphaeraceae	Singulisphaera	NA
GCF_000242595.2	Spirochaeta_B africana	99.98	0.33	3.285855	57.5	1	Spirochaetota	Spirochaetia	Spirochaetales	Alkalispirochaetaceae	Spirochaeta_B	NA
GCF_000242615.2	Holophaga foetida	98.36	0.6	4.127237	62.5	3	Acidobacteriota	Holophagae	Holophagales	Holophagaceae	Holophaga	NA
GCF_000242635.2	Solitalea canadensis	99.99	0.61	5.202069	37	1	Bacteroidota	Bacteroidia	Sphingobacteriales	Sphingobacteriaceae	Solitalea	NA
GCF_000242655.1	Pseudomonas_E sp000242655	100	0.71	7.021839	61	95	Proteobacteria	Gammaproteobacteria	Pseudomonadales	Pseudomonadaceae	Pseudomonas_E	NA
GCF_000242715.1	Streptomyces acidiscabies	100	1.39	11.005945	70.5	244	Actinobacteriota	Actinomycetia	Streptomycetales	Streptomycetaceae	Streptomyces	NA
GCF_000242895.2	1NLA3E sp000242895	100	0.75	4.815602	37.5	1	Firmicutes	Bacilli	Bacillales	Bacillaceae_A	1NLA3E	NA
GCF_000242915.1	Sulfurimonas gotlandica	100	0.38	2.952682	33.5	1	Campylobacterota	Campylobacteria	Campylobacterales	Sulfurimonadaceae	Sulfurimonas	NA
GCF_000243075.1	Oceanimonas sp000243075	99.99	0.04	3.527244	61	3	Proteobacteria	Gammaproteobacteria	Enterobacterales	Aeromonadaceae	Oceanimonas	NA
GCF_000243095.1	Cupriavidus basilensis_D	99.16	5.3	8.546215	65	416	Proteobacteria	Gammaproteobacteria	Burkholderiales	Burkholderiaceae	Cupriavidus	NA
GCF_000243115.2	Niabella soli	99.9	0.18	4.697343	45	1	Bacteroidota	Bacteroidia	Chitinophagales	Chitinophagaceae	Niabella	NA
GCF_000243135.2	Desulfitobacterium dichloroeliminans	99.99	1.18	3.624449	44	1	Firmicutes_B	Desulfitobacteriia	Desulfitobacteriales	Desulfitobacteriaceae	Desulfitobacterium	NA
GCF_000243155.2	Desulfitobacterium dehalogenans	100	1.01	4.321753	44.5	1	Firmicutes_B	Desulfitobacteriia	Desulfitobacteriales	Desulfitobacteriaceae	Desulfitobacterium	NA
GCF_000243215.1	Odoribacter laneus	100	1.06	3.773011	40.5	9	Bacteroidota	Bacteroidia	Bacteroidales	Marinifilaceae	Odoribacter	NA
GCF_000243235.1	Gillisia limnaea	99.99	2.15	3.966857	37.5	2	Bacteroidota	Bacteroidia	Flavobacteriales	Flavobacteriaceae	Gillisia	NA
GCF_000243275.1	Myroides odoratus	99.78	1.79	4.301842	35.5	1	Bacteroidota	Bacteroidia	Flavobacteriales	Flavobacteriaceae	Myroides	NA
GCF_000243335.1	Leptonema illini	95.05	2.7	4.52276	54	3	Spirochaetota	Leptospirae	Leptospirales	Leptonemataceae	Leptonema	NA
GCF_000243395.2	Saccharomonospora glauca	99.97	0.28	4.564108	69	2	Actinobacteriota	Actinomycetia	Mycobacteriales	Pseudonocardiaceae	Saccharomonospora	NA
GCF_000243415.2	Mycobacterium tusciae_A	100	0.91	7.306413	65	4	Actinobacteriota	Actinomycetia	Mycobacteriales	Mycobacteriaceae	Mycobacterium	NA
GCF_000243675.2	Leptospira_B inadai	98.91	1.5	4.457871	44.5	27	Spirochaetota	Leptospirae	Leptospirales	Leptospiraceae	Leptospira_B	NA
GCF_000243695.2	Leptospira kirschneri	100	0.31	4.409424	35.5	24	Spirochaetota	Leptospirae	Leptospirales	Leptospiraceae	Leptospira	NA
GCF_000243715.2	Leptospira_B broomii	99.74	0.63	4.395904	42.5	12	Spirochaetota	Leptospirae	Leptospirales	Leptospiraceae	Leptospira_B	NA
GCF_000243735.2	Leptospira kmetyi	99.97	0.32	4.418431	44.5	4	Spirochaetota	Leptospirae	Leptospirales	Leptospiraceae	Leptospira	NA
GCF_000243815.2	Leptospira alexanderi	99.99	1.3	4.223825	40	65	Spirochaetota	Leptospirae	Leptospirales	Leptospiraceae	Leptospira	NA
GCF_000244755.1	Leptospira_B licerasiae	99.97	0.69	4.211147	41	14	Spirochaetota	Leptospirae	Leptospirales	Leptospiraceae	Leptospira_B	NA
GCF_000244875.1	Ruminiclostridium sp000244875	99.99	0.64	4.613747	37	1	Firmicutes_A	Clostridia	Acetivibrionales	Acetivibrionaceae	Ruminiclostridium	NA
GCF_000244895.1	Desulfosporosinus youngiae	100	3.26	5.660978	44	1	Firmicutes_B	Desulfitobacteriia	Desulfitobacteriales	Desulfitobacteriaceae	Desulfosporosinus	NA
GCF_000244915.1	Bradyrhizobium sp000244915	100	0.74	7.784016	63	1	Proteobacteria	Alphaproteobacteria	Rhizobiales	Xanthobacteraceae	Bradyrhizobium	NA
GCF_000244935.1	Bradyrhizobium sp000244935	100	2.58	8.719808	63	2	Proteobacteria	Alphaproteobacteria	Rhizobiales	Xanthobacteraceae	Bradyrhizobium	NA
GCF_000244955.1	Saccharomonospora marina	99.98	1.54	5.965593	68.5	1	Actinobacteriota	Actinomycetia	Mycobacteriales	Pseudonocardiaceae	Saccharomonospora	NA
GCF_000244975.1	Saccharomonospora cyanea	99.99	0.38	5.408301	69.5	1	Actinobacteriota	Actinomycetia	Mycobacteriales	Pseudonocardiaceae	Saccharomonospora	NA
GCF_000245015.1	Beggiatoa alba	100	0.08	4.265146	40.5	3	Proteobacteria	Gammaproteobacteria	Beggiatoales	Beggiatoaceae	Beggiatoa	NA
GCF_000245335.1	Bacillus mojavensis	100	0.15	3.957021	43.5	29	Firmicutes	Bacilli	Bacillales	Bacillaceae	Bacillus	NA
GCF_000245555.1	Paenibacillus_B dendritiformis	96.51	4.26	6.375964	54	199	Firmicutes	Bacilli	Paenibacillales	Paenibacillaceae	Paenibacillus_B	NA
GCF_000245735.1	Alishewanella jeotgali	100	0.06	3.831357	50.5	65	Proteobacteria	Gammaproteobacteria	Enterobacterales	Alteromonadaceae	Alishewanella	NA
GCF_000245755.1	Helcococcus kunzii	99.3	0.96	2.096464	29	2	Firmicutes_A	Clostridia	Tissierellales	Helcococcaceae	Helcococcus	NA
GCF_000245775.1	Megamonas funiformis	100	0.17	2.562512	31	13	Firmicutes_C	Negativicutes	Selenomonadales	Selenomonadaceae	Megamonas	NA
GCF_000245795.1	Facklamia languida	99.02	0.21	1.717767	43.5	1	Firmicutes	Bacilli	Lactobacillales	Aerococcaceae	Facklamia	NA
GCF_000245815.1	Dolosigranulum pigrum	99.77	0.33	1.862135	39.5	2	Firmicutes	Bacilli	Lactobacillales	Carnobacteriaceae	Dolosigranulum	NA
GCF_000246855.1	Niastella koreensis	100	1.15	9.033684	44.5	1	Bacteroidota	Bacteroidia	Chitinophagales	Chitinophagaceae	Niastella	NA
GCF_000246875.1	Halomonas sp000246875	100	0	4.992811	64	173	Proteobacteria	Gammaproteobacteria	Pseudomonadales	Halomonadaceae	Halomonas	NA
GCF_000246895.1	Clostridium_I arbusti	99.99	0.82	3.970278	29.5	243	Firmicutes_A	Clostridia	Clostridiales	Clostridiaceae	Clostridium_I	NA
GCF_000246945.1	Myroides injenensis	99.83	0.09	3.45816	31	226	Bacteroidota	Bacteroidia	Flavobacteriales	Flavobacteriaceae	Myroides	NA
GCF_000247475.1	Allorhizobium sp000247475	94.35	0.27	5.505	60	441	Proteobacteria	Alphaproteobacteria	Rhizobiales	Rhizobiaceae	Allorhizobium	NA
GCF_000247495.1	Psychrobacter sp000247495	100	0.56	3.510716	43	42	Proteobacteria	Gammaproteobacteria	Pseudomonadales	Moraxellaceae	Psychrobacter	NA
GCF_000247565.1	Wigglesworthia glossinidia_B	100	0.28	0.719535	25	1	Proteobacteria	Gammaproteobacteria	Enterobacterales	Enterobacteriaceae	Wigglesworthia	NA
GCF_000247605.1	Acetobacterium woodii	100	0.33	4.044777	39	1	Firmicutes_A	Clostridia	Eubacteriales	Eubacteriaceae	Acetobacterium	NA	1
GCF_000247645.1	Rhodoglobus sp000247645	99.8	0.02	3.109262	60	6	Actinobacteriota	Actinomycetia	Actinomycetales	Microbacteriaceae	Rhodoglobus	NA
GCF_000247995.1	Mobilicoccus pelagius	100	0.72	3.544917	71.5	97	Actinobacteriota	Actinomycetia	Actinomycetales	Dermatophilaceae	Mobilicoccus	NA
GCF_000248055.1	Gordonia sputi	99.99	0.04	4.952979	65	158	Actinobacteriota	Actinomycetia	Mycobacteriales	Mycobacteriaceae	Gordonia	NA
GCF_000248075.1	Gordonia otitidis	100	0.25	5.295895	65	273	Actinobacteriota	Actinomycetia	Mycobacteriales	Mycobacteriaceae	Gordonia	NA
GCF_000250635.1	Saprospira grandis_B	99.97	0.34	4.400185	46	2	Bacteroidota	Bacteroidia	Chitinophagales	Saprospiraceae	Saprospira	NA
GCF_000250655.1	Paenibacillus_G mucilaginosus	99.99	1.66	8.739048	58	1	Firmicutes	Bacilli	Paenibacillales	Paenibacillaceae	Paenibacillus_G	NA
GCF_000250675.2	Nocardia brasiliensis_B	100	0.54	9.436348	68	1	Actinobacteriota	Actinomycetia	Mycobacteriales	Mycobacteriaceae	Nocardia	NA
GCF_000250735.1	Anaerophaga thermohalophila_A	99.97	2.05	4.543205	41	371	Bacteroidota	Bacteroidia	Bacteroidales	Marinilabiliaceae	Anaerophaga	NA
GCF_000250875.1	Sutterella parvirubra	95.89	0.92	2.376899	65	188	Proteobacteria	Gammaproteobacteria	Burkholderiales	Burkholderiaceae	Sutterella	NA
GCF_000251145.1	Sphingomonas sp000251145	99.98	2.58	4.76993	65	68	Proteobacteria	Alphaproteobacteria	Sphingomonadales	Sphingomonadaceae	Sphingomonas	NA
GCF_000252125.1	Flavobacterium frigoris_A	99.95	0.24	3.934101	34	52	Bacteroidota	Bacteroidia	Flavobacteriales	Flavobacteriaceae	Flavobacterium	NA
GCF_000252165.1	Glaciecola punicea	99.98	0.12	3.076861	43	35	Proteobacteria	Gammaproteobacteria	Enterobacterales	Alteromonadaceae	Glaciecola	NA
GCF_000252445.1	Deinococcus gobiensis	99.92	0.28	4.406036	69	7	Deinococcota	Deinococci	Deinococcales	Deinococcaceae	Deinococcus	NA
GCF_000252855.1	Riemerella anatipestifer	99.97	0.09	2.164087	35	1	Bacteroidota	Bacteroidia	Flavobacteriales	Weeksellaceae	Riemerella	NA
GCF_000252955.1	Xenorhabdus nematophila	100	0.6	4.587917	44	2	Proteobacteria	Gammaproteobacteria	Enterobacterales	Enterobacteriaceae	Xenorhabdus	NA
GCF_000252995.1	Salmonella bongori	100	0.14	4.460105	51	1	Proteobacteria	Gammaproteobacteria	Enterobacterales	Enterobacteriaceae	Salmonella	NA
GCF_000253115.1	Thiomonas arsenitoxydans	100	0.17	3.785534	63.5	2	Proteobacteria	Gammaproteobacteria	Burkholderiales	Burkholderiaceae	Thiomonas	NA
GCF_000253155.1	Streptococcus oralis_L	99.98	0.03	1.95869	41	1	Firmicutes	Bacilli	Lactobacillales	Streptococcaceae	Streptococcus	NA
GCF_000253235.1	Streptomyces venezuelae	100	0.12	8.226158	72	1	Actinobacteriota	Actinomycetia	Streptomycetales	Streptomycetaceae	Streptomyces	NA
GCF_000253255.1	Novosphingobium sp000253255	100	0.94	5.313905	63	4	Proteobacteria	Alphaproteobacteria	Sphingomonadales	Sphingomonadaceae	Novosphingobium	NA
GCF_000253295.1	Hyphomicrobium sp000253295	100	0.65	4.757528	59	1	Proteobacteria	Alphaproteobacteria	Rhizobiales	Hyphomicrobiaceae	Hyphomicrobium	NA
GCF_000254135.1	Campylobacter_D coli	99.99	0.13	1.851478	31	187	Campylobacterota	Campylobacteria	Campylobacterales	Campylobacteraceae	Campylobacter_D	NA
GCF_000255115.2	Desulfosporosinus acidiphilus	99.99	0.42	4.991181	42	3	Firmicutes_B	Desulfitobacteriia	Desulfitobacteriales	Desulfitobacteriaceae	Desulfosporosinus	NA
GCF_000255135.1	Marinitoga piezophila	99.95	0.31	2.244793	29	2	Thermotogota	Thermotogae	Petrotogales	Petrotogaceae	Marinitoga	NA
GCF_000255295.1	Corallococcus coralloides	100	0.64	10.080619	69.5	1	Myxococcota	Myxococcia	Myxococcales	Myxococcaceae	Corallococcus	NA
GCF_000255355.1	Rickettsia helvetica	99.97	0.38	1.417115	32	2	Proteobacteria	Alphaproteobacteria	Rickettsiales	Rickettsiaceae	Rickettsia	NA
GCF_000255455.1	Aquimarina agarilytica	99.26	0.32	4.25707	32.5	89	Bacteroidota	Bacteroidia	Flavobacteriales	Flavobacteriaceae	Aquimarina	NA	1
GCF_000255495.1	Liquorilactobacillus vini	100	0.16	2.195706	37.5	220	Firmicutes	Bacilli	Lactobacillales	Lactobacillaceae	Liquorilactobacillus	NA
GCF_000255535.1	Rahnella aquatilis_B	100	0.19	5.656799	52	4	Proteobacteria	Gammaproteobacteria	Enterobacterales	Enterobacteriaceae	Rahnella	NA
GCF_000255555.1	Treponema_D saccharophilum	99.72	0.49	3.453898	53	56	Spirochaetota	Spirochaetia	Treponematales	Treponemataceae	Treponema_D	NA
GCF_000255655.1	Schlesneria paludicola	100	1.14	8.702386	55.5	23	Planctomycetota	Planctomycetes	Planctomycetales	Planctomycetaceae	Schlesneria	NA
GCF_000255705.1	Zavarzinella formosa	100	2.26	10.086423	59	105	Planctomycetota	Planctomycetes	Gemmatales	Gemmataceae	Zavarzinella	NA
GCF_000256565.1	Herbaspirillum lusitanum	96.29	3.18	4.904866	60	820	Proteobacteria	Gammaproteobacteria	Burkholderiales	Burkholderiaceae	Herbaspirillum	NA
GCF_000257205.1	Vibrio ordalii	99.96	0	3.412166	44.5	254	Proteobacteria	Gammaproteobacteria	Enterobacterales	Vibrionaceae	Vibrio	NA
GCF_000257645.1	Rouxiella sp000257645	100	1.81	5.25455	50	114	Proteobacteria	Gammaproteobacteria	Enterobacterales	Enterobacteriaceae	Rouxiella	NA
GCF_000257665.1	Aquiluna sp000257665	99.46	0	1.359862	51.5	6	Actinobacteriota	Actinomycetia	Actinomycetales	Microbacteriaceae	Aquiluna	NA
GCF_000257785.1	Streptococcus constellatus	99.97	0.12	1.840061	37.5	54	Firmicutes	Bacilli	Lactobacillales	Streptococcaceae	Streptococcus	NA
GCF_000257845.1	Streptococcus oralis_W	100	0.02	1.853895	41	20	Firmicutes	Bacilli	Lactobacillales	Streptococcaceae	Streptococcus	NA
GCF_000257905.1	Streptococcus mitis_L	100	0.03	1.979452	39.5	82	Firmicutes	Bacilli	Lactobacillales	Streptococcaceae	Streptococcus	NA
GCF_000257925.1	Prevotella sp000257925	99.9	0.1	2.945767	41	74	Bacteroidota	Bacteroidia	Bacteroidales	Bacteroidaceae	Prevotella	NA
GCF_000258175.1	Saccharomonospora xinjiangensis	99.99	0.74	4.776006	68.5	2	Actinobacteriota	Actinomycetia	Mycobacteriales	Pseudonocardiaceae	Saccharomonospora	NA
GCF_000258405.1	Ignavibacterium album	99.94	0.05	3.658997	33.5	1	Bacteroidota	Ignavibacteria	Ignavibacteriales	Ignavibacteriaceae	Ignavibacterium	NA
GCF_000258495.1	Pedobacter agri	99.89	3.06	5.141552	38	379	Bacteroidota	Bacteroidia	Sphingobacteriales	Sphingobacteriaceae	Pedobacter	NA
GCF_000258595.1	Streptomyces somaliensis	100	0.14	5.176903	74	243	Actinobacteriota	Actinomycetia	Streptomycetales	Streptomycetaceae	Streptomyces	NA
GCF_000259075.1	Marinilabilia salmonicolor	99.99	2.57	4.982627	41.5	72	Bacteroidota	Bacteroidia	Bacteroidales	Marinilabiliaceae	Marinilabilia	NA
GCF_000259195.1	Pseudomonas_E donghuensis	100	0.51	5.646028	62	64	Proteobacteria	Gammaproteobacteria	Pseudomonadales	Pseudomonadaceae	Pseudomonas_E	NA
GCF_000259255.1	Helicobacter cetorum_B	100	0.2	1.960111	34.5	2	Campylobacterota	Campylobacteria	Campylobacterales	Helicobacteraceae	Helicobacter	NA
GCF_000259275.1	Helicobacter cetorum	99.99	0.03	1.84779	35.5	2	Campylobacterota	Campylobacteria	Campylobacterales	Helicobacteraceae	Helicobacter	NA
GCF_000259505.1	Streptococcus sp000259505	100	0.03	1.860312	39	31	Firmicutes	Bacilli	Lactobacillales	Streptococcaceae	Streptococcus	NA
GCF_000260115.1	Joostella marina	99.99	1.41	4.508243	33.5	2	Bacteroidota	Bacteroidia	Flavobacteriales	Flavobacteriaceae	Joostella	NA
GCF_000260415.1	Liquorilactobacillus mali	100	3.5	2.652969	36	122	Firmicutes	Bacilli	Lactobacillales	Lactobacillaceae	Liquorilactobacillus	NA
GCF_000260435.1	Lacticaseibacillus zeae	99.95	0.48	3.110326	47.5	113	Firmicutes	Bacilli	Lactobacillales	Lactobacillaceae	Lacticaseibacillus	NA
GCF_000260655.1	Neisseria sicca_B	99.95	0.05	2.638449	51	210	Proteobacteria	Gammaproteobacteria	Burkholderiales	Neisseriaceae	Neisseria	NA
GCF_000260715.1	Bifidobacterium animalis	99.96	0.51	1.932693	60	1	Actinobacteriota	Actinomycetia	Actinomycetales	Bifidobacteriaceae	Bifidobacterium	NA
GCF_000260795.1	Treponema_D sp000260795	95.72	0.04	3.032045	40	147	Spirochaetota	Spirochaetia	Treponematales	Treponemataceae	Treponema_D	NA
GCF_000260835.1	Imtechella halotolerans	99.85	0.27	3.086951	35.5	44	Bacteroidota	Bacteroidia	Flavobacteriales	Flavobacteriaceae	Imtechella	NA
GCF_000260965.1	Methylophaga frappieri	100	0.31	2.74529	47.5	2	Proteobacteria	Gammaproteobacteria	Nitrosococcales	Methylophagaceae	Methylophaga	NA
GCF_000260985.4	Methylophaga nitratireducenticrescens	99.99	0.22	3.1371	44.5	1	Proteobacteria	Gammaproteobacteria	Nitrosococcales	Methylophagaceae	Methylophaga	NA
GCF_000261045.2	Serratia plymuthica_A	100	0.33	5.474685	55.5	1	Proteobacteria	Gammaproteobacteria	Enterobacterales	Enterobacteriaceae	Serratia	NA
GCF_000261345.2	Streptomyces globisporus_C	100	0	7.783599	71.5	3	Actinobacteriota	Actinomycetia	Streptomycetales	Streptomycetaceae	Streptomyces	NA
GCF_000261365.1	Herbaspirillum sp000261365	99.99	0.02	5.047645	62	6	Proteobacteria	Gammaproteobacteria	Burkholderiales	Burkholderiaceae	Herbaspirillum	NA
GCF_000261685.1	Bradyrhizobium sp000261685	99.99	1.44	7.916986	63.5	508	Proteobacteria	Alphaproteobacteria	Rhizobiales	Xanthobacteraceae	Bradyrhizobium	NA
GCF_000262045.1	Bacillus siamensis	100	0.03	3.779696	46	51	Firmicutes	Bacilli	Bacillales	Bacillaceae	Bacillus	NA
GCF_000262245.1	Basfia bettyae	100	2.13	2.25316	36	47	Proteobacteria	Gammaproteobacteria	Enterobacterales	Pasteurellaceae	Basfia	NA
GCF_000262305.1	Shimwellia blattae	100	0.08	4.158725	56.5	1	Proteobacteria	Gammaproteobacteria	Enterobacterales	Enterobacteriaceae	Shimwellia	NA
GCF_000262345.1	Streptomyces xiaopingdaonensis	98.44	0.01	6.466982	72	385	Actinobacteriota	Actinomycetia	Streptomycetales	Streptomycetaceae	Streptomyces	NA
GCF_000262405.1	Microvirga lotononidis	100	3.01	7.082538	63	18	Proteobacteria	Alphaproteobacteria	Rhizobiales	Beijerinckiaceae	Microvirga	NA
GCF_000262545.1	Prevotella bivia	99.99	0.06	2.521238	39.5	3	Bacteroidota	Bacteroidia	Bacteroidales	Bacteroidaceae	Prevotella	NA
GCF_000262715.1	Blattabacterium sp000262715	99.54	0.08	0.632588	25.5	2	Bacteroidota	Bacteroidia	Flavobacteriales	Blattabacteriaceae	Blattabacterium	NA
GCF_000262755.1	Bacillus_Z methanolicus	100	0	3.426513	39	7	Firmicutes	Bacilli	Bacillales	Bacillaceae_A	Bacillus_Z	NA	1
GCF_000263355.1	Cellvibrio sp000263355	100	0.47	4.850682	48.5	23	Proteobacteria	Gammaproteobacteria	Pseudomonadales	Cellvibrionaceae	Cellvibrio	NA
GCF_000263595.1	Bifidobacterium vaginale_E	99.78	0.21	1.548244	42.5	27	Actinobacteriota	Actinomycetia	Actinomycetales	Bifidobacteriaceae	Bifidobacterium	NA
GCF_000263635.1	Bifidobacterium vaginale_C	99.97	0.18	1.490797	43	11	Actinobacteriota	Actinomycetia	Actinomycetales	Bifidobacteriaceae	Bifidobacterium	NA
GCF_000263715.2	Pseudomonas_E synxantha_A	100	0.15	6.297495	59.5	1	Proteobacteria	Gammaproteobacteria	Pseudomonadales	Pseudomonadaceae	Pseudomonas_E	NA
GCF_000263855.1	Pseudomonas_E sp000263855	99.9	0.44	6.310633	62.5	88	Proteobacteria	Gammaproteobacteria	Pseudomonadales	Pseudomonadaceae	Pseudomonas_E	NA
GCF_000264055.1	Flavobacterium sp000264055	100	0.19	3.955605	34.5	285	Bacteroidota	Bacteroidia	Flavobacteriales	Flavobacteriaceae	Flavobacterium	NA
GCF_000264295.1	Rhodanobacter spathiphylli	99.93	0.04	3.910579	66.5	203	Proteobacteria	Gammaproteobacteria	Xanthomonadales	Rhodanobacteraceae	Rhodanobacter	NA
GCF_000264315.1	Rhodanobacter fulvus	99.94	0.43	3.8796	65.5	130	Proteobacteria	Gammaproteobacteria	Xanthomonadales	Rhodanobacteraceae	Rhodanobacter	NA
GCF_000264375.1	Rhodanobacter thiooxydans	100	0.28	4.093898	67	210	Proteobacteria	Gammaproteobacteria	Xanthomonadales	Rhodanobacteraceae	Rhodanobacter	NA
GCF_000264455.2	Tistrella mobilis	100	1.23	6.512983	68	5	Proteobacteria	Alphaproteobacteria	Tistrellales	Tistrellaceae	Tistrella	NA
GCF_000264765.2	Edwardsiella anguillarum	100	0.87	4.329652	58	3	Proteobacteria	Gammaproteobacteria	Enterobacterales	Enterobacteriaceae	Edwardsiella	NA
GCF_000264785.1	Edwardsiella ictaluri	100	0.03	3.703689	57.5	117	Proteobacteria	Gammaproteobacteria	Enterobacterales	Enterobacteriaceae	Edwardsiella	NA
GCF_000264945.2	Sphingobium indicum	100	0.57	3.945731	65	4	Proteobacteria	Alphaproteobacteria	Sphingomonadales	Sphingomonadaceae	Sphingobium	NA
GCF_000265075.1	Nitritalea halalkaliphila	88.56	4.67	3.633701	48.5	140	Bacteroidota	Bacteroidia	Cytophagales	Cyclobacteriaceae	Nitritalea	NA
GCF_000265205.3	Sinorhizobium fredii_B	100	1.09	7.032323	61.5	20	Proteobacteria	Alphaproteobacteria	Rhizobiales	Rhizobiaceae	Sinorhizobium	NA
GCF_000265245.1	Halomonas smyrnensis	95.88	0.83	3.561919	67.5	34	Proteobacteria	Gammaproteobacteria	Pseudomonadales	Halomonadaceae	Halomonas	NA
GCF_000265295.1	Sulfurospirillum barnesii	99.99	0.21	2.510109	38.5	1	Campylobacterota	Campylobacteria	Campylobacterales	Sulfurospirillaceae	Sulfurospirillum	NA
GCF_000265365.1	Alistipes finegoldii	100	0.47	3.734239	56.5	1	Bacteroidota	Bacteroidia	Bacteroidales	Rikenellaceae	Alistipes	NA
GCF_000265385.1	Aequorivita sublithincola	99.75	0.18	3.520671	36	1	Bacteroidota	Bacteroidia	Flavobacteriales	Flavobacteriaceae	Aequorivita	NA
GCF_000265405.1	Belliella baltica	99.98	0.19	4.196595	36.5	1	Bacteroidota	Bacteroidia	Cytophagales	Cyclobacteriaceae	Belliella	NA
GCF_000265425.1	Terriglobus roseus	99.99	9.37	5.227858	60	1	Acidobacteriota	Acidobacteriae	Acidobacteriales	Acidobacteriaceae	Terriglobus	NA
GCF_000265465.1	Ornithobacterium rhinotracheale	99.96	0.13	2.399175	37	1	Bacteroidota	Bacteroidia	Flavobacteriales	Weeksellaceae	Ornithobacterium	NA
GCF_000265505.1	Bernardetia litoralis	98.87	0.13	4.919337	30.5	1	Bacteroidota	Bacteroidia	Cytophagales	Bernardetiaceae	Bernardetia	NA
GCF_000266865.1	Mycoplasmopsis agalactiae_A	99.26	0.72	0.919593	29.5	22	Firmicutes	Bacilli	Mycoplasmatales	Metamycoplasmataceae	Mycoplasmopsis	NA
GCF_000266885.1	Turneriella parva	99.99	0.88	4.409302	53.5	2	Spirochaetota	Leptospirae	Turneriellales	Turneriellaceae	Turneriella	NA	1
GCF_000266905.1	Mycobacterium chubuense_A	100	0.38	6.342624	68	3	Actinobacteriota	Actinomycetia	Mycobacteriales	Mycobacteriaceae	Mycobacterium	NA
GCF_000266945.1	Desulfomonile tiedjei	99.99	2.72	6.527027	50	2	Desulfobacterota	Desulfomonilia	Desulfomonilales	Desulfomonilaceae	Desulfomonile	NA
GCF_000267545.1	Pseudomonas_A stutzeri_U	100	0.03	4.709064	62.5	1	Proteobacteria	Gammaproteobacteria	Pseudomonadales	Pseudomonadaceae	Pseudomonas_A	NA
GCF_000269605.1	Scardovia wiggsiae	96.14	0.14	1.550817	52.5	1	Actinobacteriota	Actinomycetia	Actinomycetales	Bifidobacteriaceae	Scardovia	NA
GCF_000269805.1	Actinomyces massiliensis	99.98	0.58	3.371034	67.5	13	Actinobacteriota	Actinomycetia	Actinomycetales	Actinomycetaceae	Actinomyces	NA
GCF_000269865.1	Fictibacillus_C macauensis	99.99	0.09	3.736359	40.5	55	Firmicutes	Bacilli	Bacillales	Fictibacillaceae	Fictibacillus_C	NA
GCF_000269905.1	Alkalibacillus haloalkaliphilus	97.28	3.4	2.908057	37	325	Firmicutes	Bacilli	Bacillales	Alkalibacillaceae	Alkalibacillus	NA
GCF_000269925.1	Lactococcus garvieae	100	0.06	1.950135	38.5	1	Firmicutes	Bacilli	Lactobacillales	Streptococcaceae	Lactococcus	NA
GCF_000269965.1	Bifidobacterium infantis	99.98	1.13	2.828958	59.5	1	Actinobacteriota	Actinomycetia	Actinomycetales	Bifidobacteriaceae	Bifidobacterium	NA
GCF_000269985.1	Kitasatospora setae	100	1.94	8.783278	74	1	Actinobacteriota	Actinomycetia	Streptomycetales	Streptomycetaceae	Kitasatospora	NA
GCF_000270185.1	Melissococcus plutonius	100	1.72	2.068732	31	2	Firmicutes	Bacilli	Lactobacillales	Enterococcaceae	Melissococcus	NA
GCF_000270205.1	Savagella sp000270205	98.77	0.41	1.620005	28	1	Firmicutes_A	Clostridia	Clostridiales	Savagellaceae	Savagella	NA
GCF_000270245.1	Microlunatus phosphovorus	100	0.02	5.683123	67	1	Actinobacteriota	Actinomycetia	Propionibacteriales	Propionibacteriaceae	Microlunatus	NA
GCF_000270285.1	Enteroscipio sp000270285	99.99	0.46	3.123671	56	1	Actinobacteriota	Coriobacteriia	Coriobacteriales	Eggerthellaceae	Enteroscipio	NA
GCF_000270305.1	Eubacterium_I sp000270305	99.92	0.33	2.835737	50.5	1	Firmicutes_A	Clostridia	Lachnospirales	Lachnospiraceae	Eubacterium_I	NA
GCF_000271305.1	Hydrocarboniphaga effusa	97.62	8.28	5.193926	65	4	Proteobacteria	Gammaproteobacteria	Nevskiales	Nevskiaceae	Hydrocarboniphaga	NA
GCF_000271405.2	Enterococcus_B hirae	100	0.95	2.85644	36.5	2	Firmicutes	Bacilli	Lactobacillales	Enterococcaceae	Enterococcus_B	NA
GCF_000271485.2	Pelosinus fermentans	100	4.74	5.027115	39.5	2	Firmicutes_C	Negativicutes	Propionisporales	Pelosinaceae	Pelosinus	NA
GCF_000271665.2	Pelosinus fermentans_A	100	2.66	5.380816	39.5	1	Firmicutes_C	Negativicutes	Propionisporales	Pelosinaceae	Pelosinus	NA
GCF_000271845.1	Rhizobium leguminosarum_G	100	17.65	7.999455	61	4	Proteobacteria	Alphaproteobacteria	Rhizobiales	Rhizobiaceae	Rhizobium	NA
GCF_000272005.1	Alishewanella agri	100	0.39	3.491709	50.5	30	Proteobacteria	Gammaproteobacteria	Enterobacterales	Alteromonadaceae	Alishewanella	NA
GCF_000272045.2	Vibrio crassostreae_C	99.99	0.04	5.009683	44.5	43	Proteobacteria	Gammaproteobacteria	Enterobacterales	Vibrionaceae	Vibrio	NA
GCF_000272105.2	Vibrio splendidus_I	100	0.34	5.369111	44	360	Proteobacteria	Gammaproteobacteria	Enterobacterales	Vibrionaceae	Vibrio	NA
GCF_000272145.2	Vibrio sp000272145	100	0.01	4.239624	42	313	Proteobacteria	Gammaproteobacteria	Enterobacterales	Vibrionaceae	Vibrio	NA
GCF_000272165.2	Vibrio kanaloae	100	0.01	4.701086	43.5	50	Proteobacteria	Gammaproteobacteria	Enterobacterales	Vibrionaceae	Vibrio	NA
GCF_000272225.2	Vibrio splendidus_D	99.99	0.04	5.28988	43.5	110	Proteobacteria	Gammaproteobacteria	Enterobacterales	Vibrionaceae	Vibrio	NA
GCF_000272405.2	Vibrio tasmaniensis_A	100	0.3	5.328946	43.5	436	Proteobacteria	Gammaproteobacteria	Enterobacterales	Vibrionaceae	Vibrio	NA
GCF_000272475.1	Novosphingobium sp000272475	100	0.11	4.539029	62.5	166	Proteobacteria	Alphaproteobacteria	Sphingomonadales	Sphingomonadaceae	Novosphingobium	NA
GCF_000273375.1	Bartonella birtlesii	99.98	0.16	1.834009	37.5	1	Proteobacteria	Alphaproteobacteria	Rhizobiales	Rhizobiaceae	Bartonella	NA
GCF_000273745.1	Rickettsia australis	99.94	1.83	1.320572	32	59	Proteobacteria	Alphaproteobacteria	Rickettsiales	Rickettsiaceae	Rickettsia	NA	1
GCF_000275725.1	Halomonas stevensii	100	0.16	3.693745	60	53	Proteobacteria	Gammaproteobacteria	Pseudomonadales	Halomonadaceae	Halomonas	NA	1
GCF_000275825.1	Saprospira grandis_A	99.99	0.5	4.49525	46	5	Bacteroidota	Bacteroidia	Chitinophagales	Saprospiraceae	Saprospira	NA
GCF_000276685.1	Taylorella equigenitalis	100	0.03	1.732123	37	1	Proteobacteria	Gammaproteobacteria	Burkholderiales	Burkholderiaceae	Taylorella	NA
GCF_000276805.1	Moritella dasanensis	99.99	1.08	4.889582	40.5	61	Proteobacteria	Gammaproteobacteria	Enterobacterales	Psychromonadaceae	Moritella	NA
GCF_000277125.1	Mycobacterium intracellulare	100	0.23	5.402402	68	1	Actinobacteriota	Actinomycetia	Mycobacteriales	Mycobacteriaceae	Mycobacterium	NA
GCF_000277405.1	Helicobacter pylori_C	99.99	0.06	1.663456	38.5	1	Campylobacterota	Campylobacteria	Campylobacterales	Helicobacteraceae	Helicobacter	NA
GCF_000277545.1	Cedecea sp000277545	100	0.03	4.74665	54.5	64	Proteobacteria	Gammaproteobacteria	Enterobacterales	Enterobacteriaceae	Cedecea	NA
GCF_000277645.1	Weissella koreensis	99.68	13.53	1.72894	35.5	17	Firmicutes	Bacilli	Lactobacillales	Lactobacillaceae	Weissella	NA
GCF_000277795.1	Eperythrozoon_A wenyonii	95.42	0.3	0.650228	33.5	1	Firmicutes	Bacilli	Mycoplasmatales	Mycoplasmoidaceae	Eperythrozoon_A	NA
GCF_000278115.1	Bartonella sp000278115	100	0.23	2.147644	38.5	25	Proteobacteria	Alphaproteobacteria	Rhizobiales	Rhizobiaceae	Bartonella	NA	1
GCF_000278135.1	Bartonella washoeensis	100	0.06	1.970822	38.5	11	Proteobacteria	Alphaproteobacteria	Rhizobiales	Rhizobiaceae	Bartonella	NA	1
GCF_000278155.1	Bartonella doshiae	100	0.08	1.810183	37.5	7	Proteobacteria	Alphaproteobacteria	Rhizobiales	Rhizobiaceae	Bartonella	NA	1
GCF_000278215.1	Bartonella rattimassiliensis	100	0.1	2.170653	36.5	12	Proteobacteria	Alphaproteobacteria	Rhizobiales	Rhizobiaceae	Bartonella	NA	1
GCF_000278235.1	Bartonella arupensis	100	0.12	1.786506	38.5	6	Proteobacteria	Alphaproteobacteria	Rhizobiales	Rhizobiaceae	Bartonella	NA	1
GCF_000278255.1	Bartonella melophagi	100	0	1.571225	36.5	13	Proteobacteria	Alphaproteobacteria	Rhizobiales	Rhizobiaceae	Bartonella	NA	1
GCF_000278295.1	Bartonella taylorii	100	0.15	2.015681	38.5	14	Proteobacteria	Alphaproteobacteria	Rhizobiales	Rhizobiaceae	Bartonella	NA	1
GCF_000278725.1	Pauljensenia sp000278725	99.99	1.07	2.444105	64.5	143	Actinobacteriota	Actinomycetia	Actinomycetales	Actinomycetaceae	Pauljensenia	NA	1
GCF_000279145.1	Melioribacter roseus	99.94	0.27	3.300414	41	1	Bacteroidota	Ignavibacteria	Ignavibacteriales	Melioribacteraceae	Melioribacter	NA
GCF_000279165.1	Pseudomonas_A stutzeri_AG	100	0.08	4.174118	63	1	Proteobacteria	Gammaproteobacteria	Pseudomonadales	Pseudomonadaceae	Pseudomonas_A	NA
GCF_000279535.1	Streptococcus infantis_I	99.99	0.11	1.758646	39	10	Firmicutes	Bacilli	Lactobacillales	Streptococcaceae	Streptococcus	NA
GCF_000279995.1	Bartonella tamiae	99.98	0.1	2.254945	37.5	1	Proteobacteria	Alphaproteobacteria	Rhizobiales	Rhizobiaceae	Bartonella	NA
GCF_000280015.1	Bartonella alsatica	99.99	0.09	1.673902	36.5	1	Proteobacteria	Alphaproteobacteria	Rhizobiales	Rhizobiaceae	Bartonella	NA	1
GCF_000280055.1	Alishewanella aestuarii	100	0.02	3.588054	50.5	43	Proteobacteria	Gammaproteobacteria	Enterobacterales	Alteromonadaceae	Alishewanella	NA	1
GCF_000280495.2	Kosakonia radicincitans	100	2.47	6.122453	53.5	3	Proteobacteria	Gammaproteobacteria	Enterobacterales	Enterobacteriaceae	Kosakonia	NA
GCF_000280925.3	Myxococcus hansupus	100	0.99	9.490432	69	1	Myxococcota	Myxococcia	Myxococcales	Myxococcaceae	Myxococcus	NA
GCF_000281065.1	Paenarthrobacter sp000281065	99.99	1.33	4.629172	61.5	67	Actinobacteriota	Actinomycetia	Actinomycetales	Micrococcaceae	Paenarthrobacter	NA
GCF_000281085.1	Catenovulum agarivorans	100	0.34	5.032676	40	70	Proteobacteria	Gammaproteobacteria	Enterobacterales	Alteromonadaceae	Catenovulum	NA
GCF_000281175.1	Caldilinea aerophila	100	0.39	5.144873	58.5	1	Chloroflexota	Anaerolineae	Caldilineales	Caldilineaceae	Caldilinea	NA
GCF_000281895.1	Pseudomonas_E fluorescens_S	100	0.2	6.368168	60.5	1	Proteobacteria	Gammaproteobacteria	Pseudomonadales	Pseudomonadaceae	Pseudomonas_E	NA
GCF_000281955.1	Caulobacter sp000281955	100	0.39	5.615958	68.5	326	Proteobacteria	Alphaproteobacteria	Caulobacterales	Caulobacteraceae	Caulobacter	NA
GCF_000281975.1	Novosphingobium sp000281975	99.99	0.08	5.611617	65.5	187	Proteobacteria	Alphaproteobacteria	Sphingomonadales	Sphingomonadaceae	Novosphingobium	NA
GCF_000282035.1	Rhizobium sp000282035	100	0	6.142299	59.5	130	Proteobacteria	Alphaproteobacteria	Rhizobiales	Rhizobiaceae	Rhizobium	NA
GCF_000282055.1	Flavobacterium sp000282055	100	0.12	5.102016	33.5	113	Bacteroidota	Bacteroidia	Flavobacteriales	Flavobacteriaceae	Flavobacterium	NA
GCF_000282075.1	Brevibacillus sp000282075	99.99	1.37	6.279079	47	140	Firmicutes	Bacilli	Brevibacillales	Brevibacillaceae	Brevibacillus	NA
GCF_000282095.2	Neorhizobium sp000282095	100	2.13	7.049533	61	16	Proteobacteria	Alphaproteobacteria	Rhizobiales	Rhizobiaceae	Neorhizobium	NA
GCF_000282135.1	Herbaspirillum sp000282135	100	0.58	5.594732	59.5	125	Proteobacteria	Gammaproteobacteria	Burkholderiales	Burkholderiaceae	Herbaspirillum	NA
GCF_000282195.1	Pseudomonas_E sp000282195	100	0.23	6.297618	59.5	140	Proteobacteria	Gammaproteobacteria	Pseudomonadales	Pseudomonadaceae	Pseudomonas_E	NA
GCF_000282215.1	Pseudomonas_E sp000282215	100	1.42	6.609272	58	210	Proteobacteria	Gammaproteobacteria	Pseudomonadales	Pseudomonadaceae	Pseudomonas_E	NA
GCF_000282275.2	Pseudomonas_E sp000282275	100	0.29	6.152442	60	32	Proteobacteria	Gammaproteobacteria	Pseudomonadales	Pseudomonadaceae	Pseudomonas_E	NA
GCF_000282315.2	Pseudomonas_E sp000282315	100	0.62	6.685028	58.5	13	Proteobacteria	Gammaproteobacteria	Pseudomonadales	Pseudomonadaceae	Pseudomonas_E	NA
GCF_000282375.1	Pseudomonas_E sp000282375	100	0	6.692143	58.5	155	Proteobacteria	Gammaproteobacteria	Pseudomonadales	Pseudomonadaceae	Pseudomonas_E	NA
GCF_000282415.1	Pseudomonas_E sp000282415	100	0.02	6.424244	59.5	181	Proteobacteria	Gammaproteobacteria	Pseudomonadales	Pseudomonadaceae	Pseudomonas_E	NA
GCF_000282455.1	Pseudomonas_E sp000282455	100	0.27	6.104277	60	180	Proteobacteria	Gammaproteobacteria	Pseudomonadales	Pseudomonadaceae	Pseudomonas_E	NA
GCF_000282475.1	Pseudomonas_E sp000282475	100	0.46	7.287561	60	235	Proteobacteria	Gammaproteobacteria	Pseudomonadales	Pseudomonadaceae	Pseudomonas_E	NA
GCF_000282495.1	Pseudomonas_E sp000282495	100	0.53	6.70701	58.5	126	Proteobacteria	Gammaproteobacteria	Pseudomonadales	Pseudomonadaceae	Pseudomonas_E	NA
GCF_000282515.1	Pseudomonas_E sp000282515	100	0.56	6.786162	59	282	Proteobacteria	Gammaproteobacteria	Pseudomonadales	Pseudomonadaceae	Pseudomonas_E	NA
GCF_000282535.1	Pseudomonas_E sp000282535	100	1.07	5.818772	63	384	Proteobacteria	Gammaproteobacteria	Pseudomonadales	Pseudomonadaceae	Pseudomonas_E	NA
GCF_000282575.1	Herbaspirillum sp000282575	100	0.08	5.113042	63.5	168	Proteobacteria	Gammaproteobacteria	Burkholderiales	Burkholderiaceae	Herbaspirillum	NA
GCF_000282595.1	Phyllobacterium sp000282595	99.91	0.02	4.997302	52.5	41	Proteobacteria	Alphaproteobacteria	Rhizobiales	Rhizobiaceae	Phyllobacterium	NA
GCF_000282615.1	Bradyrhizobium sp000282615	100	0.16	7.831714	64.5	351	Proteobacteria	Alphaproteobacteria	Rhizobiales	Xanthobacteraceae	Bradyrhizobium	NA
GCF_000282635.1	Variovorax sp000282635	100	0.02	6.029174	66.5	173	Proteobacteria	Gammaproteobacteria	Burkholderiales	Burkholderiaceae	Variovorax	NA
GCF_000282655.1	Polaromonas sp000282655	100	0.11	5.008816	64.5	159	Proteobacteria	Gammaproteobacteria	Burkholderiales	Burkholderiaceae	Polaromonas	NA
GCF_000282895.1	Sphingomonas sp000282895	100	0.14	4.046117	65.5	62	Proteobacteria	Alphaproteobacteria	Sphingomonadales	Sphingomonadaceae	Sphingomonas	NA
GCF_000282975.1	Pseudomonas_E psychrophila_A	99.99	0.31	5.235696	56	145	Proteobacteria	Gammaproteobacteria	Pseudomonadales	Pseudomonadaceae	Pseudomonas_E	NA
GCF_000282995.1	Melaminivora alkalimesophila	99.76	1.89	3.007775	69	836	Proteobacteria	Gammaproteobacteria	Burkholderiales	Burkholderiaceae	Melaminivora	NA
GCF_000283235.1	Methylocystis parvus	100	2.43	4.475912	63	108	Proteobacteria	Alphaproteobacteria	Rhizobiales	Beijerinckiaceae	Methylocystis	NA
GCF_000283315.1	Paenibacillus_B sp000283315	100	3.45	6.931767	48.5	205	Firmicutes	Bacilli	Paenibacillales	Paenibacillaceae	Paenibacillus_B	NA
GCF_000283515.1	Sphingobium sp000283515	99.99	0.02	4.348133	65.5	2	Proteobacteria	Alphaproteobacteria	Sphingomonadales	Sphingomonadaceae	Sphingobium	NA
GCF_000283555.1	Savagella sp000283555	99.91	0.13	1.515556	27.5	1	Firmicutes_A	Clostridia	Clostridiales	Savagellaceae	Savagella	NA
GCF_000283655.1	Azospirillum lipoferum_C	100	0.41	6.8464	67.5	7	Proteobacteria	Alphaproteobacteria	Azospirillales	Azospirillaceae	Azospirillum	NA
GCF_000284015.1	Blastococcus saxobsidens_A	100	0.87	4.87534	72.5	1	Actinobacteriota	Actinomycetia	Mycobacteriales	Geodermatophilaceae	Blastococcus	NA
GCF_000284035.1	Nocardia cyriacigeorgica_B	100	0.02	6.194645	68	1	Actinobacteriota	Actinomycetia	Mycobacteriales	Mycobacteriaceae	Nocardia	NA
GCF_000284075.1	Rickettsia rhipicephali	99.79	0.13	1.305467	32	2	Proteobacteria	Alphaproteobacteria	Rickettsiales	Rickettsiaceae	Rickettsia	NA
GCF_000284095.1	Selenomonas_A lactilytica	100	1.55	3.631933	50	10	Firmicutes_C	Negativicutes	Selenomonadales	Selenomonadaceae	Selenomonas_A	NA	1
GCF_000284115.1	Phycisphaera mikurensis	99.97	0.87	3.884382	73	2	Planctomycetota	Phycisphaerae	Phycisphaerales	Phycisphaeraceae	Phycisphaera	NA
GCF_000284255.1	Rubrivivax gelatinosus_A	100	0.27	5.043253	71	1	Proteobacteria	Gammaproteobacteria	Burkholderiales	Burkholderiaceae	Rubrivivax	NA
GCF_000284275.1	Bradyrhizobium sp000284275	100	0.32	7.231841	64	1	Proteobacteria	Alphaproteobacteria	Rhizobiales	Xanthobacteraceae	Bradyrhizobium	NA
GCF_000284295.1	Actinoplanes missouriensis	100	1.18	8.773466	70.5	1	Actinobacteriota	Actinomycetia	Mycobacteriales	Micromonosporaceae	Actinoplanes	NA
GCF_000284315.1	Leptospirillum ferrooxidans	99.96	0.05	2.559538	50	1	Nitrospirota	Leptospirillia	Leptospirillales	Leptospirillaceae	Leptospirillum	NA
GCF_000284335.1	Caldisericum exile	99.98	0.46	1.558103	35	1	Caldisericota	Caldisericia	Caldisericales	Caldisericaceae	Caldisericum	NA
GCF_000284375.1	Bradyrhizobium japonicum	100	0.92	9.207384	63.5	1	Proteobacteria	Alphaproteobacteria	Rhizobiales	Xanthobacteraceae	Bradyrhizobium	NA
GCF_000284415.1	Pararhodospirillum photometricum	100	0.96	3.876289	64.5	1	Proteobacteria	Alphaproteobacteria	Rhodospirillales	Rhodospirillaceae	Pararhodospirillum	NA
GCF_000284455.1	Synechocystis sp000284455	100	0.01	3.570114	47.5	1	Cyanobacteria	Cyanobacteriia	Cyanobacteriales	Microcystaceae	Synechocystis	NA
GCF_000284515.1	Halobacillus halophilus	100	0.08	4.170008	41.5	3	Firmicutes	Bacilli	Bacillales	Halobacillaceae	Halobacillus	NA
GCF_000284595.1	Stenotrophomonas maltophilia_F	100	0.21	4.769156	66.5	1	Proteobacteria	Gammaproteobacteria	Xanthomonadales	Xanthomonadaceae	Stenotrophomonas	NA
GCF_000284615.1	Marinobacter hydrocarbonoclasticus	100	0.02	3.98948	57	1	Proteobacteria	Gammaproteobacteria	Pseudomonadales	Oleiphilaceae	Marinobacter	NA
GCF_000284835.1	Ureibacillus thermosphaericus	99.98	0	2.846106	35.5	63	Firmicutes	Bacilli	Bacillales	Planococcaceae	Ureibacillus	NA
GCF_000285275.1	Acetobacter pasteurianus	100	0.09	2.982393	53	141	Proteobacteria	Alphaproteobacteria	Acetobacterales	Acetobacteraceae	Acetobacter	NA
GCF_000285295.1	Komagataeibacter europaeus	99.99	2.39	4.227398	61	321	Proteobacteria	Alphaproteobacteria	Acetobacterales	Acetobacteraceae	Komagataeibacter	NA
GCF_000285495.1	Oceanobacillus massiliensis	99.99	0.06	3.593561	40	50	Firmicutes	Bacilli	Bacillales	Amphibacillaceae	Oceanobacillus	NA
GCF_000285515.1	Paenibacillus_L senegalensis	99.33	0.8	5.614755	48	96	Firmicutes	Bacilli	Paenibacillales	Paenibacillaceae	Paenibacillus_L	NA
GCF_000285535.1	Bacillus_Q timonensis	100	1.99	4.657724	37	72	Firmicutes	Bacilli	Bacillales	Bacillaceae_L	Bacillus_Q	NA
GCF_000285555.1	Kurthia massiliensis	99.98	0.11	3.230817	39	63	Firmicutes	Bacilli	Bacillales	Planococcaceae	Kurthia	NA
GCF_000285575.1	Clostridium_J senegalense	97.47	0.02	3.925888	26.5	83	Firmicutes_A	Clostridia	Clostridiales	Clostridiaceae	Clostridium_J	NA
GCF_000285595.1	Kurthia senegalensis	99.93	0.09	2.986769	38	43	Firmicutes	Bacilli	Bacillales	Planococcaceae	Kurthia	NA
GCF_000285835.1	Brevibacterium senegalense	99.26	0.33	3.427329	69.5	17	Actinobacteriota	Actinomycetia	Actinomycetales	Brevibacteriaceae	Brevibacterium	NA
GCF_000286075.1	Streptococcus ratti	100	0.19	2.062017	40.5	6	Firmicutes	Bacilli	Lactobacillales	Streptococcaceae	Streptococcus	NA
GCF_000286315.1	Paenisporosarcina sp000286315	100	0.3	4.115384	36.5	365	Firmicutes	Bacilli	Bacillales	Planococcaceae	Paenisporosarcina	NA
GCF_000286455.1	Centipeda sp000286455	99.57	0.55	2.352554	57	149	Firmicutes_C	Negativicutes	Selenomonadales	Selenomonadaceae	Centipeda	NA
GCF_000286835.2	Enterovibrio norvegicus_A	100	0.08	5.181803	47	56	Proteobacteria	Gammaproteobacteria	Enterobacterales	Vibrionaceae	Enterovibrio	NA
GCF_000286955.2	Vibrio rumoiensis_A	100	0.12	3.447496	41	117	Proteobacteria	Gammaproteobacteria	Enterobacterales	Vibrionaceae	Vibrio	NA
GCF_000287055.2	Vibrio sp000287055	100	0.16	4.418179	43	137	Proteobacteria	Gammaproteobacteria	Enterobacterales	Vibrionaceae	Vibrio	NA
GCF_000287335.1	GCF-000287335 sp000287335	99.98	0.04	1.441139	43	1	Proteobacteria	Gammaproteobacteria	Enterobacterales	Enterobacteriaceae	GCF-000287335	NA
GCF_000287355.1	GCF-000287355 sp000287355	99.98	0.51	1.121596	28.5	1	Proteobacteria	Gammaproteobacteria	Enterobacterales	Enterobacteriaceae	GCF-000287355	NA	1
GCF_000287675.1	Lachnoanaerobaculum sp000287675	98.63	0	2.779958	35.5	38	Firmicutes_A	Clostridia	Lachnospirales	Lachnospiraceae	Lachnoanaerobaculum	NA	1
GCF_000287715.1	Streptococcus oralis_Y	99.99	0.4	2.020585	40.5	25	Firmicutes	Bacilli	Lactobacillales	Streptococcaceae	Streptococcus	NA
GCF_000291295.1	Bacillus_A cereus_U	100	0.72	5.635174	35	15	Firmicutes	Bacilli	Bacillales	Bacillaceae_G	Bacillus_A	NA
GCF_000291355.1	Bacillus_A cereus_O	100	0.19	5.116684	35.5	7	Firmicutes	Bacilli	Bacillales	Bacillaceae_G	Bacillus_A	NA
GCF_000291685.1	Moritella marina	100	0.27	4.636177	40.5	83	Proteobacteria	Gammaproteobacteria	Enterobacterales	Psychromonadaceae	Moritella	NA
GCF_000292245.2	Bacillus_K alcalophilus	100	1.05	4.370295	37	182	Firmicutes	Bacilli	Bacillales	Bacillaceae_D	Bacillus_K	NA
GCF_000292345.1	Cupriavidus sp000292345	99.96	0.39	5.87142	63.5	138	Proteobacteria	Gammaproteobacteria	Burkholderiales	Burkholderiaceae	Cupriavidus	NA
GCF_000292525.1	Rhizobium sp000292525	100	0.02	6.916614	60.5	142	Proteobacteria	Alphaproteobacteria	Rhizobiales	Rhizobiaceae	Rhizobium	NA
GCF_000292795.1	Pseudomonas_E fluorescens_H	100	0.08	6.300486	60	2	Proteobacteria	Gammaproteobacteria	Pseudomonadales	Pseudomonadaceae	Pseudomonas_E	NA
GCF_000292915.1	Burkholderia cepacia_D	100	0.06	6.467321	66.5	2	Proteobacteria	Gammaproteobacteria	Burkholderiales	Burkholderiaceae	Burkholderia	NA
GCF_000292935.1	Fusobacterium hwasookii	99.99	0.07	2.361684	26.5	30	Fusobacteriota	Fusobacteriia	Fusobacteriales	Fusobacteriaceae	Fusobacterium	NA
GCF_000293785.1	Rhodoplanes sp000293785	99.16	0.02	4.831432	69	273	Proteobacteria	Alphaproteobacteria	Rhizobiales	Xanthobacteraceae	Rhodoplanes	NA
GCF_000293805.1	Paenibacillus_B alvei	100	3.6	6.834602	45.5	25	Firmicutes	Bacilli	Paenibacillales	Paenibacillaceae	Paenibacillus_B	NA
GCF_000293865.2	Limnohabitans sp000293865	100	0.28	3.407253	58.5	67	Proteobacteria	Gammaproteobacteria	Burkholderiales	Burkholderiaceae	Limnohabitans	NA
GCF_000293885.2	Pseudomonas_E fluorescens_B	100	0.26	6.998154	59	1	Proteobacteria	Gammaproteobacteria	Pseudomonadales	Pseudomonadaceae	Pseudomonas_E	NA
GCF_000294495.1	Streptococcus suis	100	0.04	1.980887	41	1	Firmicutes	Bacilli	Lactobacillales	Streptococcaceae	Streptococcus	NA
GCF_000294535.1	Pectobacterium brasiliense	100	0.22	4.842771	52	1	Proteobacteria	Gammaproteobacteria	Enterobacterales	Enterobacteriaceae	Pectobacterium	NA
GCF_000294655.1	Phaeospirillum molischianum	100	1.24	3.805617	61.5	61	Proteobacteria	Alphaproteobacteria	Rhodospirillales	Magnetospirillaceae	Phaeospirillum	NA
GCF_000294775.2	Bacillus_AA oceanisediminis_B	100	0.98	5.848607	40.5	2	Firmicutes	Bacilli	Bacillales	Bacillaceae_A	Bacillus_AA	NA
GCF_000295095.1	Actinomyces timonensis	99.95	0.16	2.932944	71	4	Actinobacteriota	Actinomycetia	Actinomycetales	Actinomycetaceae	Actinomyces	NA
GCF_000295935.2	Indibacter alkaliphilus	100	0.06	5.036047	39.5	56	Bacteroidota	Bacteroidia	Cytophagales	Cyclobacteriaceae	Indibacter	NA
GCF_000295955.2	Pantoea sp000295955	100	0.38	5.329719	52.5	71	Proteobacteria	Gammaproteobacteria	Enterobacterales	Enterobacteriaceae	Pantoea	NA
GCF_000296215.2	Bradyrhizobium sp000296215	100	1.06	7.833499	63.5	1	Proteobacteria	Alphaproteobacteria	Rhizobiales	Xanthobacteraceae	Bradyrhizobium	NA
GCF_000296385.1	Lachnoanaerobaculum sp000296385	98.12	0.11	2.932121	36.5	7	Firmicutes_A	Clostridia	Lachnospirales	Lachnospiraceae	Lachnoanaerobaculum	NA
GCF_000296405.1	Corynebacterium otitidis	99.99	0.15	2.118285	71	6	Actinobacteriota	Actinomycetia	Mycobacteriales	Mycobacteriaceae	Corynebacterium	NA
GCF_000296445.1	Slackia_A piriformis	98.85	0	2.119335	57.5	5	Actinobacteriota	Coriobacteriia	Coriobacteriales	Eggerthellaceae	Slackia_A	NA
GCF_000296465.1	Barnesiella intestinihominis	99.98	0.21	3.443906	43.5	5	Bacteroidota	Bacteroidia	Bacteroidales	Barnesiellaceae	Barnesiella	NA
GCF_000296505.1	Pauljensenia turicensis	100	0.49	1.967755	57	5	Actinobacteriota	Actinomycetia	Actinomycetales	Actinomycetaceae	Pauljensenia	NA
GCF_000296695.1	Rheinheimera nanhaiensis	100	0.14	3.987205	51	55	Proteobacteria	Gammaproteobacteria	Enterobacterales	Alteromonadaceae	Rheinheimera	NA
GCF_000296715.2	Brevibacillus brevis_B	99.99	1.91	6.643437	46.5	1	Firmicutes	Bacilli	Brevibacillales	Brevibacillaceae	Brevibacillus	NA
GCF_000296775.1	Sulfurovum sp000296775	99.69	2.56	2.125769	39	11	Campylobacterota	Campylobacteria	Campylobacterales	Sulfurovaceae	Sulfurovum	NA
GCF_000296815.2	Fibrisoma limi	99.99	0.24	7.62697	52.5	14	Bacteroidota	Bacteroidia	Cytophagales	Spirosomaceae	Fibrisoma	NA
GCF_000296835.1	Lactobacillus hominis	99.93	0.14	1.928135	35	36	Firmicutes	Bacilli	Lactobacillales	Lactobacillaceae	Lactobacillus	NA
GCF_000296855.1	Lactobacillus gigeriorum	99.97	0.32	1.927182	36.5	96	Firmicutes	Bacilli	Lactobacillales	Lactobacillaceae	Lactobacillus	NA
GCF_000297025.1	Lactobacillus pasteurii	99.74	0.22	1.905398	38.5	30	Firmicutes	Bacilli	Lactobacillales	Lactobacillaceae	Lactobacillus	NA
GCF_000297055.2	Sulfuricella denitrificans	99.99	1.36	3.217213	56	2	Proteobacteria	Gammaproteobacteria	Burkholderiales	Sulfuricellaceae	Sulfuricella	NA
GCF_000297095.1	Treponema_E primitia_A	99.98	1.25	3.790289	50.5	192	Spirochaetota	Spirochaetia	Treponematales	Treponemataceae_B	Treponema_E	NA
GCF_000297115.1	Caloramator australicus	98.34	0.8	2.638447	32.5	161	Firmicutes_A	Clostridia	Clostridiales	Caloramatoraceae	Caloramator	NA
GCF_000297215.2	Piscirickettsia salmonis	99.99	0.61	3.029115	39	284	Proteobacteria	Gammaproteobacteria	Piscirickettsiales	Piscirickettsiaceae	Piscirickettsia	NA
GCF_000297255.1	Nitrolancea hollandica	95.39	4.32	3.888104	62.5	736	Chloroflexota	Chloroflexia	Thermomicrobiales	Thermomicrobiaceae	Nitrolancea	NA
GCF_000297375.1	Leuconostoc pseudomesenteroides	94.55	0.18	2.008587	39	106	Firmicutes	Bacilli	Lactobacillales	Lactobacillaceae	Leuconostoc	NA
GCF_000297395.2	Micromonospora lupini	100	0.1	7.325824	71.5	4	Actinobacteriota	Actinomycetia	Mycobacteriales	Micromonosporaceae	Micromonospora	NA
GCF_000297435.1	Microcystis sp000297435	99.88	0	4.693747	42.5	449	Cyanobacteria	Cyanobacteriia	Cyanobacteriales	Microcystaceae	Microcystis	NA
GCF_000297495.1	Janibacter hoylei	91.97	0.63	3.139099	71	122	Actinobacteriota	Actinomycetia	Actinomycetales	Dermatophilaceae	Janibacter	NA
GCF_000297775.1	Sutterella wadsworthensis_A	98.42	0.31	2.72587	61.5	11	Proteobacteria	Gammaproteobacteria	Burkholderiales	Burkholderiaceae	Sutterella	NA
GCF_000298015.1	Aeromonas veronii_A	100	0.1	4.578728	58	1	Proteobacteria	Gammaproteobacteria	Enterobacterales	Aeromonadaceae	Aeromonas	NA
GCF_000298075.1	Staphylococcus massiliensis	99.86	0.31	2.366595	36.5	8	Firmicutes	Bacilli	Staphylococcales	Staphylococcaceae	Staphylococcus	NA
GCF_000298175.1	Austwickia chelonae	100	0.53	3.541124	66	33	Actinobacteriota	Actinomycetia	Actinomycetales	Dermatophilaceae	Austwickia	NA
GCF_000298195.1	Gordonia rhizosphera	99.93	0.46	6.434991	67	261	Actinobacteriota	Actinomycetia	Mycobacteriales	Mycobacteriaceae	Gordonia	NA
GCF_000298215.1	Kineosphaera limosa	98.78	1.91	4.847237	70	166	Actinobacteriota	Actinomycetia	Actinomycetales	Dermatophilaceae	Kineosphaera	NA
GCF_000298235.1	Gordonia namibiensis	100	0	4.941607	67.5	67	Actinobacteriota	Actinomycetia	Mycobacteriales	Mycobacteriaceae	Gordonia	NA
GCF_000298295.1	Cecembia lonarensis	99.98	3.21	4.842844	40.5	358	Bacteroidota	Bacteroidia	Cytophagales	Cyclobacteriaceae	Cecembia	NA
GCF_000298315.2	Rhizobium grahamii	100	0.04	7.146037	59	80	Proteobacteria	Alphaproteobacteria	Rhizobiales	Rhizobiaceae	Rhizobium	NA
GCF_000299035.1	Bacillus_A bingmayongensis	100	0.09	5.4771	35	63	Firmicutes	Bacilli	Bacillales	Bacillaceae_G	Bacillus_A	NA
GCF_000299235.1	Leptospirillum_A rubarum	99.97	0.07	2.406157	54.5	1	Nitrospirota	Leptospirillia	Leptospirillales	Leptospirillaceae	Leptospirillum_A	NA
GCF_000299335.2	Alcanivorax_A pacificus	100	0.08	4.168427	62.5	1	Proteobacteria	Gammaproteobacteria	Pseudomonadales	Alcanivoracaceae	Alcanivorax_A	NA
GCF_000299355.1	Gottschalkia acidurici	98.11	0.32	3.108248	29.5	2	Firmicutes_A	Clostridia	Tissierellales	Gottschalkiaceae	Gottschalkia	NA
GCF_000299415.1	Microthrix parvicella	95	0.24	4.20285	66	13	Actinobacteriota	Acidimicrobiia	Acidimicrobiales	Microtrichaceae	Microthrix	NA
GCF_000299575.1	Palleronia guishaninsula	99.99	0.18	2.897133	67	68	Proteobacteria	Alphaproteobacteria	Rhodobacterales	Rhodobacteraceae	Palleronia	NA
GCF_000299875.1	Celeribacter baekdonensis_A	100	0.09	4.333597	58	44	Proteobacteria	Alphaproteobacteria	Rhodobacterales	Rhodobacteraceae	Celeribacter	NA
GCF_000299895.1	Idiomarina xiamenensis	99.99	0.12	2.899282	49	77	Proteobacteria	Gammaproteobacteria	Enterobacterales	Alteromonadaceae	Idiomarina	NA
GCF_000299915.1	Gallaecimonas xiamenensis	100	0.01	4.062282	60.5	66	Proteobacteria	Gammaproteobacteria	Enterobacterales	Gallaecimonadaceae	Gallaecimonas	NA
GCF_000299935.1	Oceanibaculum indicum	98.18	0.09	3.952792	65	71	Proteobacteria	Alphaproteobacteria	Oceanibaculales	Oceanibaculaceae	Oceanibaculum	NA
GCF_000300005.1	Alcanivorax dieselolei	99.98	0.03	4.928223	61.5	1	Proteobacteria	Gammaproteobacteria	Pseudomonadales	Alcanivoracaceae	Alcanivorax	NA
GCF_000300075.1	Portiera aleyrodidarum	94.24	0.11	0.351658	26	1	Proteobacteria	Gammaproteobacteria	Evansiales	Evansiaceae	Portiera	NA
GCF_000300135.1	Leuconostoc carnosum	99.96	0.04	1.773468	37	5	Firmicutes	Bacilli	Lactobacillales	Lactobacillaceae	Leuconostoc	NA	1
GCF_000300235.2	Thalassospira xiamenensis	100	0.17	4.76895	54.5	2	Proteobacteria	Alphaproteobacteria	Rhodospirillales	Thalassospiraceae	Thalassospira	NA
GCF_000300275.1	Thalassospira profundimaris	100	0.02	4.380232	55	28	Proteobacteria	Alphaproteobacteria	Rhodospirillales	Thalassospiraceae	Thalassospira	NA
GCF_000300335.1	Nitratireductor pacificus	99.98	0.34	4.466205	65.5	51	Proteobacteria	Alphaproteobacteria	Rhizobiales	Rhizobiaceae	Nitratireductor	NA
GCF_000300455.3	Kosakonia sacchari	100	0.13	4.902027	53.5	1	Proteobacteria	Gammaproteobacteria	Enterobacterales	Enterobacteriaceae	Kosakonia	NA
GCF_000300515.1	Nitratireductor indicus	99.96	2.79	4.992479	60.5	75	Proteobacteria	Alphaproteobacteria	Rhizobiales	Rhizobiaceae	Nitratireductor	NA
GCF_000300535.1	Bacillus xiamenensis	100	0.02	3.611918	41	134	Firmicutes	Bacilli	Bacillales	Bacillaceae	Bacillus	NA
GCF_000300815.1	Catenovulum joobiniege	99.99	0	3.910429	41	8	Proteobacteria	Gammaproteobacteria	Enterobacterales	Alteromonadaceae	Catenovulum	NA
GCF_000300855.1	Allorhizobium albertimagni	100	0.13	5.085061	61	55	Proteobacteria	Alphaproteobacteria	Rhizobiales	Rhizobiaceae	Allorhizobium	NA
GCF_000300875.1	Galbibacter marinus	100	0.15	3.572447	37	80	Bacteroidota	Bacteroidia	Flavobacteriales	Flavobacteriaceae	Galbibacter	NA
GCF_000300975.2	Herbaspirillum frisingense	100	0.02	5.408328	63	93	Proteobacteria	Gammaproteobacteria	Burkholderiales	Burkholderiaceae	Herbaspirillum	NA
GCF_000300995.1	Alcanivorax hongdengensis	100	0.06	3.664876	60.5	93	Proteobacteria	Gammaproteobacteria	Pseudomonadales	Alcanivoracaceae	Alcanivorax	NA
GCF_000301035.1	Facklamia hominis	98.86	0.2	1.897623	38.5	1	Firmicutes	Bacilli	Lactobacillales	Aerococcaceae	Facklamia	NA
GCF_000301055.1	Facklamia_A ignava	97.94	0.12	1.766666	38.5	6	Firmicutes	Bacilli	Lactobacillales	Aerococcaceae	Facklamia_A	NA
GCF_000301075.1	Bergeyella zoohelcum	99.94	0.16	2.332784	36	7	Bacteroidota	Bacteroidia	Flavobacteriales	Weeksellaceae	Bergeyella	NA
GCF_000302535.1	Acidovorax_D sp000302535	100	0.02	5.196935	64.5	1	Proteobacteria	Gammaproteobacteria	Burkholderiales	Burkholderiaceae	Acidovorax_D	NA
GCF_000302595.1	Pelobium arcticus	100	0.86	4.228921	36.5	16	Bacteroidota	Bacteroidia	Sphingobacteriales	Sphingobacteriaceae	Pelobium	NA
GCF_000304315.1	Methylocystis sp000304315	100	0.53	3.773444	63	1	Proteobacteria	Alphaproteobacteria	Rhizobiales	Beijerinckiaceae	Methylocystis	NA
GCF_000304335.1	Microbacterium yannicii	99.98	0.34	3.952501	69.5	67	Actinobacteriota	Actinomycetia	Actinomycetales	Microbacteriaceae	Microbacterium	NA
GCF_000304455.1	Cardinium sp000304455	95.4	0.09	0.94493	36	2	Bacteroidota	Bacteroidia	Cytophagales	Amoebophilaceae	Cardinium	NA
GCF_000305495.1	Bacillus_X psychrosaccharolyticus	100	2.16	4.590454	38.5	265	Firmicutes	Bacilli	Bacillales	Bacillaceae_A	Bacillus_X	NA	1
GCF_000305785.2	Simiduia agarivorans	100	1.53	4.300227	55.5	1	Proteobacteria	Gammaproteobacteria	Pseudomonadales	Cellvibrionaceae	Simiduia	NA
GCF_000305935.1	Thermacetogenium phaeum	99.98	0.84	2.939057	53.5	1	Firmicutes_B	Syntrophomonadia	Thermacetogeniales	Thermacetogeniaceae	Thermacetogenium	NA
GCF_000306115.2	Leptospira_B wolffii	99.99	0.47	4.400835	45.5	23	Spirochaetota	Leptospirae	Leptospirales	Leptospiraceae	Leptospira_B	NA
GCF_000306235.2	Leptospira_B fainei	99.93	0.49	4.287324	43.5	13	Spirochaetota	Leptospirae	Leptospirales	Leptospiraceae	Leptospira_B	NA
GCF_000306255.2	Leptospira noguchii	99.99	0.12	4.710917	35.5	35	Spirochaetota	Leptospirae	Leptospirales	Leptospiraceae	Leptospira	NA
GCF_000306675.2	Leptospira mayottensis	99.99	0.13	4.216282	39.5	3	Spirochaetota	Leptospirae	Leptospirales	Leptospiraceae	Leptospira	NA
GCF_000306785.1	Modestobacter marinus	99.97	0.63	5.575517	74	1	Actinobacteriota	Actinomycetia	Mycobacteriales	Geodermatophilaceae	Modestobacter	NA
GCF_000306885.1	Wolbachia sp000306885	99.27	0.05	0.95799	32	1	Proteobacteria	Alphaproteobacteria	Rickettsiales	Anaplasmataceae	Wolbachia	NA
GCF_000306965.1	Amphibacillus_C jilinensis	100	0.07	3.836603	37	30	Firmicutes	Bacilli	Bacillales	Amphibacillaceae	Amphibacillus_C	NA	1
GCF_000307025.1	Listeria monocytogenes_B	99.99	0.64	2.951805	37.5	1	Firmicutes	Bacilli	Lactobacillales	Listeriaceae	Listeria	NA
GCF_000307105.1	Desulfobacula toluolica	100	1.56	5.197905	41	1	Desulfobacterota	Desulfobacteria	Desulfobacterales	Desulfobacteraceae	Desulfobacula	NA
GCF_000307165.1	Amphibacillus xylanus	99.99	0.07	2.569486	35.5	1	Firmicutes	Bacilli	Bacillales	Amphibacillaceae	Amphibacillus	NA
GCF_000307225.1	Anaerococcus vaginalis_B	91.07	0.96	2.049433	29.5	19	Firmicutes_A	Clostridia	Tissierellales	Helcococcaceae	Anaerococcus	NA
GCF_000307265.1	Oscillibacter ruminantium	100	1.3	3.108242	54.5	29	Firmicutes_A	Clostridia	Oscillospirales	Oscillospiraceae	Oscillibacter	NA
GCF_000307775.2	Pseudomonas_A stutzeri_B	100	0.15	4.947214	62.5	5	Proteobacteria	Gammaproteobacteria	Pseudomonadales	Pseudomonadaceae	Pseudomonas_A	NA
GCF_000307855.1	Bacillus_B azotoformans	98.05	3.29	4.223247	37	169	Firmicutes	Bacilli	Bacillales	Bacillaceae_J	Bacillus_B	NA
GCF_000307875.1	Bacillus_W bataviensis	100	5.84	5.371144	39.5	197	Firmicutes	Bacilli	Bacillales	Bacillaceae_A	Bacillus_W	NA
GCF_000308055.1	Pauljensenia sp000308055	99.85	0.09	1.864179	56	10	Actinobacteriota	Actinomycetia	Actinomycetales	Actinomycetaceae	Pauljensenia	NA
GCF_000308275.2	Levyella massiliensis	99.97	1.68	1.713902	48.5	4	Firmicutes_A	Clostridia	Tissierellales	Helcococcaceae	Levyella	NA
GCF_000308295.2	Afipia birgiae	99.98	0.3	5.334146	60.5	5	Proteobacteria	Alphaproteobacteria	Rhizobiales	Xanthobacteraceae	Afipia	NA
GCF_000308315.1	Tatlockia tunisiensis	87.82	5.75	3.374751	39.5	340	Proteobacteria	Gammaproteobacteria	Legionellales	Legionellaceae	Tatlockia	NA
GCF_000308415.1	Nocardia asiatica	100	2.52	8.461316	68	475	Actinobacteriota	Actinomycetia	Mycobacteriales	Mycobacteriaceae	Nocardia	NA
GCF_000308435.1	Nocardia araoensis	100	0.61	7.722536	68	352	Actinobacteriota	Actinomycetia	Mycobacteriales	Mycobacteriaceae	Nocardia	NA
GCF_000308455.1	Nocardia abscessus	100	0.85	8.410401	68	274	Actinobacteriota	Actinomycetia	Mycobacteriales	Mycobacteriaceae	Nocardia	NA
GCF_000308475.2	Nocardia brasiliensis	100	0.62	8.895094	68	115	Actinobacteriota	Actinomycetia	Mycobacteriales	Mycobacteriaceae	Nocardia	NA
GCF_000308495.1	Nocardia brevicatena	99.98	1.8	7.00717	66.5	248	Actinobacteriota	Actinomycetia	Mycobacteriales	Mycobacteriaceae	Nocardia	NA
GCF_000308515.1	Nocardia carnea	100	0	7.49294	67	126	Actinobacteriota	Actinomycetia	Mycobacteriales	Mycobacteriaceae	Nocardia	NA
GCF_000308535.1	Nocardia cerradoensis	99.98	0.94	7.602329	68	388	Actinobacteriota	Actinomycetia	Mycobacteriales	Mycobacteriaceae	Nocardia	NA
GCF_000308555.1	Nocardia cyriacigeorgica	99.99	1.37	6.311306	68	328	Actinobacteriota	Actinomycetia	Mycobacteriales	Mycobacteriaceae	Nocardia	NA
GCF_000308575.1	Nocardia exalbida	100	1.57	7.367991	68.5	165	Actinobacteriota	Actinomycetia	Mycobacteriales	Mycobacteriaceae	Nocardia	NA
GCF_000308595.1	Nocardia higoensis	100	1.28	6.980705	69	185	Actinobacteriota	Actinomycetia	Mycobacteriales	Mycobacteriaceae	Nocardia	NA
GCF_000308615.1	Nocardia jiangxiensis	100	3.33	10.445918	66.5	174	Actinobacteriota	Actinomycetia	Mycobacteriales	Mycobacteriaceae	Nocardia	NA
GCF_000308635.1	Nocardia otitidiscaviarum	100	0.67	7.482555	68.5	281	Actinobacteriota	Actinomycetia	Mycobacteriales	Mycobacteriaceae	Nocardia	NA
GCF_000308655.1	Nocardia niigatensis	100	1.38	8.224214	68	114	Actinobacteriota	Actinomycetia	Mycobacteriales	Mycobacteriaceae	Nocardia	NA
GCF_000308675.1	Nocardia paucivorans	100	0.35	6.00107	66.5	128	Actinobacteriota	Actinomycetia	Mycobacteriales	Mycobacteriaceae	Nocardia	NA
GCF_000308695.1	Nocardia takedensis	100	4.63	8.033873	69.5	266	Actinobacteriota	Actinomycetia	Mycobacteriales	Mycobacteriaceae	Nocardia	NA
GCF_000308715.1	Nocardia tenerifensis	100	2.84	9.73157	68	615	Actinobacteriota	Actinomycetia	Mycobacteriales	Mycobacteriaceae	Nocardia	NA
GCF_000308755.1	Nocardia pneumoniae	99.98	1.78	7.588197	68	152	Actinobacteriota	Actinomycetia	Mycobacteriales	Mycobacteriaceae	Nocardia	NA
GCF_000308775.1	Nocardia testacea	100	0.27	7.26841	68	274	Actinobacteriota	Actinomycetia	Mycobacteriales	Mycobacteriaceae	Nocardia	NA
GCF_000308795.1	Nocardia thailandica	99.99	1.15	6.821826	71.5	312	Actinobacteriota	Actinomycetia	Mycobacteriales	Mycobacteriaceae	Nocardia	NA
GCF_000308815.1	Nocardia concava	100	2.04	8.933351	67.5	206	Actinobacteriota	Actinomycetia	Mycobacteriales	Mycobacteriaceae	Nocardia	NA
GCF_000308835.1	Nocardia vinacea	100	2.18	10.155283	65	429	Actinobacteriota	Actinomycetia	Mycobacteriales	Mycobacteriaceae	Nocardia	NA
GCF_000308855.1	Nocardia veterana	100	0.58	6.785212	68	210	Actinobacteriota	Actinomycetia	Mycobacteriales	Mycobacteriaceae	Nocardia	NA
GCF_000308875.1	Nocardia transvalensis	100	0.97	8.383303	69	128	Actinobacteriota	Actinomycetia	Mycobacteriales	Mycobacteriaceae	Nocardia	NA
GCF_000309385.1	Nodosilinea nodulosa	100	3.12	6.891283	57.5	2	Cyanobacteria	Cyanobacteriia	Phormidesmiales	Phormidesmiaceae	Nodosilinea	NA
GCF_000309485.1	Phytoplasma sp000309485	93.06	0.13	0.583806	27	158	Firmicutes	Bacilli	Acholeplasmatales	Acholeplasmataceae	Phytoplasma	NA
GCF_000310145.2	Thauera sp000310145	100	1.4	4.314265	65.5	118	Proteobacteria	Gammaproteobacteria	Burkholderiales	Rhodocyclaceae	Thauera	NA	1
GCF_000310185.1	Thauera aminoaromatica	99.9	0.12	4.2807	68.5	317	Proteobacteria	Gammaproteobacteria	Burkholderiales	Rhodocyclaceae	Thauera	NA
GCF_000310205.1	Thauera linaloolentis	99.99	0.22	4.199939	66.5	220	Proteobacteria	Gammaproteobacteria	Burkholderiales	Rhodocyclaceae	Thauera	NA
GCF_000310225.1	Thauera phenylacetica	100	1.03	5.022393	68.5	681	Proteobacteria	Gammaproteobacteria	Burkholderiales	Rhodocyclaceae	Thauera	NA
GCF_000311725.1	Bacillus_V massiliosenegalensis	100	0.72	4.967913	37.5	24	Firmicutes	Bacilli	Bacillales	Bacillaceae_A	Bacillus_V	NA
GCF_000311745.1	Anaerococcus obesiensis	92.71	0.38	2.037171	29	5	Firmicutes_A	Clostridia	Tissierellales	Helcococcaceae	Anaerococcus	NA
GCF_000311785.1	Brevibacillus_C massiliensis	98.92	1.23	5.060362	53	37	Firmicutes	Bacilli	Brevibacillales	Brevibacillaceae	Brevibacillus_C	NA
GCF_000311825.1	Peptoniphilus_A grossensis	98.49	0.13	2.101866	33.5	8	Firmicutes_A	Clostridia	Tissierellales	Peptoniphilaceae	Peptoniphilus_A	NA
GCF_000311845.1	Enorma massiliensis	99.89	0.24	2.280503	61.5	3	Actinobacteriota	Coriobacteriia	Coriobacteriales	Coriobacteriaceae	Enorma	NA
GCF_000311865.1	Peptoniphilus_E obesi	99.66	0.09	1.773998	30	5	Firmicutes_A	Clostridia	Tissierellales	Peptoniphilaceae	Peptoniphilus_E	NA
GCF_000311925.1	Alistipes obesi	100	0.61	3.163675	58.5	4	Bacteroidota	Bacteroidia	Bacteroidales	Rikenellaceae	Alistipes	NA
GCF_000311985.1	Kallipyga massiliensis	90.73	0.31	1.77067	51	3	Firmicutes_A	Clostridia	Tissierellales	Helcococcaceae	Kallipyga	NA
GCF_000312005.1	Cellulomonas massiliensis	92.37	0.04	3.410512	74.5	7	Actinobacteriota	Actinomycetia	Actinomycetales	Cellulomonadaceae	Cellulomonas	NA
GCF_000312025.1	Peptoniphilus_A timonensis	87.06	4.17	1.758598	30.5	7	Firmicutes_A	Clostridia	Tissierellales	Peptoniphilaceae	Peptoniphilus_A	NA
GCF_000312045.1	Noviherbaspirillum massiliense	100	1.46	4.188269	59.5	3	Proteobacteria	Gammaproteobacteria	Burkholderiales	Burkholderiaceae	Noviherbaspirillum	NA
GCF_000312105.1	Aeromicrobium_A massiliense	99.97	0	3.322119	72.5	5	Actinobacteriota	Actinomycetia	Propionibacteriales	Nocardioidaceae	Aeromicrobium_A	NA
GCF_000312125.1	Timonella senegalensis	99.95	0	3.00994	61	6	Actinobacteriota	Actinomycetia	Actinomycetales	Cellulomonadaceae	Timonella	NA
GCF_000312145.1	Alistipes senegalensis	100	0.76	4.017609	58	6	Bacteroidota	Bacteroidia	Bacteroidales	Rikenellaceae	Alistipes	NA
GCF_000312305.1	Prevotella conceptionensis	92.22	0.32	4.080115	46.5	102	Bacteroidota	Bacteroidia	Bacteroidales	Bacteroidaceae	Prevotella	NA
GCF_000312365.2	Anaerococcus provencensis	99.72	0.12	2.265938	33.5	8	Firmicutes_A	Clostridia	Tissierellales	Helcococcaceae	Anaerococcus	NA
GCF_000312385.1	Tsukamurella sp000312385	100	0.08	4.503402	71	4	Actinobacteriota	Actinomycetia	Mycobacteriales	Mycobacteriaceae	Tsukamurella	NA
GCF_000312425.1	Reyranella massiliensis	97.15	0.3	5.792259	64.5	1	Proteobacteria	Alphaproteobacteria	Reyranellales	Reyranellaceae	Reyranella	NA
GCF_000312445.1	Phocaeicola abscessus	85.47	0	2.536876	47	14	Bacteroidota	Bacteroidia	Bacteroidales	Bacteroidaceae	Phocaeicola	NA
GCF_000312485.1	Yersinia massiliensis	100	0.32	5.050276	47	22	Proteobacteria	Gammaproteobacteria	Enterobacterales	Enterobacteriaceae	Yersinia	NA
GCF_000312505.2	Fenollaria massiliensis	99.94	0.86	1.709677	34	7	Firmicutes_A	Clostridia	Tissierellales	Ezakiellaceae	Fenollaria	NA
GCF_000312525.1	Bartonella florencae	99.99	0.43	2.053511	38	89	Proteobacteria	Alphaproteobacteria	Rhizobiales	Rhizobiaceae	Bartonella	NA	1
GCF_000312545.1	Bartonella senegalensis	100	0.31	2.002317	38.5	41	Proteobacteria	Alphaproteobacteria	Rhizobiales	Rhizobiaceae	Bartonella	NA	1
GCF_000312565.1	Bartonella rattaustraliani	100	0.12	2.158445	38.5	108	Proteobacteria	Alphaproteobacteria	Rhizobiales	Rhizobiaceae	Bartonella	NA	1
GCF_000312585.1	Bartonella queenslandensis	93.44	0.29	2.377862	38	598	Proteobacteria	Alphaproteobacteria	Rhizobiales	Rhizobiaceae	Bartonella	NA	1
GCF_000312665.1	Rhizobium mesoamericanum	100	0.2	6.461927	58.5	7	Proteobacteria	Alphaproteobacteria	Rhizobiales	Rhizobiaceae	Rhizobium	NA	1
GCF_000312705.1	LE011-02 sp000312705	100	0.02	5.305675	38	5	Cyanobacteria	Cyanobacteriia	Cyanobacteriales	Nostocaceae	LE011-02	NA
GCF_000313175.2	Leptospira santarosai	100	0.13	3.983611	41.5	2	Spirochaetota	Leptospirae	Leptospirales	Leptospiraceae	Leptospira	NA
GCF_000313565.1	Dielma fastidiosa	98.52	0.67	3.615034	39.5	95	Firmicutes	Bacilli	Erysipelotrichales	Erysipelotrichaceae	Dielma	NA
GCF_000313615.1	Campylobacter_A showae_A	99.78	0.08	2.125173	45	23	Campylobacterota	Campylobacteria	Campylobacterales	Campylobacteraceae	Campylobacter_A	NA
GCF_000313755.1	Pseudomonas nitroreducens_A	100	0	6.694413	64	138	Proteobacteria	Gammaproteobacteria	Pseudomonadales	Pseudomonadaceae	Pseudomonas	NA
GCF_000313915.1	Catellicoccus marimammalium	99.3	0.08	1.285866	33.5	25	Firmicutes	Bacilli	Lactobacillales	Catellicoccaceae	Catellicoccus	NA
GCF_000313935.1	Acinetobacter sp000313935	100	0.06	3.932253	38.5	91	Proteobacteria	Gammaproteobacteria	Pseudomonadales	Moraxellaceae	Acinetobacter	NA
GCF_000313955.2	Lysinibacillus fusiformis_C	100	0.29	4.549529	37	58	Firmicutes	Bacilli	Bacillales	Planococcaceae	Lysinibacillus	NA
GCF_000314005.1	Spirulina subsalsa	100	0.14	5.3236	47	2	Cyanobacteria	Cyanobacteriia	Cyanobacteriales	Spirulinaceae	Spirulina	NA
GCF_000314675.2	Afipia broomeae	99.99	1.16	5.261968	61	4	Proteobacteria	Alphaproteobacteria	Rhizobiales	Xanthobacteraceae	Afipia	NA
GCF_000314735.2	Afipia felis	99.99	1.14	4.20329	60.5	11	Proteobacteria	Alphaproteobacteria	Rhizobiales	Xanthobacteraceae	Afipia	NA
GCF_000314795.2	Streptococcus sp000314795	99.95	0.04	2.231248	41.5	3	Firmicutes	Bacilli	Lactobacillales	Streptococcaceae	Streptococcus	NA
GCF_000314855.2	Providencia burhodogranariea	100	1.21	4.579454	39	8	Proteobacteria	Gammaproteobacteria	Enterobacterales	Enterobacteriaceae	Providencia	NA
GCF_000314975.1	Aliiglaciecola lipolytica	100	0.91	4.84214	40.5	76	Proteobacteria	Gammaproteobacteria	Enterobacterales	Alteromonadaceae	Aliiglaciecola	NA
GCF_000314995.1	Paraglaciecola arctica	100	1.76	5.964456	40	72	Proteobacteria	Gammaproteobacteria	Enterobacterales	Alteromonadaceae	Paraglaciecola	NA
GCF_000315015.1	Paraglaciecola mesophila	100	0.48	5.055761	44	90	Proteobacteria	Gammaproteobacteria	Enterobacterales	Alteromonadaceae	Paraglaciecola	NA
GCF_000315055.1	Paraglaciecola polaris	100	0.06	5.239503	44	146	Proteobacteria	Gammaproteobacteria	Enterobacterales	Alteromonadaceae	Paraglaciecola	NA
GCF_000315235.1	Paenibacillus_B popilliae	99.52	0.14	3.83372	51	583	Firmicutes	Bacilli	Paenibacillales	Paenibacillaceae	Paenibacillus_B	NA
GCF_000315365.1	Desulfotomaculum hydrothermale	99.94	0.02	2.695031	49	16	Firmicutes_B	Desulfotomaculia	Desulfotomaculales	Desulfotomaculaceae	Desulfotomaculum	NA
GCF_000315425.1	Massilia timonae	100	0.2	6.1365	65	14	Proteobacteria	Gammaproteobacteria	Burkholderiales	Burkholderiaceae	Massilia	NA
GCF_000315445.1	Alloiococcus otitis	96.98	0.62	1.806596	44.5	8	Firmicutes	Bacilli	Lactobacillales	Carnobacteriaceae	Alloiococcus	NA
GCF_000315485.1	Bacteroides oleiciplenus	100	1.27	7.087734	43	15	Bacteroidota	Bacteroidia	Bacteroidales	Bacteroidaceae	Bacteroides	NA
GCF_000315525.1	Sphingobium yanoikuyae	100	0.33	5.532579	64	9	Proteobacteria	Alphaproteobacteria	Sphingomonadales	Sphingomonadaceae	Sphingobium	NA
GCF_000315545.1	Centipeda sp000315545	99.94	0.02	2.06754	58.5	2	Firmicutes_C	Negativicutes	Selenomonadales	Selenomonadaceae	Centipeda	NA
GCF_000315565.1	Mastigocladopsis repens	99.91	0	6.465655	43.5	3	Cyanobacteria	Cyanobacteriia	Cyanobacteriales	Nostocaceae	Mastigocladopsis	NA
GCF_000315795.1	Caenispirillum salinarum	98.1	0	4.952465	68.5	61	Proteobacteria	Alphaproteobacteria	Rhodospirillales	Rhodospirillaceae	Caenispirillum	NA
GCF_000316035.1	Paenibacillus sp000316035	100	0.03	6.657194	46	92	Firmicutes	Bacilli	Paenibacillales	Paenibacillaceae	Paenibacillus	NA
GCF_000316195.1	Brachyspira hampsonii_C	99.99	0.76	3.03735	27	4	Spirochaetota	Brachyspirae	Brachyspirales	Brachyspiraceae	Brachyspira	NA
GCF_000316285.1	Paenibacillus sonchi	99.99	2.67	7.507281	50	1327	Firmicutes	Bacilli	Paenibacillales	Paenibacillaceae	Paenibacillus	NA
GCF_000316515.1	Cyanobium gracile	100	0.05	3.342364	68.5	1	Cyanobacteria	Cyanobacteriia	PCC-6307	Cyanobiaceae	Cyanobium	NA
GCF_000316575.1	PCC-7507 sp000316575	100	0.06	7.023215	42	1	Cyanobacteria	Cyanobacteriia	Cyanobacteriales	Nostocaceae	PCC-7507	NA
GCF_000316605.1	Limnothrix sp000316605	99.99	0.16	5.12595	43.5	1	Cyanobacteria	Cyanobacteriia	Cyanobacteriales	Cyanobacteriaceae	Limnothrix	NA
GCF_000316625.1	Anabaenopsis sp000316625	99.99	0.06	6.329823	40	1	Cyanobacteria	Cyanobacteriia	Cyanobacteriales	Nostocaceae	Anabaenopsis	NA
GCF_000316645.1	Trichormus sp000316645	99.97	0.17	6.718869	41.5	3	Cyanobacteria	Cyanobacteriia	Cyanobacteriales	Nostocaceae	Trichormus	NA
GCF_000316665.1	Rivularia sp000316665	100	1.05	8.728773	37.5	3	Cyanobacteria	Cyanobacteriia	Cyanobacteriales	Nostocaceae	Rivularia	NA
GCF_000316685.1	PCC-6312 sp000316685	99.99	0.14	3.720499	48.5	2	Cyanobacteria	Cyanobacteriia	Thermosynechococcales	Thermosynechococcaceae	PCC-6312	NA
GCF_000316985.1	Vibrio sp000316985	99.99	0.87	5.467904	44	400	Proteobacteria	Gammaproteobacteria	Enterobacterales	Vibrionaceae	Vibrio	NA
GCF_000317025.1	Hydrococcus minor	100	0.61	4.986817	45	1	Cyanobacteria	Cyanobacteriia	Cyanobacteriales	Microcystaceae	Hydrococcus	NA
GCF_000317045.1	PCC-7407 sp000317045	100	0	4.681111	58	1	Cyanobacteria	Cyanobacteriia	PCC-7407	PCC-7407	PCC-7407	NA
GCF_000317065.1	PCC-7367 sp000317065	100	0.08	4.88568	46	2	Cyanobacteria	Cyanobacteriia	Pseudanabaenales	Pseudanabaenaceae	PCC-7367	NA
GCF_000317085.1	PCC-7502 sp000317085	99.93	0.63	3.583735	40.5	3	Cyanobacteria	Cyanobacteriia	Pseudanabaenales	Pseudanabaenaceae	PCC-7502	NA
GCF_000317105.1	Oscillatoria acuminata	100	0.35	7.80427	47.5	3	Cyanobacteria	Cyanobacteriia	Cyanobacteriales	Oscillatoriaceae	Oscillatoria	NA
GCF_000317125.1	Chroococcidiopsis thermalis	100	1.08	6.689401	44	3	Cyanobacteria	Cyanobacteriia	Cyanobacteriales	Chroococcidiopsidaceae	Chroococcidiopsis	NA
GCF_000317145.1	Chamaesiphon minutus	100	2.16	6.761765	45.5	3	Cyanobacteria	Cyanobacteriia	Cyanobacteriales	Chamaesiphonaceae	Chamaesiphon	NA
GCF_000317205.1	Fischerella muscicola	99.99	2	6.902954	41	271	Cyanobacteria	Cyanobacteriia	Cyanobacteriales	Nostocaceae	Fischerella	NA
GCF_000317225.1	Fischerella thermalis	99.99	0.11	5.438272	41	141	Cyanobacteria	Cyanobacteriia	Cyanobacteriales	Nostocaceae	Fischerella	NA
GCF_000317245.1	Fischerella muscicola_A	99.96	0.64	7.360256	40	524	Cyanobacteria	Cyanobacteriia	Cyanobacteriales	Nostocaceae	Fischerella	NA
GCF_000317285.1	Chlorogloeopsis fritschii	100	0.93	7.751745	41	161	Cyanobacteria	Cyanobacteriia	Cyanobacteriales	Nostocaceae	Chlorogloeopsis	NA
GCF_000317305.3	Mycobacterium neoaurum_A	100	0.01	5.421267	66.5	1	Actinobacteriota	Actinomycetia	Mycobacteriales	Mycobacteriaceae	Mycobacterium	NA
GCF_000317435.1	Calothrix parietina	99.98	0	6.960392	39.5	4	Cyanobacteria	Cyanobacteriia	Cyanobacteriales	Nostocaceae	Calothrix	NA
GCF_000317475.1	Microcoleus sp000317475	100	0.24	8.272254	45.5	6	Cyanobacteria	Cyanobacteriia	Cyanobacteriales	Phormidiaceae	Microcoleus	NA
GCF_000317495.1	Crinalium epipsammum	100	0.12	5.620407	40	9	Cyanobacteria	Cyanobacteriia	Cyanobacteriales	Chamaesiphonaceae	Crinalium	NA
GCF_000317515.1	PCC7113 sp000317515	100	0.23	7.96651	46	9	Cyanobacteria	Cyanobacteriia	Cyanobacteriales	Coleofasciculaceae	PCC7113	NA
GCF_000317535.1	Cylindrospermum stagnale	100	0.53	7.610589	42	4	Cyanobacteria	Cyanobacteriia	Cyanobacteriales	Nostocaceae	Cylindrospermum	NA
GCF_000317555.1	Chroogloeocystis sp000317555	100	0.18	5.88271	43	5	Cyanobacteria	Cyanobacteriia	Cyanobacteriales	Chroococcidiopsidaceae	Chroogloeocystis	NA
GCF_000317575.1	Stanieria cyanosphaera	100	0.16	5.54499	36	6	Cyanobacteria	Cyanobacteriia	Cyanobacteriales	Xenococcaceae	Stanieria	NA
GCF_000317595.1	Streptomyces ipomoeae	99.93	0.27	10.403856	70	687	Actinobacteriota	Actinomycetia	Streptomycetales	Streptomycetaceae	Streptomyces	NA
GCF_000317615.1	Halothece salina	99.99	0.01	3.781008	42	1	Cyanobacteria	Cyanobacteriia	Cyanobacteriales	Rubidibacteraceae	Halothece	NA
GCF_000317635.1	Halothece sp000317635	100	0.07	4.17917	42.5	1	Cyanobacteria	Cyanobacteriia	Cyanobacteriales	Rubidibacteraceae	Halothece	NA
GCF_000317675.1	Geminocystis aponina	99.99	0.01	4.176973	34.5	2	Cyanobacteria	Cyanobacteriia	Cyanobacteriales	Cyanobacteriaceae	Geminocystis	NA
GCF_000317695.1	Anabaena_A cylindrica	99.99	0.27	7.063285	38.5	7	Cyanobacteria	Cyanobacteriia	Cyanobacteriales	Nostocaceae	Anabaena_A	NA
GCF_000317835.1	Deinococcus_A peraridilitoris	99.99	0.18	4.513714	63.5	3	Deinococcota	Deinococci	Deinococcales	Deinococcaceae	Deinococcus_A	NA
GCF_000317895.1	Bdellovibrio bacteriovorus_F	100	0.3	3.988594	49.5	1	Bdellovibrionota	Bdellovibrionia	Bdellovibrionales	Bdellovibrionaceae	Bdellovibrio	NA
GCF_000318095.2	F0040 sp000318095	96.68	0.46	2.553017	46	24	Bacteroidota	Bacteroidia	Bacteroidales	Bacteroidaceae	F0040	NA
GCF_000318135.1	Corynebacterium durum	99.99	0.23	2.809576	56.5	20	Actinobacteriota	Actinomycetia	Mycobacteriales	Mycobacteriaceae	Corynebacterium	NA
GCF_000318175.2	Centipeda sp000318175	99.97	0.14	2.384529	56.5	33	Firmicutes_C	Negativicutes	Selenomonadales	Selenomonadaceae	Centipeda	NA
GCF_000318275.2	Capnocytophaga sp000318275	99.97	0.09	2.656035	38	103	Bacteroidota	Bacteroidia	Flavobacteriales	Flavobacteriaceae	Capnocytophaga	NA
GCF_000319225.1	Kinetoplastibacterium crithidii	98.85	0.01	0.821813	30.5	1	Proteobacteria	Gammaproteobacteria	Burkholderiales	Burkholderiaceae	Kinetoplastibacterium	NA
GCF_000319245.1	Kinetoplastibacterium blastocrithidii	99.99	0.01	0.820037	32.5	1	Proteobacteria	Gammaproteobacteria	Burkholderiales	Burkholderiaceae	Kinetoplastibacterium	NA	1
GCF_000319365.1	Eperythrozoon_A haemominutum	89.56	0.42	0.51388	35.5	1	Firmicutes	Bacilli	Mycoplasmatales	Mycoplasmoidaceae	Eperythrozoon_A	NA	1
GCF_000319385.1	Endolissoclinum faulkneri_B	99.95	0.04	1.481191	34	1	Proteobacteria	Alphaproteobacteria	Thalassobaculales	Thalassobaculaceae	Endolissoclinum	NA	1
GCF_000319575.2	Spiribacter salinus	100	0.04	1.739487	62.5	1	Proteobacteria	Gammaproteobacteria	Nitrococcales	Nitrococcaceae	Spiribacter	NA	1
GCF_000320365.1	Moraxella_A macacae	99.99	0.1	2.084664	39.5	3	Proteobacteria	Gammaproteobacteria	Pseudomonadales	Moraxellaceae	Moraxella_A	NA
GCF_000320405.1	Clostridium celatum	99.62	1.19	3.553721	27.5	122	Firmicutes_A	Clostridia	Clostridiales	Clostridiaceae	Clostridium	NA
GCF_000321005.1	Anaerococcus senegalensis	99.81	0.65	1.795828	28	21	Firmicutes_A	Clostridia	Tissierellales	Helcococcaceae	Anaerococcus	NA
GCF_000321025.1	Peptoniphilus_A senegalensis	99.78	0.05	1.85134	32	29	Firmicutes_A	Clostridia	Tissierellales	Peptoniphilaceae	Peptoniphilus_A	NA
GCF_000321045.1	Phytobacter massiliensis	99.93	0.22	5.00354	55	77	Proteobacteria	Gammaproteobacteria	Enterobacterales	Enterobacteriaceae	Phytobacter	NA
GCF_000321165.1	Enorma timonensis	99.75	0.52	2.331554	65.5	118	Actinobacteriota	Coriobacteriia	Coriobacteriales	Coriobacteriaceae	Enorma	NA
GCF_000321185.1	Bacillus_AD massilioanorexius	100	0	4.58894	34	120	Firmicutes	Bacilli	Bacillales	Bacillaceae_A	Bacillus_AD	NA
GCF_000321205.1	Alistipes_A ihumii	99.98	0.56	2.772824	57.5	60	Bacteroidota	Bacteroidia	Bacteroidales	Rikenellaceae	Alistipes_A	NA
GCF_000321415.2	Thioalkalivibrio_B nitratireducens	100	0.49	4.00235	66	1	Proteobacteria	Gammaproteobacteria	Ectothiorhodospirales	Thioalkalivibrionaceae	Thioalkalivibrio_B	NA
GCF_000325665.1	Brachyspira pilosicoli	99.89	1.02	2.555556	27.5	1	Spirochaetota	Brachyspirae	Brachyspirales	Brachyspiraceae	Brachyspira	NA
GCF_000325705.1	Echinicola vietnamensis	100	0.23	5.60804	44.5	1	Bacteroidota	Bacteroidia	Cytophagales	Cyclobacteriaceae	Echinicola	NA
GCF_000325745.1	Liberibacter crescens	100	2.02	1.504659	35	1	Proteobacteria	Alphaproteobacteria	Rhizobiales	Rhizobiaceae	Liberibacter	NA
GCF_000327045.1	Thioflavicoccus mobilis	99.9	0.33	4.137521	65.5	2	Proteobacteria	Gammaproteobacteria	Chromatiales	Chromatiaceae	Thioflavicoccus	NA	1
GCF_000327065.1	Pseudomonas_A stutzeri_AE	100	0.13	4.600489	62	4	Proteobacteria	Gammaproteobacteria	Pseudomonadales	Pseudomonadaceae	Pseudomonas_A	NA
GCF_000327285.1	Holdemania massiliensis	96.82	3.39	3.811476	47	17	Firmicutes	Bacilli	Erysipelotrichales	Erysipelotrichaceae	Holdemania	NA
GCF_000327305.1	Lactococcus raffinolactis_A	99.22	1.44	2.280761	38.5	127	Firmicutes	Bacilli	Lactobacillales	Streptococcaceae	Lactococcus	NA
GCF_000327325.1	Gordonia rubripertincta	100	0.7	5.204225	67	134	Actinobacteriota	Actinomycetia	Mycobacteriales	Mycobacteriaceae	Gordonia	NA
GCF_000328305.2	Arthrobacter_F crystallopoietes_A	99.78	1.03	4.348607	66.5	347	Actinobacteriota	Actinomycetia	Actinomycetales	Micrococcaceae	Arthrobacter_F	NA
GCF_000328565.1	Mycobacterium sp000328565	100	0.29	7.221766	65	4	Actinobacteriota	Actinomycetia	Mycobacteriales	Mycobacteriaceae	Mycobacterium	NA
GCF_000328625.1	Halobacteroides halobius	99.99	0.48	2.649255	32	1	Firmicutes_F	Halanaerobiia	Halobacteroidales	Halobacteroidaceae	Halobacteroides	NA
GCF_000328705.1	Saccharothrix espanaensis	100	0.3	9.360653	72	1	Actinobacteriota	Actinomycetia	Mycobacteriales	Pseudonocardiaceae	Saccharothrix	NA
GCF_000328765.2	Tepidanaerobacter acetatoxydans	99.78	0.85	2.761252	37.5	1	Firmicutes_A	Thermosediminibacteria	Thermosediminibacterales	Tepidanaerobacteraceae	Tepidanaerobacter	NA
GCF_000330705.1	Salinicoccus carnicancri	99.98	0.01	2.669034	47.5	12	Firmicutes	Bacilli	Staphylococcales	Salinicoccaceae	Salinicoccus	NA
GCF_000330725.2	Mariniradius saccharolyticus	99.99	0.02	4.854424	46.5	39	Bacteroidota	Bacteroidia	Cytophagales	Cyclobacteriaceae	Mariniradius	NA
GCF_000330885.1	Rhizobium tropici	99.98	0.75	6.686334	59	4	Proteobacteria	Alphaproteobacteria	Rhizobiales	Rhizobiaceae	Rhizobium	NA
GCF_000331005.1	Streptomyces turgidiscabies	99.98	1.31	10.825282	69.5	692	Actinobacteriota	Actinomycetia	Streptomycetales	Streptomycetaceae	Streptomyces	NA
GCF_000331025.1	Maridesulfovibrio hydrothermalis	100	0.56	3.708362	45	2	Desulfobacterota	Desulfovibrionia	Desulfovibrionales	Desulfovibrionaceae	Maridesulfovibrio	NA
GCF_000331105.1	Fibrella aestuarina	99.99	0.61	6.937263	56	2	Bacteroidota	Bacteroidia	Cytophagales	Spirosomaceae	Fibrella	NA
GCF_000331225.1	Sandarakinorhabdus sp000331225	100	0.05	3.131544	65	22	Proteobacteria	Alphaproteobacteria	Sphingomonadales	Sphingomonadaceae	Sandarakinorhabdus	NA
GCF_000331245.1	Blastomonas sp000331245	100	0.12	3.616216	63.5	28	Proteobacteria	Alphaproteobacteria	Sphingomonadales	Sphingomonadaceae	Blastomonas	NA
GCF_000331285.1	Porphyrobacter sp000331285	100	0.03	2.899072	67	52	Proteobacteria	Alphaproteobacteria	Sphingomonadales	Sphingomonadaceae	Porphyrobacter	NA
GCF_000331515.1	Photobacterium marinum	99.99	0.35	5.536962	46	83	Proteobacteria	Gammaproteobacteria	Enterobacterales	Vibrionaceae	Photobacterium	NA
GCF_000331535.1	Fulvivirga imtechensis	98.47	0.93	6.737864	42	226	Bacteroidota	Bacteroidia	Cytophagales	Cyclobacteriaceae	Fulvivirga	NA
GCF_000331575.1	Bacillus_B oryziterrae	92.48	1.62	3.575797	36	18	Firmicutes	Bacilli	Bacillales	Bacillaceae_J	Bacillus_B	NA
GCF_000331735.1	Myxococcus stipitatus	100	1.16	10.350586	69	1	Myxococcota	Myxococcia	Myxococcales	Myxococcaceae	Myxococcus	NA
GCF_000331775.1	Xanthomonas translucens	100	1.62	4.463577	67.5	551	Proteobacteria	Gammaproteobacteria	Xanthomonadales	Xanthomonadaceae	Xanthomonas	NA
GCF_000331995.1	Thermoclostridium stercorarium	100	0.64	2.974379	42	1	Firmicutes_A	Clostridia	Acetivibrionales	DSM-8532	Thermoclostridium	NA
GCF_000332035.1	Gloeocapsa sp000332035	99.94	0	4.025114	41	228	Cyanobacteria	Cyanobacteriia	Cyanobacteriales	Gloeocapsaceae	Gloeocapsa	NA
GCF_000332055.1	Xenococcus sp000332055	99.91	0.13	5.929641	39.5	234	Cyanobacteria	Cyanobacteriia	Cyanobacteriales	Xenococcaceae	Xenococcus	NA
GCF_000332075.2	Aliterella sp000332075	100	0.05	4.908825	41.5	4	Cyanobacteria	Cyanobacteriia	Cyanobacteriales	Chroococcidiopsidaceae	Aliterella	NA
GCF_000332095.2	PCC-6406 sp000332095	99.95	1.7	5.776957	55	3	Cyanobacteria	Cyanobacteriia	Phormidesmiales	Phormidesmiaceae	PCC-6406	NA
GCF_000332115.1	Nonlabens dokdonensis	100	0.38	3.914632	35	1	Bacteroidota	Bacteroidia	Flavobacteriales	Flavobacteriaceae	Nonlabens	NA
GCF_000332135.1	Anabaena sp000332135	99.95	0.05	5.886741	38.5	3	Cyanobacteria	Cyanobacteriia	Cyanobacteriales	Nostocaceae	Anabaena	NA
GCF_000332155.1	Kamptonema formosum	99.99	0.01	6.89406	43	12	Cyanobacteria	Cyanobacteriia	Cyanobacteriales	Phormidiaceae	Kamptonema	NA
GCF_000332175.1	PCC-6802 sp000332175	99.68	0.02	5.621883	47.5	6	Cyanobacteria	Cyanobacteriia	Pseudanabaenales	Pseudanabaenaceae	PCC-6802	NA
GCF_000332195.1	Pleurocapsa sp000332195	99.99	0.22	7.386997	38.5	10	Cyanobacteria	Cyanobacteriia	Cyanobacteriales	Xenococcaceae	Pleurocapsa	NA
GCF_000332215.1	Pseudanabaena biceps	99.91	0.27	5.476421	43	464	Cyanobacteria	Cyanobacteriia	Pseudanabaenales	Pseudanabaenaceae	Pseudanabaena	NA
GCF_000332235.1	Geminocystis herdmanii	99.98	0.02	4.263418	34	1	Cyanobacteria	Cyanobacteriia	Cyanobacteriales	Cyanobacteriaceae	Geminocystis	NA
GCF_000332275.1	PCC-7336 sp000332275	100	0.75	5.066637	53.5	1	Cyanobacteria	Cyanobacteriia	PCC-7336	PCC-7336	PCC-7336	NA
GCF_000332295.1	Fortiea contorta	100	0.62	5.742264	42	3	Cyanobacteria	Cyanobacteriia	Cyanobacteriales	Nostocaceae	Fortiea	NA
GCF_000332315.1	Prochlorothrix hollandica	99.16	0.28	5.646343	54	13	Cyanobacteria	Cyanobacteriia	PCC-9006	Prochlorotrichaceae	Prochlorothrix	NA
GCF_000332335.1	PCC-10802 sp000332335	99.99	1.05	8.594406	54	9	Cyanobacteria	Cyanobacteriia	Cyanobacteriales	Oscillatoriaceae_A	PCC-10802	NA
GCF_000332355.1	Geitlerinema sp000332355	98.59	0.06	6.152351	51.5	8	Cyanobacteria	Cyanobacteriia	Cyanobacteriales	Geitlerinemaceae	Geitlerinema	NA
GCF_000332415.1	Leptospira weilii_A	100	0.25	4.026722	42.5	59	Spirochaetota	Leptospirae	Leptospirales	Leptospiraceae	Leptospira	NA
GCF_000332455.1	Leptospira_A vanthielii	99.84	0.33	4.232327	38.5	89	Spirochaetota	Leptospirae	Leptospirales	Leptospiraceae	Leptospira_A	NA
GCF_000332475.2	Leptospira_A yanagawae	100	0.3	4.05624	38	47	Spirochaetota	Leptospirae	Leptospirales	Leptospiraceae	Leptospira_A	NA
GCF_000332495.1	Leptospira_A terpstrae	99.91	0.39	4.092188	38	23	Spirochaetota	Leptospirae	Leptospirales	Leptospiraceae	Leptospira_A	NA
GCF_000332515.2	Leptospira_A wolbachii	99.97	0.39	4.081981	39	25	Spirochaetota	Leptospirae	Leptospirales	Leptospiraceae	Leptospira_A	NA
GCF_000332815.1	Pseudarthrobacter nitrophenolicus	90.55	2.95	4.38962	66	142	Actinobacteriota	Actinomycetia	Actinomycetales	Micrococcaceae	Pseudarthrobacter	NA
GCF_000332875.2	Anaerostipes hadrus	99.97	0.99	2.772228	37	73	Firmicutes_A	Clostridia	Lachnospirales	Lachnospiraceae	Anaerostipes	NA
GCF_000332975.1	Gordonia aichiensis	99.99	0.03	5.092029	65	78	Actinobacteriota	Actinomycetia	Mycobacteriales	Mycobacteriaceae	Gordonia	NA
GCF_000332995.1	Gordonia amicalis	100	0.11	4.915471	67	94	Actinobacteriota	Actinomycetia	Mycobacteriales	Mycobacteriaceae	Gordonia	NA
GCF_000333015.1	Gordonia hirsuta	100	0	3.48946	68	77	Actinobacteriota	Actinomycetia	Mycobacteriales	Mycobacteriaceae	Gordonia	NA
GCF_000333035.1	Gordonia sihwensis	100	0.05	4.14089	68	64	Actinobacteriota	Actinomycetia	Mycobacteriales	Mycobacteriaceae	Gordonia	NA
GCF_000333275.1	Nitrospirillum sp000333275	99.91	1.74	7.345359	67.5	744	Proteobacteria	Alphaproteobacteria	Azospirillales	Azospirillaceae	Nitrospirillum	NA
GCF_000333315.1	Curtobacterium sp000333315	90.16	3.46	3.374826	71.5	703	Actinobacteriota	Actinomycetia	Actinomycetales	Microbacteriaceae	Curtobacterium	NA
GCF_000333355.1	Chryseobacterium sp000333355	93.66	2.55	4.165754	37	697	Bacteroidota	Bacteroidia	Flavobacteriales	Weeksellaceae	Chryseobacterium	NA
GCF_000333375.1	Curtobacterium sp000333375	93.89	2.18	3.714089	71	798	Actinobacteriota	Actinomycetia	Actinomycetales	Microbacteriaceae	Curtobacterium	NA
GCF_000333395.1	Microbacterium sp000333395	87.25	2.38	3.653363	70.5	576	Actinobacteriota	Actinomycetia	Actinomycetales	Microbacteriaceae	Microbacterium	NA
GCF_000333455.1	Rhodopseudomonas sp000333455	94.97	0.12	5.516813	64.5	802	Proteobacteria	Alphaproteobacteria	Rhizobiales	Xanthobacteraceae	Rhodopseudomonas	NA
GCF_000333615.1	Vitreoscilla_A sp000333615	90.78	2.36	4.936752	68.5	631	Proteobacteria	Gammaproteobacteria	Burkholderiales	Burkholderiaceae	Vitreoscilla_A	NA
GCF_000333895.2	Enterovibrio indica	100	0.61	5.55559	48.5	109	Proteobacteria	Gammaproteobacteria	Enterobacterales	Vibrionaceae	Enterovibrio	NA
GCF_000333955.1	Rhodococcus sp000333955	100	0.15	5.642031	64	167	Actinobacteriota	Actinomycetia	Mycobacteriales	Mycobacteriaceae	Rhodococcus	NA
GCF_000334155.1	Bacillus_AN ligniniphilus	100	4.29	3.856255	40.5	196	Firmicutes	Bacilli	Bacillales	Bacillaceae_D	Bacillus_AN	NA
GCF_000334215.1	Halomonas jeotgali	100	0.02	2.847098	62.5	26	Proteobacteria	Gammaproteobacteria	Pseudomonadales	Halomonadaceae	Halomonas	NA
GCF_000334405.1	Blattabacterium sp000334405	95.65	0	0.638184	28	2	Bacteroidota	Bacteroidia	Flavobacteriales	Blattabacteriaceae	Blattabacterium	NA
GCF_000334455.1	Gordonia soli	100	0.02	5.375815	67.5	60	Actinobacteriota	Actinomycetia	Mycobacteriales	Mycobacteriaceae	Gordonia	NA	1
GCF_000334915.1	Dyella_A ginsengisoli	100	0.6	4.546859	67.5	99	Proteobacteria	Gammaproteobacteria	Xanthomonadales	Rhodanobacteraceae	Dyella_A	NA
GCF_000335475.2	Cystobacter fuscus	99.73	2.77	12.282374	68.5	76	Myxococcota	Myxococcia	Myxococcales	Myxococcaceae	Cystobacter	NA
GCF_000335815.1	Duganella sp000335815	100	1.02	7.114674	64	2	Proteobacteria	Gammaproteobacteria	Burkholderiales	Burkholderiaceae	Duganella	NA
GCF_000336255.1	Erwinia toletana	100	0.41	5.27286	53.5	20	Proteobacteria	Gammaproteobacteria	Enterobacterales	Enterobacteriaceae	Erwinia	NA
GCF_000336385.2	Lysobacter antibioticus_A	100	0.03	5.144029	69	183	Proteobacteria	Gammaproteobacteria	Xanthomonadales	Xanthomonadaceae	Lysobacter	NA
GCF_000336495.1	Pseudoalteromonas ruthenica	99.99	0.06	4.008085	47.5	120	Proteobacteria	Gammaproteobacteria	Enterobacterales	Alteromonadaceae	Pseudoalteromonas	NA
GCF_000336555.1	Afipia clevelandensis	100	0.29	4.399548	61.5	1	Proteobacteria	Alphaproteobacteria	Rhizobiales	Xanthobacteraceae	Afipia	NA
GCF_000336575.1	Halomonas titanicae	100	0.22	5.339792	54.5	48	Proteobacteria	Gammaproteobacteria	Pseudomonadales	Halomonadaceae	Halomonas	NA
GCF_000338055.1	Brachybacterium muris	99.79	0.19	3.257466	70	42	Actinobacteriota	Actinomycetia	Actinomycetales	Dermabacteraceae	Brachybacterium	NA
GCF_000338275.1	Staphylococcus xylosus_B	99.99	0.03	2.939263	32	45	Firmicutes	Bacilli	Staphylococcales	Staphylococcaceae	Staphylococcus	NA
GCF_000338295.1	Rhodopirellula europaea	99.93	4.48	7.191307	55.5	273	Planctomycetota	Planctomycetes	Pirellulales	Pirellulaceae	Rhodopirellula	NA
GCF_000338875.1	Vibrio mimicus	99.99	0.92	4.320286	46	120	Proteobacteria	Gammaproteobacteria	Enterobacterales	Vibrionaceae	Vibrio	NA
GCF_000340375.1	Eggerthia catenaformis	100	0.2	1.945158	32.5	8	Firmicutes	Bacilli	Erysipelotrichales	Erysipelatoclostridiaceae	Eggerthia	NA
GCF_000340435.2	Mycobacterium haemophilum	99.94	0.11	4.235765	63.5	1	Actinobacteriota	Actinomycetia	Mycobacteriales	Mycobacteriaceae	Mycobacterium	NA
GCF_000340475.1	Oceanobacillus kimchii	100	0.25	3.830781	35	1	Firmicutes	Bacilli	Bacillales	Amphibacillaceae	Oceanobacillus	NA
GCF_000340565.2	Nodularia spumigena	99.77	0	5.462271	41	1	Cyanobacteria	Cyanobacteriia	Cyanobacteriales	Nostocaceae	Nodularia	NA
GCF_000340795.1	Kinetoplastibacterium desouzaii	99.94	0	0.833125	30	1	Proteobacteria	Gammaproteobacteria	Burkholderiales	Burkholderiaceae	Kinetoplastibacterium	NA
GCF_000340865.1	Kinetoplastibacterium oncopeltii	99.84	0.03	0.810172	31	1	Proteobacteria	Gammaproteobacteria	Burkholderiales	Burkholderiaceae	Kinetoplastibacterium	NA	1
GCF_000340885.1	Clostridium saccharoperbutylacetonicum	100	0.84	6.666445	29.5	2	Firmicutes_A	Clostridia	Clostridiales	Clostridiaceae	Clostridium	NA	1
GCF_000340905.1	Kinetoplastibacterium galatii	99.99	0.02	0.82214	32	1	Proteobacteria	Gammaproteobacteria	Burkholderiales	Burkholderiaceae	Kinetoplastibacterium	NA
GCF_000340965.1	Nocardiopsis kunsanensis	100	0.18	5.312089	69.5	97	Actinobacteriota	Actinomycetia	Streptosporangiales	Streptosporangiaceae	Nocardiopsis	NA	1
GCF_000340985.1	Nocardiopsis valliformis	100	1.33	7.145336	69.5	88	Actinobacteriota	Actinomycetia	Streptosporangiales	Streptosporangiaceae	Nocardiopsis	NA
GCF_000341005.1	Nocardiopsis alkaliphila	99.98	0.47	5.209552	67	213	Actinobacteriota	Actinomycetia	Streptosporangiales	Streptosporangiaceae	Nocardiopsis	NA
GCF_000341025.1	Nocardiopsis salina	100	0.97	5.808301	70	272	Actinobacteriota	Actinomycetia	Streptosporangiales	Streptosporangiaceae	Nocardiopsis	NA
GCF_000341065.1	Nocardiopsis halotolerans	99.94	0.38	6.263929	71	424	Actinobacteriota	Actinomycetia	Streptosporangiales	Streptosporangiaceae	Nocardiopsis	NA
GCF_000341085.1	Nocardiopsis ganjiahuensis	100	0.13	7.352287	70.5	54	Actinobacteriota	Actinomycetia	Streptosporangiales	Streptosporangiaceae	Nocardiopsis	NA
GCF_000341105.1	Nocardiopsis_A potens	99.44	0.22	6.909969	74.5	133	Actinobacteriota	Actinomycetia	Streptosporangiales	Streptosporangiaceae	Nocardiopsis_A	NA
GCF_000341125.1	Nocardiopsis lucentensis	98.12	2.41	6.325274	71	968	Actinobacteriota	Actinomycetia	Streptosporangiales	Streptosporangiaceae	Nocardiopsis	NA
GCF_000341145.1	Nocardiopsis xinjiangensis	99.99	0.05	5.330432	69.5	90	Actinobacteriota	Actinomycetia	Streptosporangiales	Streptosporangiaceae	Nocardiopsis	NA
GCF_000341185.1	Nocardiopsis_A chromatogenes	99.56	1.09	6.90875	73.5	415	Actinobacteriota	Actinomycetia	Streptosporangiales	Streptosporangiaceae	Nocardiopsis_A	NA
GCF_000341225.1	Nocardiopsis alba	100	0.48	5.820411	69.5	55	Actinobacteriota	Actinomycetia	Streptosporangiales	Streptosporangiaceae	Nocardiopsis	NA
GCF_000341245.1	Nocardiopsis_A halophila	99.69	0.89	6.320069	73.5	300	Actinobacteriota	Actinomycetia	Streptosporangiales	Streptosporangiaceae	Nocardiopsis_A	NA
GCF_000341265.1	Nocardiopsis prasina	100	0.27	5.998803	70.5	240	Actinobacteriota	Actinomycetia	Streptosporangiales	Streptosporangiaceae	Nocardiopsis	NA
GCF_000341345.1	Corynebacterium halotolerans	99.99	0.43	3.222008	68	2	Actinobacteriota	Actinomycetia	Mycobacteriales	Mycobacteriaceae	Corynebacterium	NA
GCF_000341355.1	Bartonella australis	99.99	0.12	1.59649	41.5	1	Proteobacteria	Alphaproteobacteria	Rhizobiales	Rhizobiaceae	Bartonella	NA
GCF_000341385.1	Bartonella berkhoffii	100	0.22	1.802699	38.5	1	Proteobacteria	Alphaproteobacteria	Rhizobiales	Rhizobiaceae	Bartonella	NA	1
GCF_000341395.1	Desulfocapsa sulfexigens	100	0.65	4.023512	45	2	Desulfobacterota	Desulfobulbia	Desulfobulbales	Desulfocapsaceae	Desulfocapsa	NA	1
GCF_000341505.1	Edwardsiella tarda	100	0.17	3.610384	57	34	Proteobacteria	Gammaproteobacteria	Enterobacterales	Enterobacteriaceae	Edwardsiella	NA
GCF_000341545.2	Nitrospina gracilis	99.95	1.22	3.077713	56	4	Nitrospinota	Nitrospinia	Nitrospinales	Nitrospinaceae	Nitrospina	NA
GCF_000341615.1	Pseudomonas_A stutzeri_G	100	0.03	4.674667	63	82	Proteobacteria	Gammaproteobacteria	Pseudomonadales	Pseudomonadaceae	Pseudomonas_A	NA
GCF_000341735.1	Methylomicrobium_A buryatense	100	0	5.067278	48.5	2	Proteobacteria	Gammaproteobacteria	Methylococcales	Methylomonadaceae	Methylomicrobium_A	NA
GCF_000341895.1	Pseudodesulfovibrio piezophilus	99.99	0.13	3.646098	49.5	1	Desulfobacterota	Desulfovibrionia	Desulfovibrionales	Desulfovibrionaceae	Pseudodesulfovibrio	NA
GCF_000342005.1	Amycolatopsis decaplanina	99.87	0.82	8.533276	68.5	85	Actinobacteriota	Actinomycetia	Mycobacteriales	Pseudonocardiaceae	Amycolatopsis	NA
GCF_000342045.1	Magnetospirillum_A caucaseum	99.99	0.09	4.870514	65.5	236	Proteobacteria	Alphaproteobacteria	Rhodospirillales	Magnetospirillaceae	Magnetospirillum_A	NA
GCF_000342125.1	Streptomyces mobaraensis	98.35	2.91	7.477811	73	266	Actinobacteriota	Actinomycetia	Streptomycetales	Streptomycetaceae	Streptomyces	NA
GCF_000342165.1	Pacificimonas flava	100	1.44	3.253933	64	38	Proteobacteria	Alphaproteobacteria	Sphingomonadales	Sphingomonadaceae	Pacificimonas	NA
GCF_000344135.1	Gordonia malaquae	100	0.24	4.465464	66	115	Actinobacteriota	Actinomycetia	Mycobacteriales	Mycobacteriaceae	Gordonia	NA
GCF_000344155.1	Gordonia paraffinivorans	100	0.07	4.632332	68.5	111	Actinobacteriota	Actinomycetia	Mycobacteriales	Mycobacteriaceae	Gordonia	NA
GCF_000344175.1	Listeria fleischmannii	96.03	0.83	2.841134	38	102	Firmicutes	Bacilli	Lactobacillales	Listeriaceae	Listeria	NA
GCF_000344295.2	Campylobacter_A showae_B	99.68	1.9	2.187351	45	273	Campylobacterota	Campylobacteria	Campylobacterales	Campylobacteraceae	Campylobacter_A	NA
GCF_000344615.1	Janthinobacterium sp000344615	100	0.13	6.265216	65.5	7	Proteobacteria	Gammaproteobacteria	Burkholderiales	Burkholderiaceae	Janthinobacterium	NA
GCF_000344785.1	Corynebacterium callunae	99.98	0.12	2.928683	52	3	Actinobacteriota	Actinomycetia	Mycobacteriales	Mycobacteriaceae	Corynebacterium	NA
GCF_000344805.1	Bradyrhizobium oligotrophicum	100	1	8.264165	65	1	Proteobacteria	Alphaproteobacteria	Rhizobiales	Xanthobacteraceae	Bradyrhizobium	NA
GCF_000346225.2	Pseudomonas_E sp000346225	100	0.7	5.01882	58.5	1	Proteobacteria	Gammaproteobacteria	Pseudomonadales	Pseudomonadaceae	Pseudomonas_E	NA
GCF_000346295.1	Rhodopirellula_A maiorica	97.72	5.76	8.874084	54.5	1132	Planctomycetota	Planctomycetes	Pirellulales	Pirellulaceae	Rhodopirellula_A	NA
GCF_000346425.1	Rhodopirellula sp000346425	99.56	3.51	8.777069	56	141	Planctomycetota	Planctomycetes	Pirellulales	Pirellulaceae	Rhodopirellula	NA
GCF_000346485.2	Scytonema hofmannii	100	3.46	12.29441	41.5	40	Cyanobacteria	Cyanobacteriia	Cyanobacteriales	Nostocaceae	Scytonema	NA
GCF_000346505.1	Rhodopirellula sallentina	99.99	2.8	8.186686	56.5	491	Planctomycetota	Planctomycetes	Pirellulales	Pirellulaceae	Rhodopirellula	NA
GCF_000346615.1	Nafulsella turpanensis	99.85	0.16	4.805588	45.5	109	Bacteroidota	Bacteroidia	Cytophagales	Cyclobacteriaceae	Nafulsella	NA
GCF_000346755.1	Pseudomonas_E sp000346755	100	0.73	6.497331	61	186	Proteobacteria	Gammaproteobacteria	Pseudomonadales	Pseudomonadaceae	Pseudomonas_E	NA
GCF_000346775.1	Pseudomonas_E fluorescens_T	99.96	0.38	6.131803	60.5	69	Proteobacteria	Gammaproteobacteria	Pseudomonadales	Pseudomonadaceae	Pseudomonas_E	NA
GCF_000347035.1	Leptospira_B sp000347035	99.93	0.53	4.180037	41.5	49	Spirochaetota	Leptospirae	Leptospirales	Leptospiraceae	Leptospira_B	NA
GCF_000347175.1	Leptospira alstonii	99.99	0.17	4.436408	42	125	Spirochaetota	Leptospirae	Leptospirales	Leptospiraceae	Leptospira	NA
GCF_000347635.1	Paraglaciecola psychrophila	100	1.63	5.413691	40	1	Proteobacteria	Gammaproteobacteria	Enterobacterales	Alteromonadaceae	Paraglaciecola	NA
GCF_000347775.1	Marinobacter santoriniensis	100	0.14	4.033468	58	41	Proteobacteria	Gammaproteobacteria	Pseudomonadales	Oleiphilaceae	Marinobacter	NA
GCF_000348665.1	Deinococcus wulumuqiensis	99.99	0.09	3.390776	66	232	Deinococcota	Deinococci	Deinococcales	Deinococcaceae	Deinococcus	NA
GCF_000348685.1	Xanthomarina gelatinilytica	99.98	0.03	3.055484	35	47	Bacteroidota	Bacteroidia	Flavobacteriales	Flavobacteriaceae	Xanthomarina	NA
GCF_000348725.1	Pseudobdellovibrio exovorus	99.98	0.14	2.657893	41.5	1	Bdellovibrionota	Bdellovibrionia	Bdellovibrionales	Bdellovibrionaceae	Pseudobdellovibrio	NA
GCF_000348745.1	Micavibrio aeruginosavorus_A	99.97	0.32	2.45861	54.5	1	Proteobacteria	Alphaproteobacteria	Micavibrionales	Micavibrionaceae	Micavibrio	NA
GCF_000348805.1	Blattabacterium cuenoti	99.39	0.08	0.63249	26	1	Bacteroidota	Bacteroidia	Flavobacteriales	Blattabacteriaceae	Blattabacterium	NA
GCF_000348905.1	Bhargavaea cecembensis	99.82	0.08	3.207463	54.5	39	Firmicutes	Bacilli	Bacillales	Planococcaceae	Bhargavaea	NA	1
GCF_000348925.1	Cesiribacter andamanensis	99.74	1.39	4.759956	54.5	237	Bacteroidota	Bacteroidia	Cytophagales	Cyclobacteriaceae	Cesiribacter	NA
GCF_000348945.1	Paeniglutamicibacter gangotriensis	100	0.07	4.3199	62.5	20	Actinobacteriota	Actinomycetia	Actinomycetales	Micrococcaceae	Paeniglutamicibacter	NA
GCF_000349205.1	Methylophaga lonarensis	99.99	0.39	2.637625	49.5	116	Proteobacteria	Gammaproteobacteria	Nitrosococcales	Methylophagaceae	Methylophaga	NA
GCF_000349325.1	Streptomyces davaonensis	99.99	0.94	9.55595	70.5	2	Actinobacteriota	Actinomycetia	Streptomycetales	Streptomycetaceae	Streptomyces	NA
GCF_000349565.1	Curtobacterium flaccumfaciens_A	99.81	0.39	3.705324	70.5	37	Actinobacteriota	Actinomycetia	Actinomycetales	Microbacteriaceae	Curtobacterium	NA
GCF_000349725.1	Ligilactobacillus pobuzihii	99.81	1.67	2.351656	37.5	54	Firmicutes	Bacilli	Lactobacillales	Lactobacillaceae	Ligilactobacillus	NA
GCF_000349845.1	Pseudomonas sp000349845	99.98	0.05	5.696307	65	1	Proteobacteria	Gammaproteobacteria	Pseudomonadales	Pseudomonadaceae	Pseudomonas	NA
GCF_000349945.1	Azoarcus_A sp000349945	100	0.83	5.818755	65	2	Proteobacteria	Gammaproteobacteria	Burkholderiales	Rhodocyclaceae	Azoarcus_A	NA
GCF_000350085.1	Mesorhizobium metallidurans	99.98	0.02	6.232533	62	191	Proteobacteria	Alphaproteobacteria	Rhizobiales	Rhizobiaceae	Mesorhizobium	NA
GCF_000350105.1	Richelia intracellularis	88.98	0.4	3.243759	33.5	90	Cyanobacteria	Cyanobacteriia	Cyanobacteriales	Nostocaceae	Richelia	NA
GCF_000350145.1	Ilumatobacter_A nonamiensis	99.62	1.62	4.282232	66.5	399	Actinobacteriota	Acidimicrobiia	Acidimicrobiales	Ilumatobacteraceae	Ilumatobacter_A	NA
GCF_000350165.1	Halanaerobium saccharolyticum	100	2.01	2.873865	32	24	Firmicutes_F	Halanaerobiia	Halanaerobiales	Halanaerobiaceae	Halanaerobium	NA
GCF_000350485.1	Ruminiclostridium termitidis	100	5.07	6.415858	41	78	Firmicutes_A	Clostridia	Acetivibrionales	Acetivibrionaceae	Ruminiclostridium	NA
GCF_000350525.1	Leucobacter salsicius	100	0.12	3.185418	64	28	Actinobacteriota	Actinomycetia	Actinomycetales	Microbacteriaceae	Leucobacter	NA
GCF_000350545.1	Desulfotignum phosphitoxidans	96.84	3.81	4.998761	51	38	Desulfobacterota	Desulfobacteria	Desulfobacterales	Desulfobacteraceae	Desulfotignum	NA
GCF_000353285.1	Leptolyngbya boryana	99.99	0.49	7.262454	47	5	Cyanobacteria	Cyanobacteriia	Leptolyngbyales	Leptolyngbyaceae	Leptolyngbya	NA
GCF_000354175.2	Vibrio alginolyticus	100	0.02	5.146637	44.5	2	Proteobacteria	Gammaproteobacteria	Enterobacterales	Vibrionaceae	Vibrio	NA
GCF_000355675.1	Thalassolituus oleivorans	99.99	0.16	3.920328	46.5	1	Proteobacteria	Gammaproteobacteria	Pseudomonadales	Saccharospirillaceae_A	Thalassolituus	NA
GCF_000355695.1	Clavibacter nebraskensis	100	0.06	3.063596	73	1	Actinobacteriota	Actinomycetia	Actinomycetales	Microbacteriaceae	Clavibacter	NA
GCF_000355765.4	Nitrosospira lacus	99.95	0.11	3.261088	53.5	1	Proteobacteria	Gammaproteobacteria	Burkholderiales	Nitrosomonadaceae	Nitrosospira	NA
GCF_000355805.1	Dokdonia sp000355805	99.93	0.03	3.305193	37	1	Bacteroidota	Bacteroidia	Flavobacteriales	Flavobacteriaceae	Dokdonia	NA
GCF_000355905.1	Psychroflexus gondwanensis	99.98	0.2	3.311768	35.5	62	Bacteroidota	Bacteroidia	Flavobacteriales	Flavobacteriaceae	Psychroflexus	NA
GCF_000359125.1	Mesorhizobium sp000359125	99.98	0.99	6.547395	62	89	Proteobacteria	Alphaproteobacteria	Rhizobiales	Rhizobiaceae	Mesorhizobium	NA
GCF_000359585.1	Clostridium_B tyrobutyricum	99.99	0.2	3.010696	30.5	76	Firmicutes_A	Clostridia	Clostridiales	Clostridiaceae	Clostridium_B	NA
GCF_000359605.1	Gracilibacillus halophilus	83.73	0.21	3.034425	37.5	104	Firmicutes	Bacilli	Bacillales	Amphibacillaceae	Gracilibacillus	NA
GCF_000359745.1	Rhizobium freirei	100	1.31	7.083871	59.5	96	Proteobacteria	Alphaproteobacteria	Rhizobiales	Rhizobiaceae	Rhizobium	NA
GCF_000364425.1	Phytoplasma sp000364425	83.65	0.09	0.566694	24	14	Firmicutes	Bacilli	Acholeplasmatales	Acholeplasmataceae	Phytoplasma	NA
GCF_000364605.1	Nocardioides sp000364605	99.78	0.02	4.43413	69.5	24	Actinobacteriota	Actinomycetia	Propionibacteriales	Nocardioidaceae	Nocardioides	NA	1
GCF_000364625.1	Pseudomonas_G thermotolerans	100	0.06	3.752096	66.5	75	Proteobacteria	Gammaproteobacteria	Pseudomonadales	Pseudomonadaceae	Pseudomonas_G	NA
GCF_000364705.1	Pseudomonas_E fuscovaginae_A	100	0.89	6.525804	63	407	Proteobacteria	Gammaproteobacteria	Pseudomonadales	Pseudomonadaceae	Pseudomonas_E	NA
GCF_000364725.1	Moranella endobia	99.47	0.26	0.538203	43.5	1	Proteobacteria	Gammaproteobacteria	Enterobacterales	Enterobacteriaceae	Moranella	NA
GCF_000364845.1	Marinobacter_A nanhaiticus	100	0.35	5.358909	58.5	8	Proteobacteria	Gammaproteobacteria	Pseudomonadales	Oleiphilaceae	Marinobacter_A	NA	1
GCF_000364865.1	Pauljensenia cardiffensis	99.9	0.17	2.214851	61	15	Actinobacteriota	Actinomycetia	Actinomycetales	Actinomycetaceae	Pauljensenia	NA
GCF_000365025.1	Robiginitomaculum antarcticum	100	0.37	2.769471	52	5	Proteobacteria	Alphaproteobacteria	Caulobacterales	Maricaulaceae	Robiginitomaculum	NA
GCF_000365305.1	Dickeya dianthicola	100	0.03	4.67606	55.5	11	Proteobacteria	Gammaproteobacteria	Enterobacterales	Enterobacteriaceae	Dickeya	NA
GCF_000367325.1	Elizabethkingia meningoseptica	99.99	0.01	3.840286	36	34	Bacteroidota	Bacteroidia	Flavobacteriales	Weeksellaceae	Elizabethkingia	NA
GCF_000367345.1	Sphingobium xenophagum	99.99	0.54	4.48642	62.5	138	Proteobacteria	Alphaproteobacteria	Sphingomonadales	Sphingomonadaceae	Sphingobium	NA
GCF_000367365.1	Streptomyces prunicolor	99.97	1.55	11.760649	69.5	202	Actinobacteriota	Actinomycetia	Streptomycetales	Streptomycetaceae	Streptomyces	NA
GCF_000367405.1	Rickettsia prowazekii	99.97	0.3	1.109301	29	1	Proteobacteria	Alphaproteobacteria	Rickettsiales	Rickettsiaceae	Rickettsia	NA
GCF_000367525.1	Phycicoccus_A elongatus	99.89	0.05	3.174691	68.5	1	Actinobacteriota	Actinomycetia	Actinomycetales	Dermatophilaceae	Phycicoccus_A	NA	1
GCF_000367765.1	Metamycoplasma auris_A	99.19	0	0.767867	27	18	Firmicutes	Bacilli	Mycoplasmatales	Metamycoplasmataceae	Metamycoplasma	NA
GCF_000367925.1	Acinetobacter bohemicus	99.99	1.58	3.657694	39.5	14	Proteobacteria	Gammaproteobacteria	Pseudomonadales	Moraxellaceae	Acinetobacter	NA	1
GCF_000367945.1	Acinetobacter proteolyticus	100	0.13	4.313783	41	3	Proteobacteria	Gammaproteobacteria	Pseudomonadales	Moraxellaceae	Acinetobacter	NA
GCF_000368025.1	Acinetobacter parvus	100	0.28	2.912642	41.5	9	Proteobacteria	Gammaproteobacteria	Pseudomonadales	Moraxellaceae	Acinetobacter	NA
GCF_000368045.1	Acinetobacter johnsonii	100	0.1	3.608403	41	11	Proteobacteria	Gammaproteobacteria	Pseudomonadales	Moraxellaceae	Acinetobacter	NA
GCF_000368065.1	Acinetobacter seifertii	100	0.06	4.231694	38.5	16	Proteobacteria	Gammaproteobacteria	Pseudomonadales	Moraxellaceae	Acinetobacter	NA
GCF_000368085.1	Acinetobacter nosocomialis	100	0.01	3.906876	38.5	1	Proteobacteria	Gammaproteobacteria	Pseudomonadales	Moraxellaceae	Acinetobacter	NA
GCF_000368145.1	Acinetobacter guillouiae	100	3.01	4.902283	38	16	Proteobacteria	Gammaproteobacteria	Pseudomonadales	Moraxellaceae	Acinetobacter	NA
GCF_000368265.1	Acinetobacter sp000368265	100	0.03	3.2486	41	11	Proteobacteria	Gammaproteobacteria	Pseudomonadales	Moraxellaceae	Acinetobacter	NA
GCF_000368565.1	Acinetobacter gerneri	100	0.22	4.595172	37.5	42	Proteobacteria	Gammaproteobacteria	Pseudomonadales	Moraxellaceae	Acinetobacter	NA
GCF_000368585.1	Acinetobacter venetianus	100	0.06	3.458264	39	5	Proteobacteria	Gammaproteobacteria	Pseudomonadales	Moraxellaceae	Acinetobacter	NA
GCF_000368625.1	Acinetobacter schindleri	99.99	0.06	3.394558	42	18	Proteobacteria	Gammaproteobacteria	Pseudomonadales	Moraxellaceae	Acinetobacter	NA
GCF_000368685.1	Acinetobacter baylyi	100	0.09	3.611649	40	10	Proteobacteria	Gammaproteobacteria	Pseudomonadales	Moraxellaceae	Acinetobacter	NA
GCF_000368765.1	Acinetobacter junii	100	0.02	3.357744	38.5	7	Proteobacteria	Gammaproteobacteria	Pseudomonadales	Moraxellaceae	Acinetobacter	NA
GCF_000368785.1	Acinetobacter towneri	99.99	0.16	2.952354	41	42	Proteobacteria	Gammaproteobacteria	Pseudomonadales	Moraxellaceae	Acinetobacter	NA
GCF_000368825.1	Acinetobacter ursingii	99	0.26	3.535739	40	10	Proteobacteria	Gammaproteobacteria	Pseudomonadales	Moraxellaceae	Acinetobacter	NA
GCF_000368865.1	Acinetobacter bouvetii	99.97	0.61	3.388822	45	6	Proteobacteria	Gammaproteobacteria	Pseudomonadales	Moraxellaceae	Acinetobacter	NA
GCF_000368925.1	Acinetobacter bereziniae	100	1.69	5.026532	38	3	Proteobacteria	Gammaproteobacteria	Pseudomonadales	Moraxellaceae	Acinetobacter	NA
GCF_000368965.1	Acinetobacter calcoaceticus	100	0.26	3.929658	38.5	7	Proteobacteria	Gammaproteobacteria	Pseudomonadales	Moraxellaceae	Acinetobacter	NA
GCF_000369005.1	Acinetobacter beijerinckii	100	0.05	3.563334	38	5	Proteobacteria	Gammaproteobacteria	Pseudomonadales	Moraxellaceae	Acinetobacter	NA
GCF_000369045.1	Acinetobacter pittii	100	0.06	3.83031	38.5	13	Proteobacteria	Gammaproteobacteria	Pseudomonadales	Moraxellaceae	Acinetobacter	NA
GCF_000369065.1	Acinetobacter haemolyticus	100	0.3	3.513082	39.5	15	Proteobacteria	Gammaproteobacteria	Pseudomonadales	Moraxellaceae	Acinetobacter	NA
GCF_000369405.1	Acinetobacter sp000369405	100	0.21	4.287739	40	10	Proteobacteria	Gammaproteobacteria	Pseudomonadales	Moraxellaceae	Acinetobacter	NA
GCF_000369505.1	Acinetobacter sp000369505	100	0.94	3.486837	40	4	Proteobacteria	Gammaproteobacteria	Pseudomonadales	Moraxellaceae	Acinetobacter	NA
GCF_000369525.1	Acinetobacter sp000369525	100	0.7	4.663178	40.5	28	Proteobacteria	Gammaproteobacteria	Pseudomonadales	Moraxellaceae	Acinetobacter	NA
GCF_000369545.1	Acinetobacter sp000369545	100	0.17	3.939333	40	2	Proteobacteria	Gammaproteobacteria	Pseudomonadales	Moraxellaceae	Acinetobacter	NA
GCF_000369565.1	Acinetobacter sp000369565	100	0.09	3.835357	38	3	Proteobacteria	Gammaproteobacteria	Pseudomonadales	Moraxellaceae	Acinetobacter	NA
GCF_000369625.1	Acinetobacter variabilis	99.98	0.26	3.500761	41.5	7	Proteobacteria	Gammaproteobacteria	Pseudomonadales	Moraxellaceae	Acinetobacter	NA
GCF_000369645.1	Acinetobacter sp000369645	100	0.21	4.049142	41	9	Proteobacteria	Gammaproteobacteria	Pseudomonadales	Moraxellaceae	Acinetobacter	NA
GCF_000369705.1	Acinetobacter sp000369705	100	0.08	4.084898	41	3	Proteobacteria	Gammaproteobacteria	Pseudomonadales	Moraxellaceae	Acinetobacter	NA
GCF_000369785.1	Acinetobacter sp000369785	99.99	0.73	3.992489	42.5	2	Proteobacteria	Gammaproteobacteria	Pseudomonadales	Moraxellaceae	Acinetobacter	NA
GCF_000369805.1	Acinetobacter sp000369805	100	0.3	3.92951	40.5	1	Proteobacteria	Gammaproteobacteria	Pseudomonadales	Moraxellaceae	Acinetobacter	NA
GCF_000371425.1	Longicatena innocuum	100	5.34	4.803668	43	7	Firmicutes	Bacilli	Erysipelotrichales	Erysipelotrichaceae	Longicatena	NA
GCF_000371785.1	Actinopolyspora halophila	99.75	0	5.353291	68	2	Actinobacteriota	Actinomycetia	Mycobacteriales	Pseudonocardiaceae	Actinopolyspora	NA
GCF_000371905.1	Rhizobium leguminosarum_I	99.98	0.62	6.905599	60.5	7	Proteobacteria	Alphaproteobacteria	Rhizobiales	Rhizobiaceae	Rhizobium	NA
GCF_000371925.1	Thiolinea disciformis	99.87	0.05	3.923954	45	71	Proteobacteria	Gammaproteobacteria	Thiotrichales	Thiotrichaceae	Thiolinea	NA
GCF_000372065.1	Oligella urethralis	99.99	0	2.31161	46	46	Proteobacteria	Gammaproteobacteria	Burkholderiales	Burkholderiaceae	Oligella	NA
GCF_000372085.1	Corynebacterium capitovis	99.98	0.01	1.960866	64.5	5	Actinobacteriota	Actinomycetia	Mycobacteriales	Mycobacteriaceae	Corynebacterium	NA
GCF_000372365.1	Aggregatibacter actinomycetemcomitans	100	0.02	2.085887	44	33	Proteobacteria	Gammaproteobacteria	Enterobacterales	Pasteurellaceae	Aggregatibacter	NA
GCF_000372385.1	Corynebacterium ciconiae	100	0.08	2.545566	62	22	Actinobacteriota	Actinomycetia	Mycobacteriales	Mycobacteriaceae	Corynebacterium	NA
GCF_000372405.1	Porphyromonas_A somerae	99.89	0.05	2.356678	47	95	Bacteroidota	Bacteroidia	Bacteroidales	Porphyromonadaceae	Porphyromonas_A	NA
GCF_000372425.1	Streptococcus ferus	100	0.11	1.84734	42.5	12	Firmicutes	Bacilli	Lactobacillales	Streptococcaceae	Streptococcus	NA
GCF_000372445.1	Corynebacterium ulceribovis	99.91	0	2.300451	59	8	Actinobacteriota	Actinomycetia	Mycobacteriales	Mycobacteriaceae	Corynebacterium	NA
GCF_000372465.1	Kribbella catacumbae	100	4.79	9.62781	67.5	152	Actinobacteriota	Actinomycetia	Propionibacteriales	Kribbellaceae	Kribbella	NA
GCF_000372485.1	Oenococcus oeni	99.92	0.89	1.737581	37.5	28	Firmicutes	Bacilli	Lactobacillales	Lactobacillaceae	Oenococcus	NA
GCF_000372645.1	Caulobacter vibrioides_E	100	0.05	4.430425	67.5	70	Proteobacteria	Alphaproteobacteria	Caulobacterales	Caulobacteraceae	Caulobacter	NA
GCF_000372745.1	Embleya scabrispora	98.34	3.64	11.392659	70.5	191	Actinobacteriota	Actinomycetia	Streptomycetales	Streptomycetaceae	Embleya	NA
GCF_000372805.1	Marinobacter lipolyticus_A	100	1.33	3.633797	54.5	136	Proteobacteria	Gammaproteobacteria	Pseudomonadales	Oleiphilaceae	Marinobacter	NA
GCF_000372825.1	Methylobacterium sp000372825	100	0.05	4.664957	66.5	1	Proteobacteria	Alphaproteobacteria	Rhizobiales	Beijerinckiaceae	Methylobacterium	NA
GCF_000372845.1	Methylocystis rosea	99.97	1.08	3.91205	62	2	Proteobacteria	Alphaproteobacteria	Rhizobiales	Beijerinckiaceae	Methylocystis	NA
GCF_000372865.1	Methylosarcina fibrata	99.99	0.51	4.978464	54	2	Proteobacteria	Gammaproteobacteria	Methylococcales	Methylomonadaceae	Methylosarcina	NA
GCF_000372885.1	Methyloversatilis thermotolerans	100	0.12	4.161309	65.5	4	Proteobacteria	Gammaproteobacteria	Burkholderiales	Rhodocyclaceae	Methyloversatilis	NA
GCF_000372965.1	Aminobacter sp000372965	100	0.39	6.112094	63	5	Proteobacteria	Alphaproteobacteria	Rhizobiales	Rhizobiaceae	Aminobacter	NA
GCF_000373045.1	Leptotrichia shahii	99.96	0.26	2.144606	29.5	20	Fusobacteriota	Fusobacteriia	Fusobacteriales	Leptotrichiaceae	Leptotrichia	NA
GCF_000373105.1	Lewinella_A persica	100	0.05	7.082771	51.5	85	Bacteroidota	Bacteroidia	Chitinophagales	Saprospiraceae	Lewinella_A	NA
GCF_000373145.1	Thermus oshimai	99.93	0.69	2.260954	68.5	24	Deinococcota	Deinococci	Deinococcales	Thermaceae	Thermus	NA
GCF_000373185.1	Prevotella paludivivens	99.96	0.2	3.455832	37	61	Bacteroidota	Bacteroidia	Bacteroidales	Bacteroidaceae	Prevotella	NA
GCF_000373205.1	Meiothermus_A timidus	99.99	0.07	3.190628	65	17	Deinococcota	Deinococci	Deinococcales	Thermaceae	Meiothermus_A	NA
GCF_000373245.1	Echinicola pacifica	99.99	0.22	5.442202	43.5	23	Bacteroidota	Bacteroidia	Cytophagales	Cyclobacteriaceae	Echinicola	NA
GCF_000373265.1	Pontibacter roseus	98.63	0.92	4.58148	52.5	12	Bacteroidota	Bacteroidia	Cytophagales	Hymenobacteraceae	Pontibacter	NA
GCF_000373345.1	Leptotrichia wadei	100	0.32	2.316529	29	64	Fusobacteriota	Fusobacteriia	Fusobacteriales	Leptotrichiaceae	Leptotrichia	NA
GCF_000373385.1	Thiobacillus thioparus	100	0.11	3.201518	62	18	Proteobacteria	Gammaproteobacteria	Burkholderiales	Thiobacillaceae	Thiobacillus	NA
GCF_000373485.1	Dasania marina	99.14	0.5	4.104988	47	18	Proteobacteria	Gammaproteobacteria	Pseudomonadales	Spongiibacteraceae	Dasania	NA
GCF_000373545.1	Alkalispirochaeta alkalica	94.61	0.41	3.358314	60.5	71	Spirochaetota	Spirochaetia	Spirochaetales	Alkalispirochaetaceae	Alkalispirochaeta	NA
GCF_000373565.1	Streptomyces sp000373565	99.97	0.02	9.161949	71	56	Actinobacteriota	Actinomycetia	Streptomycetales	Streptomycetaceae	Streptomyces	NA
GCF_000373585.1	Streptomyces sp000373585	100	0.05	8.596663	71.5	120	Actinobacteriota	Actinomycetia	Streptomycetales	Streptomycetaceae	Streptomyces	NA
GCF_000373625.1	Streptomyces sp000373625	100	0	6.850887	71.5	14	Actinobacteriota	Actinomycetia	Streptomycetales	Streptomycetaceae	Streptomyces	NA
GCF_000373645.1	Streptomyces sp000373645	99.97	0.1	7.948485	71.5	89	Actinobacteriota	Actinomycetia	Streptomycetales	Streptomycetaceae	Streptomyces	NA
GCF_000373745.1	Oligella ureolytica	100	1.73	2.668297	44.5	98	Proteobacteria	Gammaproteobacteria	Burkholderiales	Burkholderiaceae	Oligella	NA
GCF_000373765.1	Legionella shakespearei	100	0.22	3.512682	41.5	57	Proteobacteria	Gammaproteobacteria	Legionellales	Legionellaceae	Legionella	NA
GCF_000373785.1	Erysipelothrix tonsillarum	97.27	0.53	1.931022	36.5	4	Firmicutes	Bacilli	Erysipelotrichales	Erysipelotrichaceae	Erysipelothrix	NA
GCF_000373805.1	Corynebacterium pilosum	100	0.18	2.531632	60.5	35	Actinobacteriota	Actinomycetia	Mycobacteriales	Mycobacteriaceae	Corynebacterium	NA
GCF_000373905.1	Mycobacterium sp000373905	100	0.3	4.609894	65.5	2	Actinobacteriota	Actinomycetia	Mycobacteriales	Mycobacteriaceae	Mycobacterium	NA
GCF_000373925.1	Actinopolymorpha alba	95.86	3.69	7.983713	67.5	127	Actinobacteriota	Actinomycetia	Propionibacteriales	Actinopolymorphaceae	Actinopolymorpha	NA
GCF_000373965.1	Uliginosibacterium gangwonense	100	0.44	5.02171	56.5	35	Proteobacteria	Gammaproteobacteria	Burkholderiales	Rhodocyclaceae	Uliginosibacterium	NA
GCF_000373985.1	Desulfobacter curvatus	100	7.25	5.644283	46.5	234	Desulfobacterota	Desulfobacteria	Desulfobacterales	Desulfobacteraceae	Desulfobacter	NA
GCF_000374005.1	Kiloniella laminariae	100	0.11	4.438944	51	38	Proteobacteria	Alphaproteobacteria	Kiloniellales	Kiloniellaceae	Kiloniella	NA
GCF_000374025.1	Spirosoma panaciterrae	99.99	1.14	8.129284	48.5	73	Bacteroidota	Bacteroidia	Cytophagales	Spirosomaceae	Spirosoma	NA
GCF_000374045.1	Segetibacter koreensis	99.97	0.28	6.10789	37	73	Bacteroidota	Bacteroidia	Chitinophagales	Chitinophagaceae	Segetibacter	NA
GCF_000374065.1	Spirosoma luteum	100	0.19	6.613584	50.5	69	Bacteroidota	Bacteroidia	Cytophagales	Spirosomaceae	Spirosoma	NA
GCF_000374085.1	Spirosoma spitsbergense	100	1.32	7.547982	50	238	Bacteroidota	Bacteroidia	Cytophagales	Spirosomaceae	Spirosoma	NA
GCF_000374105.1	Kangiella aquimarina	100	0.08	2.681803	43.5	3	Proteobacteria	Gammaproteobacteria	Enterobacterales	Kangiellaceae	Kangiella	NA
GCF_000374125.1	Niabella aurantiaca	100	0.27	5.927438	48.5	25	Bacteroidota	Bacteroidia	Chitinophagales	Chitinophagaceae	Niabella	NA
GCF_000374145.1	Neomegalonema perideroedes	98.35	0	3.409949	67	17	Proteobacteria	Alphaproteobacteria	Rhodobacterales	Neomegalonemataceae	Neomegalonema	NA
GCF_000374185.1	Paenibacillus sp000374185	100	0.18	6.836219	50.5	1	Firmicutes	Bacilli	Paenibacillales	Paenibacillaceae	Paenibacillus	NA
GCF_000374285.1	Actinobacillus capsulatus	100	0.02	2.621135	40	46	Proteobacteria	Gammaproteobacteria	Enterobacterales	Pasteurellaceae	Actinobacillus	NA
GCF_000374305.1	Spirillospora flavalba	99.28	0.24	6.167782	73	22	Actinobacteriota	Actinomycetia	Streptosporangiales	Streptosporangiaceae	Spirillospora	NA
GCF_000374325.1	Allofustis seminis	99.69	0.08	1.44129	37.5	14	Firmicutes	Bacilli	Lactobacillales	Carnobacteriaceae	Allofustis	NA
GCF_000374345.1	Bacillus_E acidiproducens	99.91	0.17	3.318479	44	103	Firmicutes	Bacilli	Bacillales	Bacillaceae_C	Bacillus_E	NA
GCF_000374365.1	Bacteroides gallinarum	99.78	0.87	4.917576	47.5	102	Bacteroidota	Bacteroidia	Bacteroidales	Bacteroidaceae	Bacteroides	NA
GCF_000374405.1	Riemerella columbina	99.99	0.07	2.436793	35.5	67	Bacteroidota	Bacteroidia	Flavobacteriales	Weeksellaceae	Riemerella	NA
GCF_000374425.1	Acinetobacter tjernbergiae	100	0.07	3.692377	38.5	50	Proteobacteria	Gammaproteobacteria	Pseudomonadales	Moraxellaceae	Acinetobacter	NA
GCF_000374445.1	Actinokineospora enzanensis	99.01	0.59	8.119858	70.5	88	Actinobacteriota	Actinomycetia	Mycobacteriales	Pseudonocardiaceae	Actinokineospora	NA
GCF_000374465.1	Ahrensia kielensis	100	0.85	3.36477	48	13	Proteobacteria	Alphaproteobacteria	Rhizobiales	Rhizobiaceae	Ahrensia	NA
GCF_000374485.1	Algicola sagamiensis	99.84	0.05	4.341282	42.5	37	Proteobacteria	Gammaproteobacteria	Enterobacterales	Alteromonadaceae	Algicola	NA
GCF_000374505.1	Alistipes onderdonkii	99.99	0.71	3.865648	57.5	29	Bacteroidota	Bacteroidia	Bacteroidales	Rikenellaceae	Alistipes	NA
GCF_000374525.1	Amorphus coralli	98.49	0.02	4.317545	67	12	Proteobacteria	Alphaproteobacteria	Rhizobiales	Amorphaceae	Amorphus	NA
GCF_000374545.1	Anaeromusa acidaminophila	99.92	2.2	3.475815	48.5	61	Firmicutes_C	Negativicutes	Anaeromusales	Anaeromusaceae	Anaeromusa	NA
GCF_000374565.1	Bacillus_AM fordii	99.64	1.8	4.509444	41	45	Firmicutes	Bacilli	Bacillales	Bacillaceae_C	Bacillus_AM	NA
GCF_000374585.1	Phocaeicola barnesiae	99.97	0.04	3.619906	46.5	42	Bacteroidota	Bacteroidia	Bacteroidales	Bacteroidaceae	Phocaeicola	NA
GCF_000374605.1	Campylobacter_B ureolyticus	100	0.1	1.74059	28.5	35	Campylobacterota	Campylobacteria	Campylobacterales	Campylobacteraceae	Campylobacter_B	NA
GCF_000374625.1	Brachymonas chironomi	99.95	0.25	2.503561	63.5	35	Proteobacteria	Gammaproteobacteria	Burkholderiales	Burkholderiaceae	Brachymonas	NA
GCF_000374645.1	Arhodomonas aquaeolei	100	0	3.957769	69	48	Proteobacteria	Gammaproteobacteria	Nitrococcales	Nitrococcaceae	Arhodomonas	NA
GCF_000374805.1	Chitiniphilus shinanonensis	100	0.08	4.151628	66	42	Proteobacteria	Gammaproteobacteria	Burkholderiales	Chitinibacteraceae	Chitiniphilus	NA
GCF_000374825.1	Paenibacillus_A sanguinis	99.99	0.79	4.804136	49	36	Firmicutes	Bacilli	Paenibacillales	Paenibacillaceae	Paenibacillus_A	NA
GCF_000374845.1	Paenibacillus_K terrigena	99.98	0.1	6.361561	46	40	Firmicutes	Bacilli	Paenibacillales	Paenibacillaceae	Paenibacillus_K	NA
GCF_000374865.1	Pseudarthrobacter sp000374865	100	0.06	4.453574	66	36	Actinobacteriota	Actinomycetia	Actinomycetales	Micrococcaceae	Pseudarthrobacter	NA
GCF_000374905.1	Pseudarthrobacter sp000374905	100	0.05	4.399171	66	53	Actinobacteriota	Actinomycetia	Actinomycetales	Micrococcaceae	Pseudarthrobacter	NA
GCF_000374925.1	Arthrobacter_I sp000374925	99.99	0.53	4.432383	67	24	Actinobacteriota	Actinomycetia	Actinomycetales	Micrococcaceae	Arthrobacter_I	NA
GCF_000375345.1	Wohlfahrtiimonas chitiniclastica	100	0.43	1.99102	44	7	Proteobacteria	Gammaproteobacteria	Cardiobacteriales	Wohlfahrtiimonadaceae	Wohlfahrtiimonas	NA
GCF_000375365.1	Corynebacterium mastitidis	99.99	0.08	2.370005	68.5	39	Actinobacteriota	Actinomycetia	Mycobacteriales	Mycobacteriaceae	Corynebacterium	NA
GCF_000375405.1	Bacteroides_E propionicifaciens	99.99	0.58	2.634691	37.5	72	Bacteroidota	Bacteroidia	Bacteroidales	Bacteroidaceae	Bacteroides_E	NA
GCF_000375425.1	Gracilimonas tropica	98.83	0.74	3.831242	42.5	48	Bacteroidota	Rhodothermia	Balneolales	Balneolaceae	Gracilimonas	NA
GCF_000375465.1	Balneola vulgaris	99.52	0	2.857749	39.5	18	Bacteroidota	Rhodothermia	Balneolales	Balneolaceae	Balneola	NA
GCF_000375485.1	Pseudodesulfovibrio oxyclinae	99.78	2.19	3.324581	59	32	Desulfobacterota	Desulfovibrionia	Desulfovibrionales	Desulfovibrionaceae	Pseudodesulfovibrio	NA
GCF_000375525.1	Corynebacterium propinquum	99.99	0.09	2.458635	56	22	Actinobacteriota	Actinomycetia	Mycobacteriales	Mycobacteriaceae	Corynebacterium	NA
GCF_000375545.1	Kordiimonas gwangyangensis	100	0.04	4.082245	57.5	13	Proteobacteria	Alphaproteobacteria	Sphingomonadales	Kordiimonadaceae	Kordiimonas	NA
GCF_000375585.1	Sinorhizobium meliloti_A	99.99	0.16	6.795637	62	47	Proteobacteria	Alphaproteobacteria	Rhizobiales	Rhizobiaceae	Sinorhizobium	NA
GCF_000375645.1	Porphyromonas_A bennonis	99.86	0.15	2.023236	56	87	Bacteroidota	Bacteroidia	Bacteroidales	Porphyromonadaceae	Porphyromonas_A	NA
GCF_000376105.1	Asticcacaulis benevestitus	100	3.07	4.987073	58	100	Proteobacteria	Alphaproteobacteria	Caulobacterales	Caulobacteraceae	Asticcacaulis	NA
GCF_000376225.1	Effusibacillus pohliae	99.85	0.67	3.363524	54.5	135	Firmicutes	Alicyclobacillia	Tumebacillales	Effusibacillaceae	Effusibacillus	NA
GCF_000376245.1	Acaricomes phytoseiuli	99.99	0.14	2.419519	62	64	Actinobacteriota	Actinomycetia	Actinomycetales	Micrococcaceae	Acaricomes	NA
GCF_000376265.1	Thermus igniterrae	99.97	0.72	2.225983	68.5	74	Deinococcota	Deinococci	Deinococcales	Thermaceae	Thermus	NA
GCF_000376325.1	Campylobacter_A curvus	99.65	0.07	1.954904	44	8	Campylobacterota	Campylobacteria	Campylobacterales	Campylobacteraceae	Campylobacter_A	NA
GCF_000376345.1	Methylobacterium sp000376345	100	0.03	4.889301	67	4	Proteobacteria	Alphaproteobacteria	Rhizobiales	Beijerinckiaceae	Methylobacterium	NA
GCF_000376385.1	Desulfurispora thermophila	99.57	0.02	2.821579	55	19	Firmicutes_B	Desulfotomaculia	Desulfotomaculales	Desulfurisporaceae	Desulfurispora	NA
GCF_000376425.1	Thiobacillus denitrificans	100	0.55	3.609948	62.5	38	Proteobacteria	Gammaproteobacteria	Burkholderiales	Thiobacillaceae	Thiobacillus	NA
GCF_000376565.1	Streptomyces hokutonensis	99.89	0.05	11.82836	70	178	Actinobacteriota	Actinomycetia	Streptomycetales	Streptomycetaceae	Streptomyces	NA
GCF_000376585.1	Wolbachia sp000376585	99.85	0.61	1.301823	34	1	Proteobacteria	Alphaproteobacteria	Rickettsiales	Anaplasmataceae	Wolbachia	NA
GCF_000376785.1	Hahella ganghwensis	100	0.12	6.564965	49	144	Proteobacteria	Gammaproteobacteria	Pseudomonadales	Oleiphilaceae	Hahella	NA	1
GCF_000376805.1	Henriciella marina	100	0.1	3.277765	59.5	2	Proteobacteria	Alphaproteobacteria	Caulobacterales	Hyphomonadaceae	Henriciella	NA
GCF_000376825.1	Demetria terragena	99.72	0.01	3.574772	64.5	4	Actinobacteriota	Actinomycetia	Actinomycetales	Dermatophilaceae	Demetria	NA
GCF_000376845.1	Thioalkalivibrio sp000376845	100	0.53	3.024612	66.5	31	Proteobacteria	Gammaproteobacteria	Ectothiorhodospirales	Thioalkalivibrionaceae	Thioalkalivibrio	NA
GCF_000376865.1	Thioalkalivibrio sp000376865	99.92	0.38	2.712147	64.5	12	Proteobacteria	Gammaproteobacteria	Ectothiorhodospirales	Thioalkalivibrionaceae	Thioalkalivibrio	NA
GCF_000376945.1	Leeia oryzae	99.98	0.01	3.785435	54.5	25	Proteobacteria	Gammaproteobacteria	Burkholderiales	Leeiaceae	Leeia	NA
GCF_000376985.1	Streptococcus henryi	100	0.23	2.422509	38.5	37	Firmicutes	Bacilli	Lactobacillales	Streptococcaceae	Streptococcus	NA
GCF_000377005.1	Streptococcus minor	99.98	0.06	1.927889	41	33	Firmicutes	Bacilli	Lactobacillales	Streptococcaceae	Streptococcus	NA
GCF_000377205.1	Thioalkalivibrio sp000377205	99.95	0.07	2.629588	65	12	Proteobacteria	Gammaproteobacteria	Ectothiorhodospirales	Thioalkalivibrionaceae	Thioalkalivibrio	NA
GCF_000377345.1	Thioalkalivibrio sp000377345	99.91	0.01	2.755057	66.5	32	Proteobacteria	Gammaproteobacteria	Ectothiorhodospirales	Thioalkalivibrionaceae	Thioalkalivibrio	NA
GCF_000377405.1	Thioalkalivibrio sp000377405	100	0.09	2.770361	67	16	Proteobacteria	Gammaproteobacteria	Ectothiorhodospirales	Thioalkalivibrionaceae	Thioalkalivibrio	NA
GCF_000377505.1	Paenibacillus massiliensis	99.91	0	6.3858	48.5	36	Firmicutes	Bacilli	Paenibacillales	Paenibacillaceae	Paenibacillus	NA
GCF_000377565.1	Rhizobium sp000377565	99.92	1.24	6.550409	61	44	Proteobacteria	Alphaproteobacteria	Rhizobiales	Rhizobiaceae	Rhizobium	NA
GCF_000377625.1	Prevotella veroralis	99.98	0.06	2.845746	41.5	28	Bacteroidota	Bacteroidia	Bacteroidales	Bacteroidaceae	Prevotella	NA
GCF_000377645.1	Thiomonas sp000377645	99.71	0.44	4.204671	69.5	79	Proteobacteria	Gammaproteobacteria	Burkholderiales	Burkholderiaceae	Thiomonas	NA
GCF_000377665.1	Halomonas zhanjiangensis	100	0.26	4.058777	54.5	16	Proteobacteria	Gammaproteobacteria	Pseudomonadales	Halomonadaceae	Halomonas	NA
GCF_000377705.1	Salsuginibacillus kocurii	99.88	0.25	3.831781	43	23	Firmicutes	Bacilli	Bacillales	Marinococcaceae	Salsuginibacillus	NA
GCF_000377745.1	Gilvimarinus chinensis	100	0.07	4.068866	51	18	Proteobacteria	Gammaproteobacteria	Pseudomonadales	Cellvibrionaceae	Gilvimarinus	NA
GCF_000377765.1	Gracilibacillus lacisalsi	99.99	0.02	4.409254	36.5	44	Firmicutes	Bacilli	Bacillales	Amphibacillaceae	Gracilibacillus	NA
GCF_000377785.1	Thioalkalivibrio sp000377785	99.99	0.31	2.814898	67.5	20	Proteobacteria	Gammaproteobacteria	Ectothiorhodospirales	Thioalkalivibrionaceae	Thioalkalivibrio	NA
GCF_000377905.1	Thioalkalivibrio sp000377905	99.96	0.33	3.037788	65.5	18	Proteobacteria	Gammaproteobacteria	Ectothiorhodospirales	Thioalkalivibrionaceae	Thioalkalivibrio	NA
GCF_000377945.1	Thioalkalivibrio_A sulfidiphilus_A	100	0.1	3.053023	65	69	Proteobacteria	Gammaproteobacteria	Ectothiorhodospirales	Ectothiorhodospiraceae	Thioalkalivibrio_A	NA
GCF_000377985.1	Sporolactobacillus vineae	99.77	0.46	2.862363	49.5	45	Firmicutes	Bacilli	Bacillales	Sporolactobacillaceae	Sporolactobacillus	NA
GCF_000378005.1	Coprothermobacter platensis	91.41	0	1.424377	42	2	Coprothermobacterota	Coprothermobacteria	Coprothermobacterales	Coprothermobacteraceae	Coprothermobacter	NA
GCF_000378045.1	Marinobacterium_A rhizophilum	100	2.43	5.364574	58.5	58	Proteobacteria	Gammaproteobacteria	Pseudomonadales	Nitrincolaceae	Marinobacterium_A	NA
GCF_000378065.1	Porphyromonas gulae	99.98	0.17	2.315387	48.5	63	Bacteroidota	Bacteroidia	Bacteroidales	Porphyromonadaceae	Porphyromonas	NA
GCF_000378085.1	Prevotella loescheii	99.79	0	3.508589	46.5	31	Bacteroidota	Bacteroidia	Bacteroidales	Bacteroidaceae	Prevotella	NA
GCF_000378105.1	Rubritalea marina	95.5	0.19	3.013271	51.5	30	Verrucomicrobiota	Verrucomicrobiae	Verrucomicrobiales	Akkermansiaceae	Rubritalea	NA
GCF_000378125.1	Rudaea cellulosilytica	100	0	4.343639	63.5	6	Proteobacteria	Gammaproteobacteria	Xanthomonadales	Rhodanobacteraceae	Rudaea	NA
GCF_000378145.1	Saccharibacillus kuerlensis	99.9	0.09	4.699563	50.5	56	Firmicutes	Bacilli	Paenibacillales	Paenibacillaceae	Saccharibacillus	NA
GCF_000378165.1	Saccharibacter floricola	100	0.52	2.384067	51	43	Proteobacteria	Alphaproteobacteria	Acetobacterales	Acetobacteraceae	Saccharibacter	NA
GCF_000378185.1	Salinimonas chungwhensis	100	0.02	3.985437	47	30	Proteobacteria	Gammaproteobacteria	Enterobacterales	Alteromonadaceae	Salinimonas	NA
GCF_000378205.1	Sediminispirochaeta bajacaliforniensis	100	1.89	4.576607	49	75	Spirochaetota	Spirochaetia	Spirochaetales	Sediminispirochaetaceae	Sediminispirochaeta	NA
GCF_000378225.1	Methylophilus methylotrophus	100	0.11	2.860219	49.5	14	Proteobacteria	Gammaproteobacteria	Burkholderiales	Methylophilaceae	Methylophilus	NA
GCF_000378245.1	Azoarcus_A toluclasticus	100	2.25	5.925983	66	47	Proteobacteria	Gammaproteobacteria	Burkholderiales	Rhodocyclaceae	Azoarcus_A	NA
GCF_000378305.1	Thioalkalivibrio sp000378305	99.97	0.07	2.77939	66	6	Proteobacteria	Gammaproteobacteria	Ectothiorhodospirales	Thioalkalivibrionaceae	Thioalkalivibrio	NA
GCF_000378345.1	Hirschia maritima	99.71	0.13	3.35127	44.5	10	Proteobacteria	Alphaproteobacteria	Caulobacterales	Hyphomonadaceae	Hirschia	NA
GCF_000378385.1	Paenibacillus_D daejeonensis	99.93	1.49	7.464058	53	36	Firmicutes	Bacilli	Paenibacillales	Paenibacillaceae	Paenibacillus_D	NA
GCF_000378405.1	Succinimonas amylolytica	97.32	0.07	3.964271	48	23	Proteobacteria	Gammaproteobacteria	Enterobacterales	Succinivibrionaceae	Succinimonas	NA
GCF_000378425.1	Cohnella laeviribosi	99.99	0.66	4.476185	57	102	Firmicutes	Bacilli	Paenibacillales	Paenibacillaceae	Cohnella	NA	1
GCF_000378445.1	Deinococcus aquatilis	100	1.25	5.003288	62	113	Deinococcota	Deinococci	Deinococcales	Deinococcaceae	Deinococcus	NA
GCF_000378465.1	Elioraea tepidiphila	100	0.3	4.304237	71	56	Proteobacteria	Alphaproteobacteria	Acetobacterales	Acetobacteraceae	Elioraea	NA
GCF_000378485.1	Flavobacterium rivuli	99.98	0.17	4.489248	39.5	23	Bacteroidota	Bacteroidia	Flavobacteriales	Flavobacteriaceae	Flavobacterium	NA
GCF_000378505.1	Halomonas_C lutea	100	0.96	4.53309	59	42	Proteobacteria	Gammaproteobacteria	Pseudomonadales	Halomonadaceae	Halomonas_C	NA
GCF_000378605.1	Thioalkalivibrio sp000378605	99.99	0.7	2.964639	65	5	Proteobacteria	Gammaproteobacteria	Ectothiorhodospirales	Thioalkalivibrionaceae	Thioalkalivibrio	NA
GCF_000378625.1	Colwellia piezophila	100	0.76	5.484375	38.5	38	Proteobacteria	Gammaproteobacteria	Enterobacterales	Alteromonadaceae	Colwellia	NA
[truncated: 13,376 more rows]
