# Supplementary material for: Evolutionary Flexibility of Ribosome Biogenesis in Bacteria
Source: Mol Biol Evol. 2025 Nov 24;42(11):msaf288. doi: 10.1093/molbev/msaf288 (PMC12641178; doi:10.1093/molbev/msaf288)
Supplement: msaf288_Supplementary_Data [file msaf288_supplementary_data.zip › Supplementary Data 3.fasta]

>001|GCA_001774085.1_23S_1/1-3084
GUGC-UGUGAUUUU-A-GA-UGCGUAGC-GUAGGCGGUAGACUUUGAAGUUGUGCUUUCG--------GGCAC-AAUGGAGUCGUC-CCUGAAACACCGCUCUUUU-AAACU-U-ACAGUAC
>002|GCA_001778165.1_23S_1/1-3151
GGGU-UAUGUAUAU-G-CA-UGUUCAGA-AUAGGUGGGAGUC----------CCGAGCAA--------UCGG--------GACAAC-AGUGAGAUACCACCCUUGU-AUAUU-C-GUAAUUC
>003|GCA_001778235.1_23S_1/1-2979
GGAC-UAAGAACAU-G-CU-UGUUCAGC-AUAGGUGGGAGCCA------------------------a------------GGCGAC-AGUGAGAUACCACCCUUGU-AUGUU-U-UUAGUUC
>004|GCA_001779505.1_23S_1/1-3025
GAUG-CUUGUGCGU-G-GU-UGCAAAGU-GUAGCAGGGAGGCGUUGAAGGUCCGAUUCCG--------GUCGG-GCUGGAGCCGUC-AAUGGAACACCUGCCUUCU-UCGUG-C-UUGUGUC
>005|GCA_001780285.1_23S_1/1-3031
GGAU-UAGGGGUAC-A-CA-UGUUCAGU-AUAGGUGGGAGACCUU---------------c-----gg------------GUCACC-AGUGAGAUACCACCCUUGU-GUAGU-U-UUAAUUC
>006|GCA_001782955.1_23S_1/1-3024
GGUA-UAUUGUUUC-A-UA-UGUUCAGC-AUAGGUGGGAGACUUCG----------------------------------GUCACC-AGUGAGAUACCACCCUUAU-GUAAU-G-AUGUACC
>008|GCA_001784435.1_23S_1/1-2962
GACA-CAAGGUUAA-U-UA-UGUUGAGA-GUAGGUGGGAGCCG--------------CAA--------------------GGCGCC-AAUGAGACACCACCCUUAA-GUAAU-U-UUGUGCC
>009|GCA_001791045.1_23S_1/1-3089
GGGU-CCAUGUUCC-G-CA-UGUUGAGC-GUAGGUGGGAGCCG--------------CAA--------------------GGCGCC-AAUGAGACACCACCCUUGC-GUUAC-G-UGGAUUC
>010|GCA_001791645.1_23S_1/1-3050
GGGU-UCAUGUUUC-G-CA-UGUUCAGC-GUAGGUGGGAGCCG--------------CAA--------------------GGCACC-AAUGAGACACCACCCUUGC-GUUAC-G-UGAAUUC
>012|GCA_001791745.1_23S_1/1-3177
GGGU-UUAGACCUC-G-CA-UGUUCAGU-GUAGGUGGGAGCUU------------------------c------------GGCACC-AAUGAGACACCACCCUUGC-GUUGU-U-UAAAUUC
>015|GCA_001818475.1_23S_1/1-3161
GAAU-UAGGGGUAU-U-UA-UGUUCAGA-AUAGGUGGAAGACUUUGAAGCUGCGCCGUCA--------GGCGU-AGUGGAGUCGCAaUAUGAGAUACCACCCUUAA-CUGCU-U-UUAAUUC
>016|GCA_001818495.1_23S_1/1-3094
GAUU-UAAUGCUAU-A-UU-UGUUCAGC-AUAGGUGGGAGACUUUGAAGCCUCGACUUCA--------GUCGA-GGUGGAGUCACC-AGUGAGAUACCACCCUUGU-GUAAU-A-UUAAAUC
>017|GCA_001819435.1_23S_1/1-2948
GGGU-UAUCGUUUU-U-GA-UGCGUAGU-AUAGUGGGGAGGCUUUGAAGCCUUGACUUCG--------GUUGG-GGUGGAGCCGAC-AGUGAAAUACCCAUCUUUA-AAAAU-G-AUAAUUC
>020|GCA_002772995.1_23S_1/1-3093
GGCU-CUAAGAAUG-U-GA-UGCGUAGA-AUAGUGGGGAGGCUUUGAAGUGUCGCUUUAG--------GGUGA-CAUGGAGCCGCC-AGUGAAAUACCCAUCUUCC-CAUUU-U-UAGAUUC
>024|GCA_002774875.1_23S_1/1-3027
GGGU-UUACGACUC-A-CA-UGUUCAGU-AUAGGUGGGAGCCUUCG----------------------------------GGCGCC-AGUGAGAUACCACCCUUGU-GUUUU-G-UGAAUCC
>025|GCA_002778465.1_23S_1/1-2937
GACA-UAAGGUUAG-G-UA-UGUUCAGC-GUAGGUGGGAGCCUUCG----------------------------------GGCGCC-AAUGAGACACCACCCUUAC-CUAAU-U-UUAUGCC
>026|GCA_002786495.1_23S_1/1-3033
GGGU-AACGGCUUG-G-CA-UGUUCAGA-GUAGGUGGGAGC-------------------gu----aa-------------GCACC-AAUGAGACACCACCCUUGC-CCUGU-C-GUUAUUC
>027|GCA_002788555.1_23S_1/1-3012
GAAU-UAUUUUCUU-G-GG-UGCGUAGA-AUAGUGGGGAGGCGAUGAAGUCCCGACUCCG--------GUCGG-GGCAGAGCCAAC-AGUGAAAUACCCAUCUCUC-AGGAG-C-CUGAUUC
>028|GCA_002791275.1_23S_1/1-3013
GGGU-UCAUGUUCU-A-UA-UGUUCAGUaAUAGGUGGGAGACCUU---------------c-----gg------------GUCGCC-AGUGAGAUACCACCCUUGU-AUUGU-G-UGAAUCC
>029|GCA_002793075.1_23S_1/1-3117
GGUU-UAAGGUUGU-U-UU-UGCUCAGU-AUAGGUGGGAAGCUUUGAAGUUCACUUUUCG--------GAGUG-GAUGGAGCUAAC-GGUGAGAUACCACCCUAAG-GCUAU-U-UUAAAUC
>030|GCA_002793535.1_23S_1/1-2981
GGGU-UCAUGUUUC-A-CA-UGUUCAGU-AUAGGUGGGAGCCUUCG----------------------------------GGCGCC-AGUGAGAUACCACCCUUGU-GUUGU-G-UGAAUUC
>033|GCA_002869235.1_23S_1/1-3095
GAUU-UAGAGCUAU-G-CU-UGUUCAGG-AUAGGUGGGAAACUUUGAAGCUAGGACGUUA--------GUCCU-GGUGGAGUUAAC-CUUGAGAUACCACCCUUGU-AUAAU-U-UUAAAUC
>034|GCA_002869265.1_23S_1/1-3139
GAAU-UAGGGUCAU-G-CA-UGUUCAGU-AUAGGUGGGAGCCUUCG----------------------------------GGCACC-AGUGAGAUACCACCCUUGU-AUGUU-C-UUAAUUC
>035|GCA_003511125.1_23S_1/1-3093
GGGU-UCAUACUUC-G-UA-UGUUCAGU-GUAGGUGGGAGCCUUCG----------------------------------GGCGCC-AAUGAGACACCACCCUUAC-GUUGC-G-UGAAUUC
>036|GCA_003576745.1_23S_1/1-3073
GGCA-UCCGGCUUC-G-CA-UGUUCAGA-AUAGGUGGGAGCCUUCG----------------------------------GGCAAC-CGUGAGAUACCACCCUUGC-GUUGU-C-GGAUGUC
>037|GCA_003694545.1_23S_1/1-3007
GGGG-UUGUUGAAC-U-GG-UGCGCAGC-AUAGGUGGGAGGCUAUGAAGCCGGGUCUCCG--------GGUCC-GGUGGAGCCGCC-AGUGAGAUACCACCCAUUA-GUUUG-G-CAACUUC
>038|GCA_009839835.1_23S_1/1-3049
GUUG-UAGUGCAUU-A-UA-UGCGUAGC-GUAGUGGGGAGGCUUUGAAGCUUUAAUUUCG--------GUUAA-GGUGGAGCCGCC-AAUGAAACACCCAUCUUAU-AGUGU-A-UUGCAAC
>039|GCA_011047195.1_23S_1/1-3121
GCCU-GCACGUGGU-G-UG-UGCUGAGA-AUAGGUGGGAGACUUUGAAGUCCUGGCUCUG--------GCUGG-GAUGGAGUCGCAaUAUGAGAUACCACCCUCGC-GCCAU-G-UGCCGGC
>040|GCA_011330845.1_23S_1/1-2998
GUGU-AUUGGUUUC-U-GA-UGCGUAGC-GUAGUGGGGAGCU-UUGAAACCGCGUUUUCG--------GAUGC-GGUGGAUGCGCC-AAUGAAACACCCAUCUUUA-GAAAU-U-AAUACUC
>041|GCA_011388375.1_23S_1/1-2975
GUUU-UCAGGUAAA-A-GG-UGCACAGC-GUAGUGGGGAGGCUAUGAAGUCACCUCUCCG--------GGGGU-GAUGGAGCCGCC-AAUGGAACACCCGCCAUCU-UUUAC-U-UGAAAAC
>042|GCA_013336285.1_23S_1/1-2909
GACG-CGAUAUUUU-U-GU-UGCCGAGC-AUAGGUGGGAGACUGUGAAGUCCCGAUUCCG--------GUCGG-GAUGGAGUCACA-AGUGGAAUACCACCCUGCA-AAAGU-G-UCGCUUC
>043|GCA_014729025.1_23S_1/1-3019
GGAU-UAGGGUUAG-A-CA-UGUUCAGC-AUAGGUGGGAGCCUU------------------------------------GGCAUC-AGUGAGAUACCACCCUUGU-CUAAU-U-UUAAUUC
>044|GCA_014729795.1_23S_1/1-3133
GAUU-UAUAUAAUU-U-AU-UGCUCAGC-AUAGGUGGGAGGCUUGGAAAUCAAUCCUUCG--------GGAUU-GGUGGAGCCAAA-AGUGAGAUACCACCCUAUA-GGUUG-U-GUAGAUC
>045|GCA_016176785.1_23S_1/1-3079
GUGC-GUACGGUCU-C-AC-UGCGUAGC-AUAGGUGGGAGGCUUUGAAGUGCCGCUUUCG--------GGUGG-CAUGGAGCCGUC-AGUGAAAUACCACUCUUUG-AGGGC-G-UAUGCUC
>046|GCA_016181405.1_23S_1/1-2751
GUUU-UAUCGUUUU-G-UA-UGCGUAGC-AUAGUGGGCAGGCUUUGAAGUUCGCCUUUCG--------GGGCG-GAUGGAGCCGUC-AGUGAAAUACCCAUCUUGC-AGAAU-G-AUAAAUC
>047|GCA_016186115.1_23S_1/1-2908
GUUU-UAUCAUCUG-G-GA-UGCGUAGC-GUAGCGGGGAGGCUUUGAAGUCCCUCUUUCG--------GGAGG-GAUGGAGCCGAC-AAUGAAACACCCGUCUUCCaCAGAA-G-AUAGAAC
>048|GCA_016186485.1_23S_1/1-2924
GGGU-UUUGGGUUU-G-GA-UGCGUAGU-GUAGCGGCGAGGCUAUGAACUCCGAUUUUCG--------GAUCG-GAGGGAGCCGAC-AAUGAAACAGCCGUCUUUC-AGACU-C-UCAAUUC
>049|GCA_016188495.1_23S_1/1-3108
GGGU-UCAUGUCUC-A-UA-UGUUCAGA-AUAGGUGGGAGCCU------------------------a------------GGCAAC-AGUGAGAUACCACCCUUAU-GUUAC-G-UGAAUUC
>050|GCA_016214565.1_23S_1/1-3041
GAAU-UAAGGUUAU-A-UC-UGCUUAGC-AUACGUGGGAGACUUUGAAGGUCGCCUUCUG--------GGGCG-ACUGGAGUCGAAaUAUGAAAUACCACGCUGAC-GUGAU-U-UUAAUUC
>051|GCA_016214745.1_23S_1/1-3177
GGAU-UAAGACUAA-A-CA-UGUUCAGC-GUAGGUGGGAGCCG--------------CAA--------------------GGCGCC-AAUGAGACACCACCCUUGU-UUAAU-U-UUAAUUC
>052|GCA_016222815.1_23S_1/1-3035
GGGU-CGCUGUUUU-U-CA-UGUUCAGC-GUAGGUGGGAGCCUUCG----------------------------------GGCGCC-AAUGAGACACCACUCUUGA-ACUAU-A-GCGAUUC
>053|GCA_016699205.1_23S_1/1-2975
GGGU-AUCGAUCUU-U-CA-UGUUCAGU-GUAGGUGGGAGCCUUCG----------------------------------GGCGCC-GAUGAGACACCACCCUUGG-ACUAU-C-GAUAUUC
>054|GCA_016867415.1_23S_1/1-2955
GGGC-GUAAACGCC-A-UA-UGCGUAGC-AUAGUGGGGAGGCUUUGAAGUGAGGAUUUUG--------GUUCU-CAUGGAGCCGCC-AGUGAAAUACCCAUCUUAU-AGUUU-U-UACGUUC
>055|GCA_000385635.1_23S_1/1-3007
GAUU-UUUGGAUUA-A-UU-UGUGUAGG-AUAGGCGGGAGGCUUUGAAGUCACGGCGCUA--------GCUGU-GAUGGAGCCAAC-CUUGAAAUACCGCCCUUAU-UGGUU-U-GAAAAUC
>056|GCA_000503875.1_23S_1/1-2933
GGGG-UGUAGCAUU-U-GC-UGCUCAGC-AUAAGUGGGAGGCUUUGAAGUUUGGUUUUUG--------GACCA-GGUGGAGCCGAC-AGUGAGAUACCACUCAAUA-UAUGU-A-GCAUCUC
>057|GCA_000803625.1_23S_1/1-3116
GAAU-ACGGUUUCA-A-CA-UGUGUAGC-AUAGGUGGGAGACGUUGAAGCAGAUACGCCA--------GUAUU-UGUGGAGUCACCaAGUGAAAUACCACCCUUGU-UGUGA-U-UGUGUUC
>058|GCA_000989195.1_23S_1/1-3062
GUUU-UUUGAAUUG-A-UU-UGUGUAGG-AUAGGCGGGAGACUUUGAAGUUAGGGCGCUA--------GCCCU-GAUGGAGUCGUC-CUUGAAAUACCGCUCCUAU-UAAUU-U-GAAAAAC
>059|GCA_000989255.1_23S_1/1-2971
GAUU-UUUGGUUUA-G-UC-UGUGUAGC-AUAGGCGGGAGACUUUGAUGCUAUGGCGCUA--------GCUGU-AGCGGAGUCAUC-AUUGAAAUACCGCCCUGAA-UGAUU-C-GAAAAUC
>060|GCA_000989305.1_23S_1/1-2976
GAUA-AGAAUAUAA-A-UAcUGUCGAGC-GUAGGAGGGAGCCG--------------CAA--------------------GGCGCC-AAUGGAACACCUCCCUUAU-UUAUU-U-UUGAGUC
>061|GCA_000989525.1_23S_1/1-3024
GAUU-UUUGGAUUG-G-UU-UGUGUAGG-AUAGGCGGUAGACUGUGAGAGCGUGGCGCUA--------GCUGC-GAAGGAGUCGAC-CUUGAAAUACCGCCCUUAU-UGGUU-U-GAAAAUC
>062|GCA_000989635.1_23S_1/1-3048
GGGU-UAGGAUAUA-U-UA-UGUGCAGG-AUAGGUGGGAGGCGUUGAAGCUCUGACGCAA--------GUCGG-GGUGGAGCCAUC-CUUGAGAUACCACCCUUAA-UAUAU-U-UUGACUC
>063|GCA_000989975.1_23S_1/1-3007
GAUU-UUUGGUUUA-G-UC-UGUGUAGC-AUAGGCGGGAGACUUUGAUGCUAUGGCGCUA--------GCUGU-AGCGGAGUCAUC-AUUGAAAUACCGCCCUGAA-UGAUU-C-GAAAAUC
>064|GCA_000990575.1_23S_1/1-2975
GAGU-CAGGAUUUA-G-AA-UGUGUAGA-AUAGGUGGGAGCCUUCG----------------------------------GGCGCC-AGUGAAAUACCACUCUUUU-UGAAU-U-UUGAUUC
>065|GCA_000991135.1_23S_1/1-2826
GAUG-GAGUGAAAU-U-AAcUGUUGAGC-GUAGGAGGGA---------CCACGC---UUA----------GCG-UGG------GAC-AAUGAAACACCUCUCUUUG-AUUUU-U-CUUUAUC
>066|GCA_000991385.1_23S_1/1-3042
GCUU-UCUGGAUUU-G-UU-UGUGUAGG-AUAGGCGGGAGACUUUGAUGCUAUGGCGCUA--------GCUGU-AGCGGAGUCGAC-CUUGAAAUACCGCCCUUAG-AAAUU-U-GGAAAUC
>067|GCA_000991575.1_23S_1/1-3042
GCUU-UCUGGAUUU-G-UU-UGUGUAGG-AUAGGCGGGAGACUUUGAUGCUAUGGCGCUA--------GCUGU-AGCGGAGUCGAC-CUUGAAAUACCGCCCUUAG-AAAUU-U-GGAAAUC
>068|GCA_000991725.1_23S_1/1-2928
GGUC-UUAUAUAUG-G-AAuUGUUUAGG-AUAGGUGGGAGUU------CCCUCAUU--UA---------GUGA-UGG---AACGUC-AGUGAAAUACCACUCGUUU-UAUAU-G-UAAGACC
>069|GCA_000991805.1_23S_1/1-3135
GAAA-UAGGGUUUU-G-AA-UAUAGAGA-AUAGGUGGGAGACUUUGAAGUCCUCUCGUUA--------GGGAG-GGUGGAGUCGUC-AGUGUAAUACCACUUUUUU-GGAAU-U-UUAUUUC
>070|GCA_000991965.1_23S_1/1-3042
GCUU-UCUGGAUUU-G-UU-UGUGUAGG-AUAGGCGGGAGACUUUGAUGCUAUGGCGCUA--------GCUGU-AGCGGAGUCGAC-CUUGAAAUACCGCCCUUAG-AAAUU-U-GGAAAUC
>071|GCA_000992605.1_23S_1/1-2976
GAUA-AGAAUAUAA-A-UAcUGUCGAGC-GUAGGAGGGAGCCG--------------CAA--------------------GGCGCC-AAUGGAACACCUCCCUUAU-UUAUU-U-UUGAGUC
>072|GCA_000992725.1_23S_1/1-2995
GAUA-AGAAUUUGA-A-UAuUGUCGAGC-GUAGGAGGGAGCCUUCG----------------------------------GGCGCC-AAUGGAACACCUCCCUUGU-UCAUU-U-UUAAAUC
>073|GCA_000993115.1_23S_1/1-2947
GAUU-UGUGCGAGC-U-AAuUGUUUAGU-GUAAGAGGGAGCCUUCG----------------------------------GGCGAA-AGUGAAACACCUCUCUUUG-GAUCG-UgGCAAAUC
>074|GCA_000993185.1_23S_1/1-2928
GGUC-UUAUAUAUG-G-AAuUGUUUAGG-AUAGGUGGGAGUU------CCCUCAUU--UA---------GUGA-UGG---AACGUC-AGUGAAAUACCACUCGUUU-UAUAU-G-UAAGACC
>075|GCA_000993595.1_23S_1/1-2984
GACA-CGAGAUAUG-U-UU-UGCGUAGC-AUAUGUGGGAGACUUUGAUGUUCCGCUUCUG--------GGUGG-GACGGAGUCGAC-AGUGAAAUACCACACUGAA-CUUAU-U-UUGUUUC
>076|GCA_000995065.1_23S_1/1-2995
GGAU-UAGGGCAUA-U-CA-UGUGUAGC-AUAGGUGGGAGACUUUGAAGCCCGGACGCUA--------GUCCG-GGUGGAGUCGUC-AGUGAAAUACCACUCUUGA-UAUGU-U-UUGAUCC
>078|GCA_000996275.1_23S_1/1-3013
GAUU-UUUGAAAUG-A-UU-CGUGUAGG-AUAGGCGGGAGGCUUUGAAGUGAAGGCGCCA--------GCUUU-CAUGGAGCCGAC-GUUGAAAUACCGCCCUCAU-CCUUU-U-AAAAAUC
>079|GCA_000996695.1_23S_1/1-3009
GAUU-UUUGGGUUG-A-UA-UAUGUAGC-AUAGGCGGGAGGCUUUGAAGUGUAGGCGCUA--------GCUUA-CAUGGAGCCAAA-GGUGAAAUACCGCUUUUAU-UUGCU-U-GAAAAUC
>081|GCA_000999315.1_23S_1/1-3030
GAGU-CGAGAUUUA-U-CU-UGUGCAGG-AUAGGUGGGAGACUUUGAAGUCCCGACGUUA--------GUCGG-GAUGGAGUCGAC-GUUGAGAUACCACCCUGGA-UAUAU-U-UUGGUUC
>082|GCA_000999445.1_23S_1/1-3052
GUAU-UGAGAUAGU-A-CU-UGUGCAGG-AUAGGUGGGAGACUUUGAAGCUCUGACGCUA--------GUCAG-GGUGGAGUCAUC-CUUGAGAUACCACCCUUGU-ACUGU-U-UUGAUAC
>083|GCA_001002135.1_23S_1/1-2862
GAUU-UUGUAUAUG-G-AAuUGUCUAGG-AUAGGCGGGAGA-------GCUGGAAU-UUA--------GUUCC-AGC----UCGUC-AGUGUAAUACCGCUCGUUU-UAUAU-A-UAAAAUC
>084|GCA_001007975.1_23S_1/1-2935
GUUA-UAUAGCAUA-G-AA-UGUUCAGU-AUACGUGGGAGACUUUGAGAUUCAAGCGCUA--------GCUUG-GGUGGAGUCGUC-GUUGAGAUACCACGCACUU-UAUGU-C-GUAUAAC
>085|GCA_001029715.1_23S_1/1-2928
GGUC-UUAUAUAUG-G-AAuUGUUUAGG-AUAGGUGGGAGUU------CCCUCAUU--UA---------GUGA-UGG---AACGUC-AGUGAAAUACCACUCGUUU-UAUAU-G-UAAGACC
>086|GCA_001029735.1_23S_1/1-2969
GGGU-CAAAGUUUU-G-AU-UGUAUAGC-GUAGGUGGGAGCCUUCG----------------------------------GGCGCC-AAUGUAACACCACCCUAUC-AAAAC-U-UUGCCUC
>087|GCA_001443395.1_23S_1/1-2930
GGUU-UGAUGAUUG-G-AUuUGUGUAGC-GUAGGAGGGAGCCG--------------CAA--------------------GGCGCC-AAUGAAACACCUCUCGAUC-UGAUU-U-UCAAAUC
>089|GCA_001567305.1_23S_1/1-3068
GGAA-UAGAGUUCC-U-UU-UGUAGAGC-GUAGGAGGGAGACUUUGAAGCAUUCGCGUCA--------GCGGG-UGUGGAGUCGAC-AAUGUAACACCUCCCUUAA-GCUAU-U-CUAUUUC
>090|GCA_001567355.1_23S_1/1-3010
GGGA-UAGCGUUCC-U-UU-UGUAGAGC-GUAGGAGGGAGACUUUGAAGUCUCGUCGUCA--------GGCGG-GGCGGAGUCGUC-AAUGUAACACCUCCCUAAA-GCUAU-G-CUAUUUC
>091|GCA_001771135.1_23S_1/1-2975
GAGU-CAGGAUUUA-G-AA-UGUGUAGA-AUAGGUGGGAGCCUUCG----------------------------------GGCGCC-AGUGAAAUACCACUCUUUU-UGAAU-U-UUGAUUC
>092|GCA_001771155.1_23S_1/1-2975
GAGU-CAGGAUUUA-G-AA-UGUGUAGA-AUAGGUGGGAGCCUUCG----------------------------------GGCGCC-AGUGAAAUACCACUCUUUU-UGAAU-U-UUGAUUC
>093|GCA_001772575.1_23S_1/1-3014
GGCA-AGUGAUAUU-A-AC-UGUGUAGU-GUAGGAGGGAGUUCUCGAC-------CUUAA--------GUUGA-G-----AACGUC-AAUGAAACACCUCUCUUUU-GAUCU-C-GCAAGCC
>094|GCA_001772655.1_23S_1/1-2870
GAUU-UAACUUUCG-A-ACuCGUAUAGC-GUAGGAGGGAGCUUGCA--------------a------g------------AGCGCC-AAUGUAACACCUCCCGGUU-UGAUU-U-UUAGAUC
>095|GCA_001772715.1_23S_1/1-3088
GGUG-ACAGUUUUG-C-UC-UGUGUAGUaACAGGUGGGA---------GAUCACACUUCG--------GUGUG-GUC------GUC-AGUGAAAUACCACCCUUUG-UAAAG-C-UUGACCC
>096|GCA_001772805.1_23S_1/1-2936
GGUU-UGAUGAUCG-G-AUuUGUGUAGC-GUAGGAGGGAGCCG--------------CAA--------------------GGCGCC-AAUGAAACACCUCUCGAUU-UGAUC-C-UCAAAUC
>097|GCA_001773015.1_23S_1/1-3022
GAUA-AUUGGUUUG-A-GC-UGUGUAGC-AUAGGAGGGAGAU------UUCCCCGCUAAC--------GCUGG-GAA---GUCACC-AGUGAAAUACCUCUCUUCU-UACAC-U-GAGAAUC
>098|GCA_001773065.1_23S_1/1-3022
GAUA-AUUGGUUUG-A-GC-UGUGUAGC-AUAGGAGGGAGAU------UUCCCCGCUAAC--------GCUGG-GAA---GUCACC-AGUGAAAUACCUCUCUUCU-UACAC-U-GAGAAUC
>099|GCA_001773145.1_23S_1/1-3022
GAUA-AUUGGUUUG-A-GC-UGUGUAGC-AUAGGAGGGAGAU------UUCCCCGCUAAC--------GCUGG-GAA---GUCACC-AGUGAAAUACCUCUCUUCU-UACAC-U-GAGAAUC
>100|GCA_001773215.1_23S_1/1-3022
GAUA-AUUGGUUUG-A-GC-UGUGUAGC-AUAGGAGGGAGAU------UUCCCCGCUAAC--------GCUGG-GAA---GUCACC-AGUGAAAUACCUCUCUUCU-UACAC-U-GAGAAUC
>101|GCA_001773225.1_23S_1/1-3022
GAUA-AUUGGUUUG-A-GC-UGUGUAGC-AUAGGAGGGAGAU------UUCCCCGCUAAC--------GCUGG-GAA---GUCACC-AGUGAAAUACCUCUCUUCU-UACAC-U-GAGAAUC
>102|GCA_001773375.1_23S_1/1-3022
GAUA-AUUGGUUUG-A-GC-UGUGUAGC-AUAGGAGGGAGAU------UUCCCCGCUAAC--------GCUGG-GAA---GUCACC-AGUGAAAUACCUCUCUUCU-UACAC-U-GAGAAUC
>103|GCA_001773455.1_23S_1/1-3037
GGAU-UGAUGUGAA-A-AG-UGUGUAGG-AUAGGUGGGACGCUUUGAACUUGCCGCGCUA--------GCGGU-GAGGGAGCGGCC-GGUGAAAUACCACCCUCUU-UUUAC-G-UCGAUUC
>117|GCA_001787375.1_23S_1/1-2914
GAUU-UUGUAAAUG-G-AAuUGUCUAGG-AUAGGCGGGAGCUUCGGCAU--------UUA---------U----UGUCGAGGCGUC-AGUGUAAUACCGCUCGUUU-UAUUU-A-UAAAAUC
>118|GCA_001787395.1_23S_1/1-2914
GAUU-UUGUAAAUG-G-AAuUGUCUAGG-AUAGGCGGGAGCUUCGGCAU--------UUA---------U----UGUCGAGGCGUC-AGUGUAAUACCGCUCGUUU-UAUUU-A-UAAAAUC
>119|GCA_001787405.1_23S_1/1-2914
GAUU-UUGUAAAUG-G-AAuUGUCUAGG-AUAGGCGGGAGCUUCGGCAU--------UUA---------U----UGUCGAGGCGUC-AGUGUAAUACCGCUCGUUU-UAUUU-A-UAAAAUC
>120|GCA_001787475.1_23S_1/1-2965
GUUU-CUGGGUACU-A-CU-UGUGCAGC-AUAAGUGGGAGACUGUGAAGCCUCGACGCUA--------GUCGG-GGUGGAGUCAAC-GGUGAGAUACCACUCUUGU-CUUGC-U-UAGAAAC
>121|GCA_001787945.1_23S_1/1-2953
GAAG-CGAGAAUUU-U-AAuUGUUUAGC-GUAGGAGGGAGACUUCG----------------------------------GUCGUC-AAUGAAACACCUCUCUUUG-GAAUU-U-UCAAAUC
>125|GCA_001788295.1_23S_1/1-2915
GAGA-AGAGAUUUC-U-GAcUGUCGAGC-GUAGGAGGGAGCCUUCG----------------------------------GGCAUC-AAUGGAACACCUCUCUUCA-GAAAC-C-UUGACUC
>126|GCA_001788325.1_23S_1/1-2842
GAGA-AGAGAUUUC-U-GAcUGUCGAGC-GUAGGAGGGAGCCUUCG----------------------------------GGCAUC-AAUGGAACACCUCUCUUCA-GAAAC-C-UUGACUC
>127|GCA_001788375.1_23S_1/1-2915
GAGA-AGAGAUUUC-U-GAcUGUCGAGC-GUAGGAGGGAGCCUUCG----------------------------------GGCAUC-AAUGGAACACCUCUCUUCA-GAAAC-C-UUGACUC
>128|GCA_001788645.1_23S_1/1-2914
GAUU-UUGUAAAUG-G-AAuUGUCUAGG-AUAGGCGGGAGCUUCGGCAU--------UUA---------U----UGUCGAGGCGUC-AGUGUAAUACCGCUCGUUU-UAUUU-A-UAAAAUC
>129|GCA_001788715.1_23S_1/1-2965
GUUU-CUGGGUACU-A-CU-UGUGCAGC-AUAAGUGGGAGACUGUGAAGCCUCGACGCUA--------GUCGG-GGUGGAGUCAAC-GGUGAGAUACCACUCUUGU-CUUGC-U-UAGAAAC
>130|GCA_001788725.1_23S_1/1-3079
GUGU-CUUGGUGUA-G-CU-UGCGUAGG-AUAGGUGGGAGACUUUGAUCUUCGGUUUUUG--------GAUCG-AGGGGAGUCAUC-CUUGAAAUACCACCCUUGC-UACAU-U-GAGAUAC
>131|GCA_001788755.1_23S_1/1-3079
GUGU-CUUGGUGUA-G-CU-UGCGUAGG-AUAGGUGGGAGACUUUGAUCUUCGGUUUUUG--------GAUCG-AGGGGAGUCAUC-CUUGAAAUACCACCCUUGC-UACAU-U-GAGAUAC
>132|GCA_001788795.1_23S_1/1-3004
GAAC-CGAGGCAUU-U-UU-UGCGCAGG-AUAGGUGGGAGACUAUGAUGGGUUCACUUUG--------GUGGA-UCCGGAGUCGAC-GUUGAGAUACCACCCUUGA-AAUGU-U-UUGGUUC
>133|GCA_001788805.1_23S_1/1-3004
GAAC-CGAGGCAUU-U-UU-UGCGCAGG-AUAGGUGGGAGACUAUGAUGGGUUCACUUUG--------GUGGA-UCCGGAGUCGAC-GUUGAGAUACCACCCUUGA-AAUGU-U-UUGGUUC
>135|GCA_001788845.1_23S_1/1-3004
GAAC-CGAGGCAUU-U-UU-UGCGCAGG-AUAGGUGGGAGACUAUGAUGGGUUCACUUUG--------GUGGA-UCCGGAGUCGAC-GUUGAGAUACCACCCUUGA-AAUGU-U-UUGGUUC
>136|GCA_001788875.1_23S_1/1-3004
GAAC-CGAGGCAUU-U-UU-UGCGCAGG-AUAGGUGGGAGACUAUGAUGGGUUCACUUUG--------GUGGA-UCCGGAGUCGAC-GUUGAGAUACCACCCUUGA-AAUGU-U-UUGGUUC
>138|GCA_001789445.1_23S_1/1-2953
GAAG-CGAGAAUUU-U-AAuUGUUUAGC-GUAGGAGGGAGACUUCG----------------------------------GUCGUC-AAUGAAACACCUCUCUUUG-GAAUU-U-UCAAAUC
>142|GCA_001789745.1_23S_1/1-2994
GGUG-AAAAGGAGU-A-AAcUGUUGAGC-GUAGGAGGGAGCCUUCG----------------------------------GGCAAC-AAUGAAACACCUCUCUUUU-AUUUU-U-UUUCACC
>143|GCA_001789775.1_23S_1/1-2953
GAAG-CGAGAAUUU-U-AAuUGUUUAGC-GUAGGAGGGAGACUUCG----------------------------------GUCGUC-AAUGAAACACCUCUCUUUG-GAAUU-U-UCAAAUC
>147|GCA_001790075.1_23S_1/1-2915
GAGA-AGAGAUUUC-U-GAcUGUCGAGC-GUAGGAGGGAGCCUUCG----------------------------------GGCAUC-AAUGGAACACCUCUCUUCA-GAAAC-C-UUGACUC
>148|GCA_001790125.1_23S_1/1-2915
GAGA-AGAGAUUUC-U-GAcUGUCGAGC-GUAGGAGGGAGCCUUCG----------------------------------GGCAUC-AAUGGAACACCUCUCUUCA-GAAAC-C-UUGACUC
>149|GCA_001790165.1_23S_1/1-2838
GAGA-AGAGAUUUC-U-GAcUGUCGAGC-GUAGGAGGGAGCCUUCG----------------------------------GGCAUC-AAUGGAACACCUCUCUUCA-GAAAC-C-UUGACUC
>150|GCA_001790745.1_23S_1/1-2995
GAUA-AGAAUUUGA-A-UAuUGUCGAGC-GUAGGAGGGAGCCUUCG----------------------------------GGCGCC-AAUGGAACACCUCCCUUGU-UCAUU-U-UUAAAUC
>151|GCA_001790905.1_23S_1/1-2995
GAUA-AGAAUUUGA-A-UAuUGUCGAGC-GUAGGAGGGAGCCUUCG----------------------------------GGCGCC-AAUGGAACACCUCCCUUGU-UCAUU-U-UUAAAUC
>152|GCA_001791995.1_23S_1/1-2914
GAUU-UACUUAUUC-U-GAuUGUCAAGU-GUAGGAGGGAGC-------------------gc----aa-------------GCGUC-AAUGUGACACCUCUCUUUG-GAAUGuA-GCAAAUC
>154|GCA_001792345.1_23S_1/1-3033
GUCU-UGUGCGUGU-C-AAuUGUACAGA-AUAGGAGGGAGC-------------------uc----ac-------------GCGAC-AGUGUAAUACCUCCCUUUG-AGACG-UgGCAAGAC
>155|GCA_001816655.1_23S_1/1-2997
GCGU-UAGGUUGUA-A-GA-UGUGUAGU-GUAGGUGGGAGUCUUCG----------------------------------GACAAC-AAUGAAACACCACCCUUCU-UGCAA-U-UUGACGC
>156|GCA_001816955.1_23S_1/1-3091
GAUU-UUUCAUACCgA-AU-CGUCGAGC-AUAGGCGGGACCU------CGCAGA--UUUA---------UUUU-GCG---GGGGUC-ACUGGAAUACCGCUCGUUU-AGCAU-G-AGAAAUC
>159|GCA_001821615.1_23S_1/1-3130
GGGU-UUAAGUUUU-A-AA-UGCAUAGU-GUAGCGGGGAGGGGAUGAAGCUCCGAUCUCG--------GUCGG-AGUGGACCCGCC-AAUGUAACACCCGUCUUUU-AAAAU-U-UAAAUUC
>160|GCA_001873435.1_23S_1/1-2917
GAUU-UUGUAUGUG-G-AAuUGUCUAGA-AUAGGCGGGAGUUUCCUUAUU--------UA------------G-UAUGGAAACACC-AAUGUAAUACCGCUCGUUU-UAUAU-A-UAAAAUC
>161|GCA_001873565.1_23S_1/1-2981
GAGC-CCGGGCAUA-U-CU-UGUGCAGG-AUAGGUGGGAGACUAUGAAGCUUC-GCGCUA--------GC-GA-AGUGGAGUCACC-CUUGAGAUACCACCCUUGA-UAUGU-U-UUGGCUC
>162|GCA_002069945.1_23S_1/1-3122
GAAA-GGAAGAUGU-U-AAuUGUUUAGC-AUAGGUGGGAGUU----------CACCGCAA--------GGUG--------GGCGAC-AGUGAAAUACCACUCGUUG-AUAUU-U-UCUGAUC
>163|GCA_002401425.1_23S_1/1-2903
GAUU-UUCGGAAUA-U-AA-UGUGUAGG-AUAGGUGGGAGACUUUGAAGCAAAGACGCUA--------GUUUU-UGUGGAGUCAUC-CUUGAAAUACCACCCUUUA-UAUUU-U-GCAAAUC
>164|GCA_002742875.1_23S_1/1-3135
GGGC-AUAGGUGCA-A-CA-UGUGUAGC-AUAGGUGGGAGACUUUGAAGCCUAGGCGCUA--------GCCUA-GGUGGAGUCACC-GGUGAAAUACCACCCUUGU-UGUAU-U-UGUGUUC
>165|GCA_002761215.1_23S_1/1-2929
GGGU-UAUGGUUUA-A-GA-UGUGCAGG-AUAGGUGGGAGACUAAGAAGUUGGGACGUAA--------GUCUU-AAUGGAGUCGCU-GUUGAGAUACCACCCUUCU-UAAAA-U-GUAACUC
>166|GCA_002761215.1_23S_1/1-2929
GGGU-UAUGGUUUA-A-GA-UGUGCAGG-AUAGGUGGGAGACUAAGAAGUUGGGACGUAA--------GUCUU-AAUGGAGUCGCU-GUUGAGAUACCACCCUUCU-UAAAA-U-GUAACUC
>167|GCA_002771035.1_23S_1/1-3147
GAGU-UGUAUGAUA-U-GA-UGCGCAGG-AUAGGUGGGAGACUAUGAAACAGGAACUUCG--------GUUUU-UGUUGAGUCGAC-GUUGAGAUACCACCCUUCA-UAUUA-U-GCAACUC
>168|GCA_002771555.1_23S_1/1-3126
GGUA-UAUGAAUUG-UuCA-UGUUCAGU-AUAGGUGGGA---------GUCCUGACGCAA--------GUCGG-GAC------GUC-AGUGAAAUACCACUCUUGG-CAUUU-U-AUAUAUC
>169|GCA_002772135.1_23S_1/1-3126
GGUA-UAUGAAUUG-UuCA-UGUUCAGU-AUAGGUGGGA---------GUCCUGACGCAA--------GUCGG-GAC------GUC-AGUGAAAUACCACCCUUGG-CAUUU-U-AUAUAUC
>170|GCA_002772535.1_23S_1/1-2926
GGUU-CUGGGUAUA-G-CC-UGUGCAGA-AUAGGUGGGAGACGUUGAAGCUUGGACGUUA--------GUCUG-AGUGGAGUCACC-UUUGAGAUACCACCCCUGC-UAUAC-U-UAGGAUC
>171|GCA_002772995.1_23S_1/1-3109
GGCU-CUAAGAAUG-U-GA-UGCGUAGA-AUAGUGGGGAGGCUUUGAAGUGUCGCUUUAG--------GGUGA-CAUGGAGCCGCC-AGUGAAAUACCCAUCUUCC-CAUUU-U-UAGAUUC
>172|GCA_002773235.1_23S_1/1-3126
GGUA-UAUGAAUUG-UuCA-UGUUCAGU-AUAGGUGGGA---------GUCCUGACGCAA--------GUCGG-GAC------GUC-AGUGAAAUACCACCCUUGG-CAUUU-U-AUAUAUC
>173|GCA_002773945.1_23S_1/1-3176
GAGC-UUAAGUUAU-U-AAuUGUCGAGA-AUAGGCGGGACCGA-----------------gcu-ugcu------------CGGGCC-AGUGGAAUACCGCUCUUUA-AUAAU-U-UAAGAUC
>174|GCA_002774885.1_23S_1/1-2992
GGCA-AGUCCUUUU-G-AA-UGUUCAGU-GUAGGAGGGAG--------CCUUGAUCGCAA--------GAUUG-GGG-----CACC-AAUGAGACACCUCCCUUUU-AAAAG-U-AUGAGCC
>175|GCA_002779965.1_23S_1/1-2929
GGUA-AAUGAUAAU-U-AAcUGUUGAGC-GUAGGAGGGAGGG-----------CGC-UUA--------GCG---------CUCGUC-AAUGAAACACCUCUCUUUG-AUUAU-U-UUUUACC
>176|GCA_002779965.1_23S_1/1-2995
GAUG-GGGAAGGAU-U-AAuUGUUGAGC-GUAGGAGGGAGUCUUCG----------------------------------GACGAC-AAUGAAACACCUCUCUUUG-AUUUU-U-CUUCAUC
>178|GCA_002780795.1_23S_1/1-2929
GGUA-AAUGAUAAU-U-AAcUGUUGAGC-GUAGGAGGGAGGG-----------CGC-UUA--------GCG---------CUCGUC-AAUGAAACACCUCUCUUUG-AUUAU-U-UUUUACC
>180|GCA_002783025.1_23S_1/1-2981
GAGC-CCGGGCAUA-U-CU-UGUGCAGG-AUAGGUGGGAGACUAUGAAGCUUC-GCGCUA--------GC-GA-AGUGGAGUCACC-CUUGAGAUACCACCCUUGA-UAUGU-U-UUGGCUC
>181|GCA_002783265.1_23S_1/1-3033
GAAU-UGAGGUGUA-U-CC-UGUGCAGG-AUAGGUGGGAGACGUUGAAGGGCGGACGCUA--------GUCCG-UUUGGAGUCAUC-CUUGAGAUACCACCCCUGA-UACAU-U-UCAAUUC
>182|GCA_002784725.1_23S_1/1-3136
GACG-CAUGGUUCU-G-GG-CACAGAGA-AUAGGUGGGAGACGUUGAACUCUUGGUUUUG--------GCUGA-GGGGGAGUCGAC-AGUGUAAUACCACUUACUU-GGUGC-C-GUGCUUC
>183|GCA_002785015.1_23S_1/1-2929
GGUA-AAUGAUAAU-U-AAcUGUUGAGC-GUAGGAGGGAGGG-----------CGC-UUA--------GCG---------CUCGUC-AAUGAAACACCUCUCUUUG-AUUAU-U-UUUUACC
>184|GCA_002785085.1_23S_1/1-3144
GGUG-AAAAAUUAU-U-AAcUGUUGAGA-GUAGGAGGGAGGGC-----------GC-UUA--------GCG---------CCCAAC-AAUGAAACACCUCUCUUUG-AUUAU-U-UUUUGCC
>185|GCA_002787905.1_23S_1/1-3144
GGUG-AAAAAUUAU-U-AAcUGUUGAGA-GUAGGAGGGAGGGC-----------GC-UUA--------GCG---------CCCAAC-AAUGAAACACCUCUCUUUG-AUUAU-U-UUUUGCC
>186|GCA_002788735.1_23S_1/1-3005
GAUU-CUGGGUAUA-G-CU-CGCGCAGG-AUAGGUGGGAGACUUUGAAGCCUCGACUUUG--------GUUGA-GGUGGAGUCAUC-CUUGAGAUACCACCCCUGC-UAUAC-U-UAGGAUC
>187|GCA_002788805.1_23S_1/1-3144
GGUG-AAAAAUUAU-U-AAcUGUUGAGA-GUAGGAGGGAGGGC-----------GC-UUA--------GCG---------CCCAAC-AAUGAAACACCUCUCUUUG-AUUAU-U-UUUUGCC
>188|GCA_002789015.1_23S_1/1-2992
GGCA-AGUCCUUUU-G-AA-UGUUCAGU-GUAGGAGGGAG--------CCUUGAUCGCAA--------GAUUG-GGG-----CACC-AAUGAGACACCUCCCUUUU-AAAAG-U-AUGAGCC
>189|GCA_002789035.1_23S_1/1-3012
GAUU-UGAAAGUCG-A-AUuUGUGUAGC-GUAGGAGGGAGGUGCCGAUU----------U-----------------GGCACCGCU-CAUGAAACACCUCUCGAUU-UGGCA-U-UCAAGCC
>191|GCA_002790495.1_23S_1/1-3126
GGUA-UAUGAAUUG-UuCA-UGUUCAGU-AUAGGUGGGA---------GUCCUGACGCAA--------GUCGG-GAC------GUC-AGUGAAAUACCACCCUUGG-CAUUU-U-AUAUAUC
>192|GCA_002791115.1_23S_1/1-2929
GGUA-AAUGAUAAU-U-AAcUGUUGAGC-GUAGGAGGGAGGG-----------CGC-UUA--------GCG---------CUCGUC-AAUGAAACACCUCUCUUUG-AUUAU-U-UUUUACC
>193|GCA_002792535.1_23S_1/1-3005
GAUU-CUGGGUAUA-G-CU-CGCGCAGG-AUAGGUGGGAGACUUUGAAGCCUCGACUUUG--------GUUGA-GGUGGAGUCAUC-CUUGAGAUACCACCCCUGC-UAUAC-U-UAGGAUC
>194|GCA_002793355.1_23S_1/1-3136
GACG-CAUGGUUCU-G-GG-CACAGAGA-AUAGGUGGGAGACGUUGAACUCUUGGUUUUG--------GCUGA-GGGGGAGUCGAC-AGUGUAAUACCACUUACUU-GGUGC-C-GUGCUUC
>195|GCA_002793695.1_23S_1/1-3151
GGAA-UGAUGUUUG-A-AAuUGUCGAGU-GUAGGAGGGAGUC------CCG---AUUUU---------AU----CGG---GACAAC-AAUGUAACACCUCUCUUUU-CAGGU-A-UCAAACC
>196|GCA_002793785.1_23S_1/1-2929
GGUA-AAUGAUAAU-U-AAcUGUUGAGC-GUAGGAGGGAGGG-----------CGC-UUA--------GCG---------CUCGUC-AAUGAAACACCUCUCUUUG-AUUAU-U-UUUUACC
>197|GCA_002796025.1_23S_1/1-2995
GAUU-CGAGGUAUG-U-GU-UGCGCAGG-AUAGGUGGGAGGCUUUGAAGCCUUGGCUUUG--------GCCGA-GGUGGAGCCACC-CUUGAGAUACCACCCUGCA-CAUAC-U-UUGACUC
>198|GCA_002839415.1_23S_1/1-3193
GAUC-CGGGUUACA-A-CA-UGUGUAGA-AUAGGUGGGAGCCUUUGAAGCAGAUACGCCA--------GUAUU-UGUGGAGGCACCaAGUGAAAUACCACCCUUGU-UGUGA-C-CUUGAUC
>199|GCA_002839505.1_23S_1/1-3008
GGUU-CUGGAUCUA-A-UA-UGUGCAGG-AUAGGUGGGAGACUUUGAAGCCUCGACGUCA--------GUCGG-GGUGGAGUCGUC-CUUGAGAUACCACCCUUAU-UAUAU-U-UAGAAUC
>201|GCA_003260345.1_23S_1/1-2955
GAGU-CGUACGUAU-A-UU-UGUGCAGG-AUAGGUGGGAGACGCUGAAGGUGGAACGCUA--------GUUCU-ACUGGAGUCAUC-CUUGAGAUACCACCCUUGU-AUACG-U-AUGCCUC
>202|GCA_003260355.1_23S_1/1-2938
GGAU-UGUAGCAUG-U-CU-UGCUCAGU-AUAGGUGGGAGGCUUUGAUGUUUCAACUUCG--------GUUGG-GGCGGAGCCAAU-AGUGAGAUACCACCCAAGA-UAUGU-A-GCAAUUC
>203|GCA_003542615.1_23S_1/1-2995
GAUA-AGAAUUUGA-A-UAuUGUCGAGC-GUAGGAGGGAGCCUUCG----------------------------------GGCGCC-AAUGGAACACCUCCCUUGU-UCAUU-U-UUAAAUC
>204|GCA_003599255.1_23S_1/1-3128
GACA-AGCGGUAUU-U-GA-UGUGUAGU-GUAGGAGGGAGUUUGAGACGUA--------A-----------AA-CUCUUAAACGCC-AAUGAAACACCUCUCUUCU-GAUUC-U-GUAAGUC
>205|GCA_003694175.1_23S_1/1-3042
GAUU-UAGGUUCUU-C-AU-UGCAGAGC-GUAGGGAGGAGACGUUGAAGUACCGAUUCUG--------GUCGG-UAUGGAGUCGAC-AAUGAAACACUUCCCUUUG-AUGGA-U-CUGAAUC
>206|GCA_004563595.2_23S_1/1-2932
GGGU-UAUGAUUUA-A-AA-UGUGCAGG-AUAGGUGGGAGACUUUGAAGUAGAAACGCUA--------GUUUU-UAUGGAGUCACC-CUUGAGAUACCACCCUUCU-UAAAU-U-GUAACUC
>207|GCA_005697215.1_23S_1/1-3116
GAAU-ACGGUUUCA-A-CA-UGUGUAGC-AUAGGUGGGAGACGUUGAAGCAGAUACGCCA--------GUAUU-UGUGGAGUCACCaAGUGAAAUACCACCCUUGU-UGUGA-U-UGUGUUC
>208|GCA_005697395.1_23S_1/1-3116
GAAU-ACGGUUUCA-A-CA-UGUGUAGC-AUAGGUGGGAGACGUUGAAGCAGAUACGCCA--------GUAUU-UGUGGAGUCACCaAGUGAAAUACCACCCUUGU-UGUGA-U-UGUGUUC
>209|GCA_005697565.1_23S_1/1-3115
GAAU-ACGGUUUCA-A-CA-UGUGUAGC-AUAGGUGGGAGACGUUGAAGCAGAUACGCCA--------GUAUU-UGUGGAGUCACCaAGUGAAAUACCACCCUUGU-UGUGA-U-UGUGUUC
>211|GCA_007845165.1_23S_1/1-3112
GAUU-AUUGGGACA-U-UU-UGUGUAGA-AUAGGUGGAAGACUUUGAAGCAGAUACGCUA--------GUAUU-UGUGGAGUCGAAaUGUGAAAUACCACCCUGAA-UGUUU-U-AGUAAUC
>212|GCA_007845195.1_23S_1/1-3115
GAAU-AUGGUUUCA-A-CA-UGUGUAGC-AUAGGUGGGAGACUUUGAAGCAGAUACGCCA--------GUAUU-UGUGGAGUCACCaAGUGAAAUACCACCCUUGU-UGUGA-U-UGUGUUC
>213|GCA_007845275.1_23S_1/1-3115
GAAU-AUGGUUUCA-A-CA-UGUGUAGC-AUAGGUGGGAGACUUUGAAGCAGAUACGCCA--------GUAUU-UGUGGAGUCACCaAGUGAAAUACCACCCUUGU-UGUGA-U-UGUGUUC
>214|GCA_007845325.1_23S_1/1-3115
GAAU-AUGGUUUCA-A-CA-UGUGUAGC-AUAGGUGGGAGACUUUGAAGCAGAUACGCCA--------GUAUU-UGUGGAGUCACCaAGUGAAAUACCACCCUUGU-UGUGA-U-UGUGUUC
>215|GCA_007845345.1_23S_1/1-3115
GAAU-AUGGUUUCA-A-CA-UGUGUAGC-AUAGGUGGGAGACUUUGAAGCAGAUACGCCA--------GUAUU-UGUGGAGUCACCaAGUGAAAUACCACCCUUGU-UGUGA-U-UGUGUUC
>216|GCA_007845355.1_23S_1/1-3115
GAAU-AUGGUUUCA-A-CA-UGUGUAGC-AUAGGUGGGAGACUUUGAAGCAGAUACGCCA--------GUAUU-UGUGGAGUCACCaAGUGAAAUACCACCCUUGU-UGUGA-U-UGUGUUC
>217|GCA_007845485.1_23S_1/1-3105
GAAU-ACGGUUUCA-A-CA-UGUGUAGC-AUAGGUGGGAGAUAUUGAAGCAGAUACGCCA--------GUAUU-UGUGGAGUCACCaAGUGAAAUACCACCCUUGU-UGUGA-U-UGUGUUC
>218|GCA_007845495.1_23S_1/1-3105
GAAU-ACGGUUUCA-A-CA-UGUGUAGC-AUAGGUGGGAGAUAUUGAAGCAGAUACGCCA--------GUAUU-UGUGGAGUCACCaAGUGAAAUACCACCCUUGU-UGUGA-U-UGUGUUC
>219|GCA_007845545.1_23S_1/1-3105
GAUC-CAGGUUUCA-G-CA-UGUGUAGC-AUAGUUGGGAGACUUUGAAACAGAUACGCUA--------GUAUU-UGCGGAGUCGCAaUGUGAAAUACCAACCUUGC-UGUGA-U-CUUGAUC
>220|GCA_009839685.1_23S_1/1-3124
GAAC-CGGAUGCAU-U-CA-CGUGUAGC-AUAGGUGGGAGACUUGGAAACCGAGACGCUA--------GUCUU-GGCGGAGUCGCC-AGUGAAAUACCACCCUUGG-AUGUG-U-CUUGUUC
>221|GCA_009995075.1_23S_1/1-2914
GAGU-CCUUUUAUA-U-UU-UGUGCAGU-AUAGGUGGGAGACUUUGAAGCAA-AACGCCA--------GUU-U-UGUGGAGUCGCUcUGUGAGAUACCACCCUCAA-UAUAA-A-AGGCCUC
>222|GCA_010014515.1_23S_1/1-3149
GAUU-AUUGGGAUA-U-UU-UGUGUAGC-AUAGGUGGUAGUCUUUGAAGCAGAUGCGCUA--------GCAUU-UGUGGAGACGAAaGGUGAAAUACCACCCUGAA-UAUUU-U-AGUAAUC
>223|GCA_010119095.1_23S_1/1-2938
GGGU-CAUGUUUUA-A-AA-UGUGCAGG-AUAGGUGGGAGACAAUGAGAUAGAGACGUCA--------GUUUU-UAUGGAGUCACC-CUUGAGAUACCACCCUUUU-UAAAA-U-GUGAUUC
>225|GCA_010202115.1_23S_1/1-3117
GAAU-ACGGUUUCA-A-CA-UGUGUAGC-AUAGGUGGGAGACGUUGAAGCAGAUACGCCA--------GUAUU-UGUGGAGUCACCaAGUGAAAUACCACCCUUGU-UGUGA-U-UGUGUUC
>226|GCA_010202465.1_23S_1/1-3117
GAAU-ACGGUUUCA-A-CA-UGUGUAGC-AUAGGUGGGAGACGUUGAAGCAGAUACGCCA--------GUAUU-UGUGGAGUCACCaAGUGAAAUACCACCCUUGU-UGUGA-U-UGUGUUC
>227|GCA_010202645.1_23S_1/1-3117
GAAU-ACGGUUUCA-A-CA-UGUGUAGC-AUAGGUGGGAGACGUUGAAGCAGAUACGCCA--------GUAUU-UGUGGAGUCACCaAGUGAAAUACCACCCUUGU-UGUGA-U-UGUGUUC
>228|GCA_011332705.1_23S_1/1-2993
GGAU-UGCUGUUUA-G-AC-UGUGUAGC-GUAGGAGGGACCUC-----------------acucugug------------AGGGCC-AAUGAAACACCUCUCUGUC-UAAAU-A-GCGGUCC
>229|GCA_011772635.1_23S_1/1-3005
GAGUuUGAAACUAA-A-GCuUGUGUAGC-GUAGGAGGGAGCGGU----------------uc----gc------------CGCGCC-AAUGAAACACCUCCCGGCU-AUAUU-U-UCAACCC
>230|GCA_012031925.1_23S_1/1-3102
GUUG-UAUGGUUAU-A-CU-UGCUCAGG-AUAGCUGGGAGACUUUGAAGCGGAUACUUUG--------GUAUU-UGUGGAGUCAAC-CUUGAGAUACCAGCCUAGU-AUUAU-U-GUAUGAC
>231|GCA_012036295.1_23S_1/1-3102
GUUG-UAUGGUUAU-A-CU-UGCUCAGG-AUAGCUGGGAGACUUUGAAGCGGAUACUUUG--------GUAUU-UGUGGAGUCAAC-CUUGAGAUACCAGCCUAGU-AUUAU-U-GUAUGAC
>232|GCA_012513575.1_23S_1/1-3136
GAGA-UAAGGUUUC-G-GA-UGUAUAGA-AUAUGUGGGAGACUAUGAAGCAGUUUCGUCA--------GGAAU-UGUGGAGUCGAC-AGUGUAAUACCACUCUUUU-GGUAU-U-UUAUUUC
>233|GCA_012515515.1_23S_1/1-2912
GAUC-UUAUAUAUG-G-AAuUGUUUAGU-AUAGGUGGGAGUU------CCUUCAUU--UA---------GUGA-UGG---AACGUC-AGUGAAAUACCACUCGUUU-UAUAU-A-UAGGAUC
>234|GCA_012797845.1_23S_1/1-2920
GAAU-UAUUUACUU-U-CAuUGUCGAGA-AUAGGCGGGAGG-------AAUAUACCUUCG--------GGUAU-AUC----CCAUC-AGUGUAAUACCGCUCUUGA-GAUUA-G-GUAAUUC
>235|GCA_012798265.1_23S_1/1-2884
GGUA-AAAGGGAGU-U-AAcUGUUGAGC-GUAGGAGGGAGCCCC----------------c------g------------GGCGCC-AAUGAAACACCUCUCUUUG-AUUCU-U-UUUUGCC
>237|GCA_012799795.1_23S_1/1-2912
GGUC-UUAUAUAUG-G-AAuUGUUUAGG-AUAGGUGGGAGUU------CCUUCAUU--UA---------GUGA-UGG---AACAUC-AGUGAAAUACCACUCGUUU-UAUAU-A-UAAGACC
>238|GCA_013098515.1_23S_1/1-3118
GAAU-ACGGUUUCA-A-CA-UGUGUAGC-AUAGGUGGGAGACGUUGAAGCAGAUACGCUA--------GUAUU-UGUGGAGUCACCaAGUGAAAUACCACCCUUGU-UGUGA-U-UGUGUUC
>239|GCA_013099195.1_23S_1/1-3118
GAAU-ACGGUUUCA-A-CA-UGUGUAGC-AUAGGUGGGAGACGUUGAAGCAGAUACGCCA--------GUAUU-UGUGGAGUCACCaAGUGAAAUACCACCCUUGU-UGUGA-U-UGUGUUC
>240|GCA_013100805.1_23S_1/1-3116
GAAU-ACGGUUUCA-A-CA-UGUGUAGC-AUAGGUGGGAGACUUUGAAGCAGAUACGCCA--------GUAUU-UGUGGAGUCACCaAGUGAAAUACCACCCUUGU-UGUGA-U-UGUGUUC
>241|GCA_013100825.1_23S_1/1-3118
GAAU-ACGGUUUCA-A-CA-UGUGUAGC-AUAGGUGGGAGACGUUGAAGCAGAUACGCUA--------GUAUU-UGUGGAGUCACCaAGUGAAAUACCACCCUUGU-UGUGA-U-UGUGUUC
>242|GCA_013100845.1_23S_1/1-3116
GAAU-ACGGUUUCA-A-CA-UGUGUAGC-AUAGGUGGGAGACGUUGAAGCAGAUACGCCA--------GUAUU-UGUGGAGUCACCaAGUGAAAUACCACCCUUGU-UGUGA-U-UGUGUUC
>243|GCA_013268835.1_23S_1/1-2954
GAGU-CGUACAUAU-A-UU-UGUGCAGG-AUAGGUGGGAGGCGAUGAUGAUGGGACGCUA--------GUUCU-GUCGGAGCCAAC-GUUGAGAUACCACCCUUGU-AUAUG-U-AUGCCUC
>244|GCA_013333605.2_23S_1/1-2935
GGAU-UGUAGCAUG-U-UU-UGCUCAGU-AUAGGUGGGAGGCUUUGAUGUUUCGACUUCG--------GUUGG-GGCGGAGCCAAU-AGUGAGAUACCACCCAAAA-UAUGU-A-GCAAUUC
>245|GCA_013333915.2_23S_1/1-2935
GGAU-UGUAGCAUG-U-UU-UGCUCAGU-AUAGGUGGGAGGCUUUGAUGUUUCGACUUCG--------GUUGG-GGCGGAGCCAAU-AGUGAGAUACCACCCAAAA-UAUGU-A-GCAAUUC
>246|GCA_013350265.1_23S_1/1-2937
GGGU-CAUGUUUUA-A-GA-UGUGCAGU-AUAGGUGGGAGACUGUGAAGCAGAGUCGUUA--------GAUUU-UGUGGAGUCAUC-GUUGAGAUACCACCCUUCU-UAAAA-U-GUGGCUC
>247|GCA_013350285.1_23S_1/1-2937
GGGU-CAUGUUUUA-A-GA-UGUGCAGU-AUAGGUGGGAGACUGUGAAGCAGAGUCGUUA--------GAUUU-UGUGGAGUCAUC-GUUGAGAUACCACCCUUCU-UAAAA-U-GUGGCUC
>248|GCA_013368515.1_23S_1/1-2926
GGGU-UAUAAUUUA-A-GA-UGUGCAGG-AUAGGUGGGAGACUUUGAAGUGGGAACGCUA--------GUUCU-UAUGGAGUCAUC-CUUGAGAUACCACCCUUCU-UAAAU-U-GUAACUC
>249|GCA_013394755.1_23S_1/1-3116
GAAU-ACGGUUUCA-A-CA-UGUGUAGC-AUAGGUGGGAGACGUUGAAGCAGAUACGCCA--------GUAUU-UGUGGAGUCACCaAGUGAAAUACCACCCUUGU-UGUGA-U-UGUGUUC
>250|GCA_013815775.1_23S_1/1-3158
GAAU-CGGGUUGUA-A-CA-UGUGUAGG-AUAGGUGGGAGGCUUUGAAGCCAGAGCGCUA--------GCUCU-GGUGGAGCCAAC-GGUGAAAUACCACCCUUGU-UACAA-U-CUUAUUC
>251|GCA_014191035.1_23S_1/1-3105
GGAU-UUGGUCAUA-U-AC-UGUGUAGC-AUAGGUGGGAGACUUUGAAGCUUCGGCGCUA--------GCCGA-AGUGGAGUCAUC-AGUGAAAUACCACCCUGUA-UGUGA-C-UUGGUUC
>252|GCA_014376695.1_23S_1/1-3098
GUUU-UUCAAUUUU-A-UU-UGCUCAGG-AUAGCUGGGAGACUUUGAAAUGUGAAUUUUG--------GUUCA-C-UGGAGUCGCC-GGUGAGAUACCAGCCUGAU-AUUGU-U-GAAAGAC
>253|GCA_014377045.1_23S_1/1-3178
GUUG-UACGAUUUU-A-CU-UGCUCAGU-AUAGCUGGGAGACUUUGAUAUUAGAUCCUUG--------GAUCU-AAUGGAGUCAUC-UUUGAGAUACCAGCCUAGU-ACUAU-U-GUAUAAC
>254|GCA_014377245.1_23S_1/1-2957
GAGU-CGUACAUAU-A-UU-UGUGCAGG-AUAGGUGGGAGGCGAUAAUGAUGGGACGCUA--------GUUCU-GUCGGAGCCGAC-GUUGAGAUACCACCCUUGU-AUAUG-U-AUGCCUC
>255|GCA_014729085.1_23S_1/1-3046
GAAA-UAAAGGUUA-A-GU-UGUAGAGC-GUAGGAGGGAGACUUUGAAGUCUCAGCGCUA--------GCUGG-GAUGGAGUCAAG-CAUGCAACACCUCCCUUCG-UUUCU-U-UUGUUUC
>257|GCA_014860145.1_23S_1/1-3049
GAGA-UAAAGCGAU-A-AU-UGCAGAGC-GUAGGAAGGAGACUUUGAAGCUUCCCUUUUG--------GGGGG-AGUGGAGUCGCC-AAUGUAACACUUCCUUUUU-GUUGU-U-UUAUUUC
>258|GCA_015075655.1_23S_1/1-3077
GGCA-UCCGGCUUC-G-CA-UGUUCAGA-AUAGGUGGGAGCCUUCG----------------------------------GGCAAC-CGUGAGAUACCACCCUUGC-GUUGU-C-GGAUGUC
>259|GCA_015257495.1_23S_1/1-3115
GAAU-AUGGUUUCA-A-CA-UGUGUAGC-AUAGGUGGGAGACUUUGAAGCAGAUACGCCA--------GUAUU-UGUGGAGUCACCaAGUGAAAUACCACCCUUGU-UGUGA-U-UGUGUUC
>260|GCA_016176525.1_23S_1/1-3025
GGCU-CUAUGGUUU-U-AA-UGCGUAGC-GUAGUGGGGAGGCUUUGAAAGUCCGAUUUCG--------GUUGG-ACUGGAGCCGCC-AAUGAAACACCCAUCUUUG-AAACU-U-UAGAAUC
>261|GCA_016182185.1_23S_1/1-3048
UAAU--CUUUGGUU-C-GA-AC-CUAGA-A--AGAGGGGG------------------------------------------CAUA-AGUGAAAUACCUCUCUUUG-AAUUG-A-GUAAUCA
>262|GCA_016182915.1_23S_1/1-3133
GAAA-UAAUGCUCU-G-AU-CGUAGAGA-AUAGGUGGGAGACUAUGAAGCAUAAUCGUCA--------GGUUG-UGCGGAGUCACC-AGUGUAAUACCACCCUAUU-AGUGU-U-UUAUUUC
>263|GCA_016187225.1_23S_1/1-2917
GGGU-UUCGAGUGA-C-AU-UGCGUAGG-AUAGGUGGGAGCUGUUGAUCCGUGCGUUCCG--------GCGUA-CGGGGAGGUACC-GUUGAAAUACCACCCUAUG-UUACU-U-GGAAUCC
>265|GCA_016195715.1_23S_1/1-2946
GUUU-UGAAAAUUU-A-AU-UGUGUAGC-GUAGGAGGGAGAUU------------------------c------------GUCGAC-AAUGAAACACCUCUCUUUU-GAAUU-U-UUAAGAC
>266|GCA_016207805.1_23S_1/1-2995
GGAU-UGAUGUGAA-A-AG-UGUGUAGC-AUAGUUGGGACGCUUUGAAGCC-CCGCGCUA--------GCGGU-GGUGGAGCGGCC-AGUGAAAUACCAACCUCUU-UUUAC-G-UCGAUUC
>267|GCA_016214055.1_23S_1/1-2976
GGGG-GGAAGAAAG-A-AAcUGUUGAGC-GUAGGAGGGAGGGCUUG----------------------------------CCCGUC-AAUGAAACACCUCUCUUUU-CUUUU-U-UCUCACC
>268|GCA_016235895.1_23S_1/1-3009
GUUU-CUGGAUAUU-G-UU-UGCGUAGG-AUAGGUGGGAGACUUUGACGGUUCGCUUUUG--------GGCGG-AUUCGAGUCAUC-CUUGAAAUACCACCCUUAU-UAUAU-C-UAGGAUC
>269|GCA_016699145.1_23S_1/1-2963
GAUU-CAGGGCACU-A-CU-UGUGCAGC-AUAGGUGGGAGACGUUGAAGCCAGGGCGUAA--------GCCUU-GGUGGAGUCAUC-AGUGAGAUACCACCCUUGU-UUUGC-U-UUGAAUC
>270|GCA_016699755.1_23S_1/1-3041
GGGG-UGCGGCGUA-A-CA-UGUGUAGG-AUAGGUGGGAGACUUUGAAGCCUUGUCGCUA--------GGCGG-GGUGGAGUCACC-CUUGAAAUACCACCCUUGU-UGCGU-U-GCGCCUC
>271|GCA_016699895.1_23S_1/1-3122
GUUC-CGGGUUCUA-A-CC-CGUGUAGU-AUAGGAGGGAGACUUUGAAGCAGAUACGCUA--------GUAUU-UGUGGAGUCGCC-AGUGAAAUACCUCCCUUGU-UAGAA-U-CUUGAUC
>272|GCA_016700135.1_23S_1/1-2893
GGUG-CGAAGAUAA-G-AAcUGUCGAGA-AUAGGAGGGAGACUUCG----------------------------------GUCAAC-AGUGGAAUACCUCUCUUUC-UUAUU-U-UCUCACC
>273|GCA_016788825.1_23S_1/1-3051
GGAA-CAAGAUUUU-U-GC-UGUAGAGC-GUAGGAAGGAGACUUUGAAGCCUCAUCGUCA--------GAUGG-GGUGGAGUCGUC-AAUGUAACACUUCCCUGUA-AUUGU-U-UUGUUUC
>274|GCA_016927995.1_23S_1/1-3128
GAUG-CAAGAUUUC-U-AA-UGCGUAGG-AUAGGUGGGAGACUUUGAGUUUCAAUCUCCG--------GAUUG-GAAUGAGUCGAC-GGUGAAAUACCACUCUUUG-GUUGU-U-UUGUAUC
>276|GCA_016929645.1_23S_1/1-3189
GAAA-CGCAUUGUU-A-GU-UGUAGAGU-AUAGGAGGGAGACUUUGAUCUUUCGGCGCUA--------GCUGA-AAGGGAGUCGUC-AGUGGAAUACCUCUCUUUU-AAUAU-U-GUGUUUC
>278|E.coli_rrlB/1-2904
GAAC-AUUGAGCCU-U-GA-UGUGUAGG-AUAGGUGGGAGGCUUUGAAGUGUGGACGCCA--------GUCUG-CAUGGAGCCGAC-CUUGAAAUACCACCCUUUA-AUGUU-U-GAUGUUC
>279|X68433.1/12932/1-2932
GAAU-GUUGGUACA-G-CU-UGUACAGG-AUAGGUAGGAGCCUUGGAAACCGGAGCGCCA--------GCUUC-GGUGGAGGCAUC-GGUGGGAUACUACCCUGGC-UGUAU-U-GACCUUC
>280|ABKZ01000640.1/30235913/1-2891
GGAC-UUUGAGCCU-G-CU-UGUGUAGG-AUAGGUGGGAGGCUUUGAAGCGUGGACGCCA--------GUUCG-CGUGGAGCCAUC-CUUGAAAUACCACCCUGGC-AUGCU-U-GAGGUUC
>281|GU260705.1/1411317090/1-2978
GAAU-GCUGACGUG-U-UA-UGCGCAGG-AUAGGUGGGAGACUUUGAACCCGGGAUUUCG--------GUCUC-GGGGGAGUCAAC-GGUGAGAUACCACCCUUAA-CACUU-C-GGCGUUC
>282|ADNW02000012.1/3590239032/1-3131
GGUG-UUCGGUUCG-G-UU-UGUGUAGG-AUAGGUGGGAGACUGUGAAGCGGGCACGCCA--------GUGUU-CGUGGAGUCGUU-GUUGAAAUACCACUCUGAU-CGUAU-U-GGACAUC
>283|ACDN01000023.1/31996081/1-2883
GCCG-AUGGGAGCA-U-UA-UGCGCAGG-AUAGGUGGGAGGCUUUGAAGUCUUCACUCUG--------GUGGA-GAUGGAGCCAUC-CUUGAGAUACCACCCUUAA-UGUUU-C-UGUCUGC
>284|CP001205.1/437603440531/1-2929
GAGA-UUUGAUUAA-A-UA-UGUGUAGG-AUAGGUGGGAGACUUUGAAGCUAUCUCGUCA--------GGGGU-AGUGGAGUCAAU-CUUGAAAUACCACCCUUGU-UUAAU-U-AGGUUUC
>285|ACBJ01000075.1/34246334/1-2911
GGCA-UUCGUGACG-A-CA-UGUGUAGG-AUAGGUGGUAGACUUUGAAGCAGGGGCGCCA--------GCCUU-UGUGGAGUCACC-CUUGAAAUACCACCCUUGU-UUUUA-U-GGAUGUC
>286|CP001634.1/17723111775264/1-2954
GUAC-UUUGUUGUG-G-UG-UGUACAGG-AUAGGUGGGAGGCUGAGAACCCGGCUCGCCA--------GGGUC-GGGGGAGCCGCC-GGUGGGAUACCACCCUCGC-CACAG-C-GGAGUAC
>287|ABRS01000102.1/30815967/1-2887
GGGU-CCGGGCUUC-G-CU-UGCGCAGG-AUAGGUGGGAGGCGAUGAACCUGCCCUCGUG--------GGGGC-AGGGGAGCCAUC-GGUGAGAUACCACUCUGGC-GAAGC-U-AGGAUUC
>288|AE000520.1/231944234896/1-2953
GGAA-CUUGGUUUA-C-CA-UGUGUAGU-AUAGGUGGGAGACAGAGAAGCUUGGCCGUCA--------GGUUA-GGCGGAGUCAAC-AGUGAAAUACCACCCUUGG-UACGU-C-AGGUUUC
>289|FQ032815.1/29315789/1-2859
GGUA-UUGGAUAAU-U-AA-UGUGUAGG-AUAGGUCGGAGACAUUGAAGCAGGCACGCUA--------GUGUU-UGUGGAGUCGCC-CUUGAAAUACGACCCUUUG-AUUAU-C-UGGUACC
>290|EU686590.1/58248796/1-2973
GGGU-CUUGGCACU-G-CA-UGUGUAGG-AUAGGUGGGAGGCUUUGAACCAGGGGCGCUA--------GCUUC-UGGGGAGCCAAU-AGUGAAAUACCACCCUUGU-GAUGU-U-GAGGCUC
>291|AM905424.1/12835/1-2835
GUUU-CUUCGGUUU-U-AA-UGCUCAGA-GUAAGUGGGAGACGCUGAAGACGCCCUUUAG--------GGGGC-GUCCGAGUCAUC-AAUGAGACACCACCCUUUG-AAACU-G-GAGGAUC
>292|AF245376.1/12824/1-2824
GGGC-UGAGAUAGC-U-CU-UGUGUAGG-AUAGGUGGGAGGCUGUGAUCCAGGUACGCCA--------GUAUC-UGGGGAGCCGUC-GGUGAAAUACCACCCUGGA-UCUGU-U-UUAGUUC
>293|ADVG01000004.1/13221711325143/1-2973
GAAA-CGAAGUAUG-G-UG-UGCGUAGC-AUAGGUGGGAGCCGGAGAACUCAUCCUUGUG--------GGGGU-GAGGGAGGCAGC-AGUGAAAUACCACUCUCAC-CAUGG-U-UUGUGUC
>294|ADLS01000036.1/4983472/1-2975
GGCC-GCUGGUCCG-G-CG-CGUAGAGG-AUAGGCGGGAGGCAUCGAUGCGGGGGCGCCA--------GCCCC-CGCGGAGCCGCC-CUUGGAAUACCGCCCUCGC-CGCAC-C-GGCGUCC
>295|ADCX01000014.1/22805359/1-3080
GUCG-UUCGCUGCU-G-GU-UGUGUAGA-AUAGGCGGGAGACGGUGAAGCAUGGUCGCUA--------GAUUG-UGUGGAGUCGACaGGUGAAAUACCGUUCUGCU-GGCAG-U-GGGCGUC
>296|AAZS01000004.1/30335943/1-2911
GGGA-AAUUUUAUU-A-CU-UGUAGAGC-AUAGGUAGGAGACUUUGAAGUAUACUCGCUA--------GGGUA-UAUGGAGUCAUC-GUUGGAAUACUACCCUUGU-GAUAA-G-AUUUCUC
>297|CP002458.1/789779792661/1-2883
GGAA-CUUGGUCUA-A-CA-UGUGUAGG-AUAGGUGGGAGACUUUGAAGCGAGGACGCUA--------GUUCU-CGUGGAGUCAUC-CUUGAAAUACCACCCUUGG-UAUAU-U-GAGUUUC
>298|CP001100.1/906798909666/1-2869
GGGC-UUGGGCAAA-A-CU-UGUGUAGA-AUAGGUGGGAGACUUUGAAGCGGGGGCGCUA--------GCAAC-CGUGGAGUCGCAaUGUGAAAUACCACCCUGGU-UCUGU-U-UGAGUUC
>299|ACDS01000303.1/29425850/1-2909
GGGU-UUUGGCAUU-G-CA-UGUAUAGG-AUAGUUGGGAGACUAUGAUGGUAUGGCGCUA--------GCUGU-AUCGGAGUCAUC-GGUGGAAUACCAACCAUUC-AAUGC-U-GAAAUUC
>300|AJ965256.1/4773150682/1-2952
GAGU-CUGGGUUUA-U-CA-UGUGUAGG-AUAGGUGGGAGGCUGAGAAGCCAGGGCGCUA--------GCCUU-GGUGGAGCCAAC-GUUGAAAUACCACUCUUGA-UGGAU-C-UAGCCUC
>301|AEES01000073.1/31666295/1-3130
GAAU-UUAUGUAAU-U-AA-UGUACAGA-AUAGGUGGGAGGCUGAGAGAUUAGGUCGUCA--------GAUUU-AAAGGAGCCGCC-UUUGGGAUACCACCCUUUG-AUUAU-G-UGAGUUC
>302|CP001825.1/813726816661/1-2936
GGCU-CGGGGCUAC-G-UA-UGCGUAGG-AUAGGUGGGAGCCUGUGAAGCCCCUCUUGCG--------GGAGG-GGUGGAGGCGCC-GGUGAAAUACCACUCUUAC-GUGGC-C-UUGAGCC
>303|CP002525.1/649038651979/1-2942
GUGA-AGAGUUUUU-G-AU-AUUAGAGA-AUAUGUGGGAGACUAGGAAGACGAUGCGCCA--------GUGUU-GUUGGAGUCGAC-AGUGGAAUACCACAAUUUC-AAUGA-C-UUUUUGC
>304|AFKA01000026.1/30796036/1-2958
GAAC-UUUGGUCCU-G-UA-UGUGUAGG-AUAGGUGGGAGGCUAUGAAAUCUGGACGCCA--------GUCUG-GAUGGAGCCGUC-GUUGAAAUACCACCCUUAC-UUGAC-C-CAAGUUC
>305|AM946600.1/32006211/1-3012
GAUU-UUCGGGAUA-U-UC-UGCGUAGG-AUAGGUGGGAGGCUAUGAGGCCGGGCUUCUG--------GGUUC-GGCGGAGCCGAC-GUUGAAAUACCACCCUGGA-UAUUC-U-GGAAAUC
>306|CP002049.1/8838191332/1-2952
GGCG-UUAGGACCG-A-UC-UGUGUAGG-AUAGGUGGGAGACGUUGAAGCCGGUGCGCCA--------GCAUC-GGUGGAGUCGCU-GGUGAAAUACCACCCUGAU-GGGUU-C-GGACGUC
>307|GU474878.1/1130714248/1-2942
GGAG-GCCGGGCUU-A-GA-UGCGUAGA-AUAGGUGGGAGGCGAUGAACCGUUCCUUUUG--------GGGGG-CGGGGAGCCAAU-AGUGAAAUACCACUCUUCU-AUGUU-U-GUCCUCC
>308|CP001968.1/19296531932574/1-2922
GAUA-CUUGGUAAA-U-CA-UGUGUAGG-AUAGGUGGGAGACGUUGAAAUGUGGUCGCUA--------GAUUG-CAUGGAGUCGUC-CUUGAAAUACCACCCUUGG-UUUGC-U-GAUUAUC
>309|U68457.4/4483389/1-2942
GAUU-CUUGAUUUG-U-UA-UGUGUAGC-AUAGCCAGGAGACUGUGAACACUCUUCGUUA--------GGAGA-GUGGGAGUCAUC-GUUGAAAUACUGGUCUUAA-CAAGU-U-GGGAGUC
>310|AFUI01000030.1/18484856/1-3009
GAAU-UUUGGGAUU-A-AA-UGUACAGG-AUAGGUGGGAGACGAAGAAGCAAGCUCGCCA--------GAGUU-UGCAGAGUCACU-GUUGGGAUACCACCCUUCU-AAUUC-U-AAAGUUC
>311|CP001055.1/15345361537572/1-3037
GGAU-UACGAUUCU-C-GA-UACGUAGG-AUAGCUGGGAGACUUUGAAGCAGCCUUUGAG--------GAGGU-UGUGGAGUCAAC-CGUGAAAUACCAGCUUUUG-UGGAU-U-GUGAUUC
>312|ACIJ02000018.1/406733409617/1-2885
GUGA-CCGGGCAUC-G-GA-UGUGUAGG-AUAGGCCGGAGGCUGUGAAGAGGUUACGCCA--------GUAAU-CUUGGAGCCAUU-GUUGAAAUACGGCCCUUUC-GAUGU-U-UGGUCCC
>313|EU795196.1/1492017949/1-3030
GGAU-AUUGGUUUA-G-UA-UGUGUAGG-AUAGGUGGGAGACUUUGAAACUUUGGCGCUA--------GCCAG-AGUGGAGUCAAU-CUUGAAAUACCACCCUUAU-UACAC-U-GAUAUUC
>314|ABHJ01000047.1/38676830/1-2964
GAUU-GCCUGCGCG-U-CC-UGCGCAGG-AUAGGUGGGAGCCUGGGAAGUCCCCCCUCCG--------GGGGG-GAUGGAGGCGCC-GGUGAGAUACCACCCUGGA-CGUGU-G-GGUAAUC
>315|CP001818.1/11046321107605/1-2974
GGGU-CUUGGCAAU-C-UC-UGUACAGG-AUAGGUGGGAGGCGUAGAAGUCAUGCCGCCA--------GGUGU-GAUGGAGCCGUC-GUUGGGAUACCACCCUUAG-GUUGC-U-GGGGUUC
>316|CP000679.1/488147491109/1-2963
GUGU-UCUGGUGUG-C-UC-UGUACAGG-AUAGGUGGGAGGCAGAGAAGGGGAGGCGCCA--------GCUUC-CCUGGAGCCGGC-GGUGGGAUACCACUCUGGG-UGCAC-U-GGGGCAC
>317|CP002637.1/928969931886/1-2918
GAUG-CCCGGCGAA-U-GA-UGUACAGG-AUAGGUGGGAGGCUAAGAAAGGCGGCCGCAA--------GGACG-CCCGGAGCCGCU-GUUGGGAUACCACCCUUCA-UUCGC-U-GGUCAUC
>318|EU795181.1/823410937/1-2704
GUAU-ACCGGAGAA-C-GU-UGUGCAGG-AUAGGUGGGAGCUUAUGAGACCUUGGCGCAA--------GCCAAuUGUUGAAGCGCC-CUUGAGAUACCACUCUUCU-UUGUU-C-CGGAUGC
>319|CP001197.1/11077151110642/1-2928
GGGU-UUUGGGCUU-G-CA-UGUGUAGG-AUAGGUGGGAGGCUGUGAACCCUGUACGCCA--------GUAUG-GGGGGAGCCACC-GUUGAAAUACCACCCUUGC-AAGUC-U-AAGGCUC
>320|ABCK01000018.1/5731760230/1-2914
GUUG-UUCGGACUA-A-UA-UGUGUAGC-AUAAGUGGGAGACUGUGAACUUGCGUCGUCA--------GGCGU-UUGUGAGUCGUC-AGUGAAAUACCACCCUUAU-UAGUU-U-GGGCAUC
>321|ABOX02000035.1/7081973684/1-2866
GUGU-UCUGAUUAA-U-GA-UGCUUAGC-GUAGGUGGGAGACUUUGAAGGCGUGGCUUCG--------GUUGC-GCCAGAGUCGCAaUGUGAAACACCACUCUUCG-UUAAU-U-AGGAUUC
>322|CP001364.1/49132634916203/1-2941
GGGC-CGUGCAGGC-G-GA-UGCGUAGG-AUAGGUGGGAGGCGGAGAAGGCGGACUUGCG--------GGUCU-GCUGGAGCCGAC-GGUGAAAUACCACUCUUCG-GUCUG-C-GCUGCCC
>323|FP929046.1/589785592620/1-2836
GGGU-UUCGAUGUU-G-CA-UGCACAGG-AUAGAUGGGACACAGGGAAACAAGUGCUUUG--------GCAUU-UGUGGAGUGGCC-GUUGGGAUACCAUCCUUGC-GAUAU-U-GGAAUUC
>324|EU795206.1/1576218674/1-2913
GACU-UCUGGGCGG-G-AC-CGUGCAGG-AUAGGUGGGAGGCUAAGAGGCCGGGGCGUCA--------GCCCC-GGCGGAGCCGAC-CUUGAGAUACCACCCUGUC-CCCUC-U-GGCAGUC
>325|CP001275.1/982648985635/1-2988
GGGU-GCGGGCCCG-G-CC-UGUGCAGG-AUAGGUGGGAGGCUGAGAAGCGGGGCCGCCA--------GGCUC-CGUGGAGCCGCC-GGUGAGAUACCACCCUGGC-GGGGU-U-UGCGCCC
>326|HM454281.1/52828258/1-2977
GAGU-UGUGGUGUA-A-UA-UGUGUAGG-AUAGGUGGGAGGCUAUGAAGUGUGGACGCUA--------GUUCA-CAUGGAGCCGUC-CUUGAAAUACCACCCUUAU-UAUAC-U-GGGACUC
>327|CU466930.1/17994221802463/1-3042
GUAA-AUUGGUGCA-G-UA-UGUGUAGG-AUAGGUGGGAGGCUAUGAGGCGUGCACGCCA--------GUGUG-CGCGGAGCCAGC-GUUGAAAUACCACCCUUAU-UGUAU-U-GAUUUAC
>328|EU686597.1/2406027030/1-2971
GGAU-CUUGGUUGG-U-CA-UGUGUAGC-AUAGCUGGGAGGCUUUGAAGCGUUGUCGUCA--------GGCAG-CGUGGAGCCACA-GGUGAAAUACCAGUCUUGA-UUAAU-C-GUGAUUC
>329|AM180895.1/72955/1-2949
GAUG-UCGGUAUUG-U-GC-UGUGCAGA-GUAGGUGGGAGGCUGUGAAAUUGGCUCGUUA--------GGGUC-GAUGGAGCCAUC-GUUGAGAUACCACCCUGCG-CAAUG-C-UGAUAUC
>330|HQ613875.1/17894648/1-2860
GAAU-UUGGAAAAC-U-CA-UGUACAGA-AUAAGUGGGAGACUUUGAAUUUAAAACGCUA--------GUUUU-AAAGGAGUCGCC-UUUGGGAUACCACUCUUGG-GUUUU-U-UAGCUUC
>331|ADFR01000011.1/31196016/1-2898
GAGU-UUCGGUUAA-G-UA-UGCACAGG-AUAGGUGGGAGACGAAGAGACUGGCCUUUUG--------GGGUC-AGAGGAGUCACC-GUUGGGAUACCACUCUUAC-UUGAU-U-GAAAUUC
>332|CP001998.1/15607941563688/1-2895
GGCA-UUUGAUUUU-C-AU-UGCGUAGC-AUAGGUGGGAGGCUUUGAAGCCGCACUUCAG--------GGUGU-GGUGGAGCCAUC-AGUGAAAUACCACUCUGUG-UUUGU-U-AGAUGUC
>333|AF211133.2/21164925/1-2810
GAAU-AUUAAUUAU-U-UU-UGUGUAGG-AUAACUGGGAGAUAAUGAUCUAUAAAUGCAA--------GUUUA-UAAGUAAUCAAC-CUUGAAAUACCAGUCUAAA-AUAAU-U-UAUAUUC
>334|BX842648.2/125404128344/1-2941
GAUU-UUAGAGUUG-G-CA-UGUGUAGG-AUAGGUGGGAGACUUUGAAGCAGUGGCGCUA--------GCCAU-UGUGGAGUCAAC-CUUGAAAUACCACCCUUGG-CACCU-U-UGAAAUC
>335|AADL01002504.1/7303776018/1-2982
GGGU-GCUAGGAUA-A-CC-UGUGUAGC-AUAGGUGGGAGGCGUUGAAGCGCAUGCGCUA--------GCAUG-UGUGGAGCCGAC-GGUGAAAUACCACCCUGGU-GAUUC-U-GGCAUCC
>336|ABEQ01000080.1/975512649/1-2895
GAGG-UUGGGUGUU-A-CA-UGUACAGG-AUAGGAGGGAGGCAGUGAAGUCAGUACGCCA--------GUAUU-GAUGGAGCCAAC-GUUGGGAUACCUCUCUUGU-AAUAC-U-UAACUUC
>337|CP001145.1/939593942616/1-3024
GGGU-UUUGGCAUG-U-GC-UGCGCAGG-AUAGGUGGGAGGCUGAGAAGGUACCCUUUCG--------GGGGU-ACUGGAGCCGAC-GGUGAGAUACCACCCUGCA-CGUGU-U-GGAACUC
>338|CP002353.1/47156124718390/1-2779
GGGC-CUGGGUUCG-U-UU-UGUGUAGG-AUAGGUGGGAGGCUGUGAAUCCGCUCCGUCA--------GGAGU-GGAGGAGCCGUC-GGUGAAAUACCACCCUGAA-CGCAC-U-UUGGUCC
>339|CP002901.1/785382788298/1-2917
GGUC-GGUUGGGGC-G-CG-UGUACAGG-AUAGGUGGGAGGCAGAGAAGCCGCCGCGUCA--------GCGGC-GGGGGAGCCAUC-CUUGGGAUACCACCCUCGC-GCCCG-G-ACCGGUC
>340|CP001792.1/23831302386033/1-2904
GGUU-UUAGGGCUG-G-CA-UGUGUAGG-AUAGGUGGGAGGCUACGAGCCGGCGACGCCA--------GUCGU-CGGGGAGCCGUC-CUUGAAAUACCACCCUUGC-CCGUU-U-UGAGAUC
>341|CP001807.1/189199192161/1-2963
GACG-CCGGCCAGG-G-CG-UGUGCAGG-AUAGGCGGGAGGCUGUGAAGCCGGGGCGCCA--------GCUCC-GGUGGAGCCGCC-CUUGAGAUACCGCCCUCGC-UCUGG-C-UGGCGCC
>342|GU474850.1/1722020191/1-2972
GAAU-UUAGAUUUA-U-CA-UGAUUAGG-AUAGGUGGGAGACUAUGAAACUUUGGCGACA--------GUUGA-AGUGGAGUCAUC-CUUGAAAUACCACCCUUGU-UACAU-U-UGAAUUC
>343|CP001959.1/12487221251711/1-2990
GAGU-UUUGUUUUG-U-GA-UGUGUAGA-AUAGAUGGGAGGCUUUGAAGUGGGAGCGCCA--------GCUUU-CAUGGAGCCAUC-UUUGAAAUACCAUCCUUCG-CAAAA-U-GGGAUUC
>344|CP002514.1/104879107765/1-2887
GAAC-UGAAAAGUU-U-UU-UGCGCAGG-AUAGGUGGGAGACUGCGAAGCUGGGCUUUCG--------GGUUC-AGUGGAGUCGCC-GGUGAGAUACCACCCUGAA-AGCUU-U-UGAGUUC
>345|FJ560485.1/895111890/1-2940
GGAU-UAGGGCUUA-C-UC-UGUGUAGG-AUAGGUGGGAGACUGUGAAACUGGUUCGCCA--------GGAUC-GGUGGAGUCGUU-GGUGAAAUACCACCCUGAU-UGAGU-U-UUGAUUC
>346|FP245540.1/38896846/1-2958
GAAU-UUUGGUUCU-G-UA-UGUGUAGG-AUAGGUGGGAGACUUUGAAGCUCAGGCGCUA--------GCUUG-GGCAGAGUCGUC-GGUGAAAUACCACCCUUAU-UGUAC-U-AAAGUUC
>347|AF481102.1/2425827125/1-2868
GAGC-UUUGAGGCU-G-GG-CGCGUAGG-AUAUGUGGGAGACUAUGAAGCCGG-GCAACA--------GC-UC-AGCUGAGUCGCA-GGUGAAAUACCACUCACCC-CGCCU-C-AACCCUC
>348|CP002161.1/69319818/1-2888
GAAU-UUUGAAAUA-A-UU-UGUGUAGA-AUAGGUGGGAGAUAAUGAAAUAAAAAUGCUA--------GUUUU-UAUAGAAUCGAC-UUUGAAAUACCACCCUAAU-UUUUU-U-AAAAUUC
>349|CU367853.1/3257235581/1-3010
GGUA-AUCGGUUUU-A-GU-UGUGUAGU-GUAGGAGGGAG--------UUCACCCUUAAA--------CCGGU-GAA-----CGUC-AAUGAAACACCUCUCUUCU-AAUAU-C-GAGAGCC
>350|AF245369.1/12750/1-2750
GGGU-UUAGACCCA-G-CA-UGCGUAGC-GUAGGUGGGAGGCUAUGAGCGGCGCAUCUCG--------GUGCG-CCGGGAGCCAAC-GAUGAAACACCACCCUUGC-UGUGU-U-UGAAUUC
>351|ACZL01000054.1/29445839/1-2896
GGGA-CACGGUAGU-G-CC-CGUACAGG-AUAGGUGGGAGGCUAUGAAGCAUUGGCGCCA--------GCCGA-UGCAGAGCCGAU-GUUGGGAUACCACCCCCGC-ACUAC-C-GGGUUUC
>CP001226.1/9518397938/1-2756
GACC-GAAGCUUGG-A-GC-UGUAUAGA-GUAGGUGGUAGGCGAUGACUUCUGGGCGCUA--------GCUCA-GAUCAAGCCCCA-AGUGAAACACCACCCUGUU-UCGGG-C-UUCGUUC
>CP002659.1/246809249774/1-2966
GAGA-GUUGGACGC-G-CA-UGUGUAGG-AUAGGUGGGAGGCGAGGAGGCGUGGCCGUCA--------GGCUG-CGCGGAGCCAGU-GGUGAAAUACCACCCUUGC-GCGUG-C-AAUUCCC
>CP001854.1/37643083767306/1-2999
GGAA-UUCGAUGCA-U-UU-CGCUCAGG-AUAGGUGGGAGGCUUGGAAGCGAUGGCUGCG--------GCUGU-CGUGGAGCCAAC-CUUGAGAUACCACCCUUGA-UGUCU-U-GGGUUUC
>CP000875.1/19765981979574/1-2977
GGCG-CGUGUGUGG-C-GC-UGCGUAGG-AUAGGUGGGAGCCAGCGAAGCCGGACUUGCG--------GGUCU-GGUGGAGGCGAC-GGUGAAAUACCACUCUGCG-ACAGA-U-AUGCGCC
>FP245541.1/2083223795/1-2964
GGCA-CCAGGCAAC-G-CA-UGUAGAGG-AUAGGUGGGAGACUUUGAAGCGGGGGCGCCA--------GCCCU-CGUGGAGUCACC-CUUGGAAUACCACCCUUGC-GUUGU-U-UAGUGUC
>CP001146.1/625787628802/1-3016
GAAC-UCUGGCACU-G-CA-UGUAGAGG-AUAGGUGGGAGGCUGAGAAGCGGGGGCGCCA--------GCCUC-CGUGGAGCCGCC-GGUGGAAUACCACCCUUGU-GGUGU-U-GGGGUUC
>EU795287.1/699010020/1-3031
GGAU-UUUGGCGCA-G-UA-UGUGUAGG-AUAGGUGGGAGACGAGGAAGUUUCGACGUAA--------GUUGG-AAUGGAGUCAAU-GGUGAAAUACCACUCUUAC-UUUGU-U-AAAAUUC
>FP245538.1/2057323523/1-2951
GAAC-UUGAGCUCU-G-UU-UGUGUAGG-AUAGCUGGGAGCCUUUGAAGUCCCUGCGCUA--------GCAGG-GAUGGAGGCAAC-GGUGAAAUACCAGCCUAAC-GGUGU-U-UAGGUUC
>FQ312005.1/18917021894629/1-2928
GGGU-UUUGAUUAA-C-AU-UGCGUAGG-AUAGGUGGGAGUUUUUGAUCCCUGCAUUCCG--------GUGUA-GGAGUAGACAUC-CUUGAAAUACCACCCUUUG-UUAAU-U-GAAAUCC
>FP245539.1/2425727271/1-3015
GCAU-UUUGGUGAU-A-UU-UGUAGAGC-UUAGCCGGGAGACUGUGAAAGCGAGGUGCUA--------GCUUC-GCUGGAGUCUUC-AGUGAAAUACCGGUCUAAU-GUUUC-U-AGAAUGC
>GU260711.1/1199614882/1-2887
GAUU-UCGGGCAAA-C-GA-UGCGCAGC-AUAGGUGGGAGGCUUUGAUGUCAGGCUUUCG--------GGCUU-GGCGGAGCCAUC-GGUGAGAUACCACCCUUCG-UUUGU-U-UGGACUC
>FJ872372.1/964412466/1-2823
GUGG-UCCUUAACC-C-UU-UGCCUAGA-GUAAGUGGGAGACUGUGAACCUGUCCCUCCG--------GGGGC-AGGGGAGUCGCC-AAUGAAACACCACCCUUAG-GGUUG-A-GGGCCUC
>AP009153.1/18847011887648/1-2948
GGCG-UUUGCAUAG-G-AC-UGUGUAGC-AUAGGUGGGAGCCGUUGAGACGGGGGCGCUA--------GCUCU-CGAGGAGGCAAC-AGUGAAAUACCACCCUGUG-CUGUG-U-GAACGCC
>FJ872374.1/20994950/1-2852
GAAU-UGCUGAAUU-G-CA-UGCUCAGA-AUAAGUGGUAGGCUUUGAUGCUUGUCUUUAG--------GGGCA-AGUGGAGCCAACaAGUGAGAUACCACCCUUGC-UAUUC-C-GCGAUUC
>CP002432.1/23356022338491/1-2890
GAUA-CUCGGUGUA-G-UA-UGUGUAGG-AUAGGUGGGAGGCGAUGAAGCGUGUACGCCA--------GUAUG-CGUGGAGCCAUC-CUUGAAAUACCACCCUUAC-UGCAC-U-GGCUAUC
>CP001769.1/31935723196405/1-2834
GAAU-GCCGGUCAG-G-CA-UGUGUAGG-AUAGGCGGGAGGAGUUGAAGCGGUGUCGCCA--------GGCAU-CGUGGAUCCAAC-CUUGAAAUACCGCCCUUGG-CUGAC-U-GGCGUUC
>AP009510.1/130487133369/1-2883
GAAU-UAUGGAAGU-A-AA-UGCGUAGA-AUAAGCGGGACCCUUUGAAGCACAGCUUUUG--------GGCUG-UGCUGAGGGGCAaUGUGAAAUACCGCUCUUUU-AGUUC-U-GUGGUUC
>CP001743.1/891092893986/1-2895
GAGA-UUCGGCCGU-U-UC-UGCGCAGG-AUAGGUGGGAGCCUAUGAAGCCGGGGCUUUG--------GUCUC-GGUGGAGGCGAC-GGUGAGAUACCACCCUGAG-ACGUC-U-GGAUUUC
>HM537013.1/3267435598/1-2925
GUUA-UUCGGAUUC-G-UU-UGUGUAGA-AUAGGUGGGAGACAUUGAAGCGAAGGCGCUA--------GCUUU-CGCAGAGUCAAA-AGUGAAAUACCACCCUAAU-GGAUC-U-GGAUAUC
>AFNU01000062.1/2413124/1-2884
GAAC-UUUGGUGUA-A-GA-UGUACAGG-AUAGGUAGGAGACAAAGAAGCAUGCACGCUA--------GUGUG-UGUGGAGUCGAC-GUUGGGAUACUACCCUUGU-UGCAC-U-GGAGUUC
>FP565575.1/15855751588602/1-3028
GGAU-CUUGGUGUG-G-UU-UGUGUAGG-AUAGGUGGGAGGCUUUGAAGCGGGGGCGCUA--------GCCCU-CGUGGAGCCAUC-CUUGAAAUACCACCCUUUC-UACUC-U-GGGCUUC
>EF203797.1/23655248/1-2884
GGAU-UUUGAACAG-A-UC-UGUGUAGG-AUAGGUGGGAGGCUAAGAUGCAAGGUUGCUA--------GAUCU-UGUGGAGCCAAC-GUUGAAAUACCACCCUGGU-GUGUU-U-GAGGUUC
>CP002683.1/863851866875/1-3025
GCAC-UUCGGUGCA-G-GA-UGUGCAGG-AUAGGUGGGAGGCUGAGAAGCCCGGGCGCCA--------GCUCG-GGUGGAGCCGUC-CUUGAGAUACCACCCUUCC-UGCAU-C-GGGGUGC
