# Supplementary material for: Evolutionary Flexibility of Ribosome Biogenesis in Bacteria
Source: Mol Biol Evol. 2025 Nov 24;42(11):msaf288. doi: 10.1093/molbev/msaf288 (PMC12641178; doi:10.1093/molbev/msaf288)
Supplement: msaf288_Supplementary_Data [file msaf288_supplementary_data.zip › Supplementary_Table1.xlsx]

## Sheet: Supplementary Table1
KEGG ID	Name	Synonym	Category in this study	Category in KEGG Pathway (Ribosome biogenesis in prokaryotic type)	Essentiality (PEC)	Essentiality (KEIO)	BAC120	LBCA	References	Note
K03977	der	engA	GTPase	GTPases	Y	Y	Y	Y
K03979	obgE	cgtA	GTPase	GTPases	Y	Y	Y	Y
K03595	era		GTPase	GTPases	Y	Y	Y
K03596	lepA		GTPase				Y	Y	1
K06207	bipA	typA	GTPase				Y		2
K06942	ychF		GTPase	Other maturation factors			Y	Y		TRAFAC Obg family protein; Hydrolyze both GTP and ATP; hydrolyzing ATP more efficiently than GTP
K06949	rsgA	yjeQ	GTPase	GTPases	Y
K06948	yqeH		GTPase	GTPases						Essential gene in B.subtilis
K14540	rbgA	ylqF	GTPase	GTPases						Essential gene in B.subtilis
K03665	hflX		GTPase	GTPases
K03978	ysxC	yihA, engB	GTPase		Y	Y			3	YsxC in B. subtilis (EngB in E.coli) is crucial for ribosome assembly
K02834	rbfA		Maturation factor	Other maturation factors			Y
K02860	rimM		Maturation factor	ribosomal protein modification factors			Y
K09748	rimP	yhbC	Maturation factor	Other maturation factors			Y
K09710	rsfS	ybeB	Maturation factor	Other maturation factors			Y	Y
K09889	yjgA		Maturation factor	Other maturation factors
K07574	yhbY		Maturation factor	Other maturation factors
K05592	deaD	csdA	Helicase	rRNA helicases						DEAD-box ATPase
K11927	rhlE		Helicase						4	DEAD-box ATPase
K05591	dbpA		Helicase	rRNA helicases						DEAD-box ATPase
K05590	srmB		Helicase	rRNA helicases						DEAD-box ATPase
K18692	cshB		Helicase	rRNA helicases						DEAD-box ATPase in B.subtilis
K07447	yqgF	ruvX	Ribonuclease	rRNA processing factors	Y	Y	Y			putative pre-16S rRNA nuclease
K07042	ybeY	yqfG	Ribonuclease	Other maturation factors			Y			endoribonuclease
K00962	pnp		Ribonuclease				Y		5,6
K01147	rnb		Ribonuclease						5,7
K03685	rnc		Ribonuclease	rRNA processing factors			Y	Y
K08300	rne		Ribonuclease	rRNA processing factors	Y	Y
K08301	rng		Ribonuclease	rRNA processing factors
K12574	rnj	rnjA	Ribonuclease						8
K12573	rnr		Ribonuclease						5,6
K03683	rnt		Ribonuclease						9
K00989	rph		Ribonuclease						5,6
K05985	rnmV		Ribonuclease						10	involving 5S rRNA maturation in B.subtilis
K11145	mrnC		Ribonuclease	rRNA processing factors						mini-ribonuclease 3 in B. subtilis
K22469	fau-1		Ribonuclease	Other maturation factors						involving rRNA maturation in Pyrococcus furiosus
K04077	groEL		Others		Y	Y		Y	11
K04078	groES		Others		Y	Y		Y	11
K04043	dnaK		Others			Y	Y	Y	12
K03686	dnaJ		Others					Y	12
K03687	grpE		Others		Y	Y	Y		12
K06158	yheS		Others						13	ATPase
K14761	ybcJ		Others	Other maturation factors
K14762	yibL		Others	Other maturation factors
K03812	rmf		Others	Other maturation factors						hibernation factor
K05808	yhbH	hpf	Others	Other maturation factors						hibernation factor
K05809	raiA		Others	Other maturation factors						hibernation factor
K02972	sra		Others	Other maturation factors						stationary-phase-induced ribosome-associated protein
K01139	rel	relA, spoT	Others	Other maturation factors	Y	Y			14,15	co-purify with obgE
K07040	yceD		Others	Other maturation factors						unknown function, ΔyceD of E.coli decreases 23S rRNA level
K06183	rsuA		Modification enzyme	16S rRNA modification factors
K02528	rsmA	ksgA	Modification enzyme	16S rRNA modification factors			Y	Y
K03500	rsmB		Modification enzyme	16S rRNA modification factors
K00564	rsmC		Modification enzyme	16S rRNA modification factors
K08316	rsmD		Modification enzyme	16S rRNA modification factors			Y	Y
K09761	rsmE		Modification enzyme	16S rRNA modification factors
K11392	rsmF		Modification enzyme	16S rRNA modification factors
K03501	rsmG	gidB	Modification enzyme	16S rRNA modification factors			Y
K03438	rsmH	mraW	Modification enzyme	16S rRNA modification factors			Y	Y
K07056	rsmI	yraL	Modification enzyme	16S rRNA modification factors
K15984	rsmJ	yhiQ	Modification enzyme	16S rRNA modification factors
K18845	armA	rmt	Modification enzyme	16S rRNA modification factors
K18846	npmA		Modification enzyme	16S rRNA modification factors
K06442	tlyA		Modification enzyme	16S/23S rRNA modification factors
K06177	rluA		Modification enzyme	23S rRNA modification factors
K06178	rluB		Modification enzyme	23S rRNA modification factors				Y
K06179	rluC		Modification enzyme	23S rRNA modification factors
K06180	rluD		Modification enzyme	23S rRNA modification factors				Y
K06181	rluE		Modification enzyme	23S rRNA modification factors
K06182	rluF		Modification enzyme	23S rRNA modification factors
K00563	rlmA1		Modification enzyme	23S rRNA modification factors
K14336	rlmA2		Modification enzyme	23S rRNA modification factors
K03218	rlmB		Modification enzyme	23S rRNA modification factors			Y
K03212	rlmC	rumB	Modification enzyme	23S rRNA modification factors
K03215	rlmD	rumA	Modification enzyme	23S rRNA modification factors
K02427	rlmE		Modification enzyme	23S rRNA modification factors
K06970	rlmF		Modification enzyme	23S rRNA modification factors
K11391	rlmG		Modification enzyme	23S rRNA modification factors
K00783	rlmH		Modification enzyme	23S rRNA modification factors
K06969	rlmI		Modification enzyme	23S rRNA modification factors
K07115	rlmJ		Modification enzyme	23S rRNA modification factors
K12297	rlmKL		Modification enzyme	23S rRNA modification factors						fusion protein of rlmK(K25136) and rlmL(K25137)
K06968	rlmM		Modification enzyme	23S rRNA modification factors
K06941	rlmN		Modification enzyme	23S rRNA modification factors
K03214	yfiF		Modification enzyme	23S rRNA modification factors
K15632	cfr		Modification enzyme	23S rRNA modification factors
K05926	nhs		Modification enzyme	23S rRNA modification factors
K00561	ermC		Modification enzyme	23S rRNA modification factors
K21515	aviRa		Modification enzyme	23S rRNA modification factors
K21514	aviRb		Modification enzyme	23S rRNA modification factors
K03789	rimI		Modification enzyme	ribosomal protein modification factors
K03790	rimJ		Modification enzyme	ribosomal protein modification factors
K05844	rimK		Modification enzyme	ribosomal protein modification factors
K03817	rimL		Modification enzyme	ribosomal protein modification factors
K14441	rimO		Modification enzyme	ribosomal protein modification factors
K09136	ycaO		Modification enzyme	ribosomal protein modification factors
K02687	prmA		Modification enzyme	ribosomal protein modification factors
K07320	prmB		Modification enzyme	ribosomal protein modification factors
K18850	ycfD		Modification enzyme	ribosomal protein modification factors
K07566	tsaC	rimN	Modification enzyme	Other maturation factors
1	Gibbs, M. R. et al. Conserved GTPase LepA (Elongation Factor 4) functions in biogenesis of the 30S subunit of the 70S ribosome. Proc. Natl. Acad. Sci. 114, 980–985 (2017).
2	Choudhury, P. & Flower, A. M. Efficient Assembly of Ribosomes Is Inhibited by Deletion of bipA in Escherichia coli. J. Bacteriol. 197, 1819–1827 (2015).
3	Cooper, E. L., García-Lara, J. & Foster, S. J. YsxC, an essential protein in Staphylococcus aureus crucial for ribosome assembly/stability. BMC Microbiol. 9, 266 (2009).
4	Jain, C. The E. coli RhlE RNA helicase regulates the function of related RNA helicases during ribosome assembly. RNA 14, 381–389 (2008).
5	Sulthana, S. & Deutscher, M. P. Multiple Exoribonucleases Catalyze Maturation of the 3′ Terminus of 16S Ribosomal RNA (rRNA) *. J. Biol. Chem. 288, 12574–12579 (2013).
6	Smith, B. A., Gupta, N., Denny, K. & Culver, G. M. Characterization of 16S rRNA Processing with Pre-30S Subunit Assembly Intermediates from E. coli. J. Mol. Biol. 430, 1745–1759 (2018).
7	Mohanty, B. K. & Kushner, S. R. Polynucleotide phosphorylase, RNase II and RNase E play different roles in the in vivo modulation of polyadenylation in Escherichia coli. Mol. Microbiol. 36, 982–994 (2000).
8	Mathy, N. et al. 5′-to-3′ Exoribonuclease Activity in Bacteria: Role of RNase J1 in rRNA Maturation and 5′ Stability of mRNA. Cell 129, 681–692 (2007).
9	Li, Z. & Deutscher, M. P. The tRNA processing enzyme RNase T is essential for maturation of 5S RNA. Proc. Natl. Acad. Sci. 92, 6883–6886 (1995).
10	Condon, C., Brechemier-Baey, D., Beltchev, B., Grunberg-Manago, M. & Putzer, H. Identification of the gene encoding the 5S ribosomal RNA maturase in Bacillus subtilis: mature 5S rRNA is dispensable for ribosome function. RNA N. Y. N 7, 242–253 (2001).
11	El Hage, A., Sbai, M. & Alix, J.-H. The chaperonin GroEL and other heat-shock proteins, besides DnaK, participate in ribosome biogenesis in Escherichia coli. Mol. Genet. Genomics 264, 796–808 (2001).
12	Alix, J.-H. & Guerin, M.-F. Mutant DnaK chaperones cause ribosome assembly defects in Escherichia coli. Proc. Natl. Acad. Sci. 90, 9725–9729 (1993).
13	Murina, V. et al. ABCF ATPases Involved in Protein Synthesis, Ribosome Assembly and Antibiotic Resistance: Structural and Functional Diversification across the Tree of Life. J. Mol. Biol. 431, 3568–3590 (2019).
14	Atkinson, GC. et al. ABCF The RelA/SpoT Homolog (RSH) Superfamily: Distribution and Functional Evolution of ppGpp Synthetases and Hydrolases across the Tree of Life. PLoS. One. 6, e23479 (2011).
15	Wout, P. et al. The Escherichia coli GTPase CgtAE cofractionates with the 50S ribosomal subunit and interacts with SpoT, a ppGpp synthetase/hydrolase. J. Bacteriol. 186, 5249–5257 (2004).
