# Supplementary material for: Evolutionary Flexibility of Ribosome Biogenesis in Bacteria
Source: Mol Biol Evol. 2025 Nov 24;42(11):msaf288. doi: 10.1093/molbev/msaf288 (PMC12641178; doi:10.1093/molbev/msaf288)
Supplement: msaf288_Supplementary_Data [file msaf288_supplementary_data.zip › Supplementary_Table2.xlsx]

## Sheet: Sheet1
GTDB r226, representative only				In this study
class	number	%		class	number	%
Minisyncoccia(Paceibacteria)	2547	39.5804		Paceibacteria	174	34.4554
Saccharimonadia	1331	20.6838		Microgenomatia	99	19.604
Patescibacteriia(ABY1)	830	12.8982		ABY1	94	18.6139
Microgenomatia	741	11.5152		Gracilibacteria	38	7.52475
Gracilibacteria	306	4.75524		Saccharimonadia	33	6.53465
JAEDAM01	209	3.24786		Dojkabacteria	16	3.16832
Dojkabacteria	128	1.98912		WWE3	11	2.17822
UBA1384	92	1.42968		JAEDAM01	9	1.78218
Doudnabacteria	70	1.0878		UBA1384	7	1.38614
WWE3	65	1.0101		Doudnabacteria	5	0.990099
CPR2	22	0.34188		Kazan-3B-28	4	0.792079
Andersenbacteria	19	0.29526		JACMRA01	3	0.594059
Kazan-3B-28	15	0.2331		NA	3	0.594059
JABMPQ01	10	0.1554		4484-211	2	0.39604
4484-211	9	0.13986		Andersenbacteria	2	0.39604
JACMRA01	9	0.13986		CPR2	2	0.39604
SICC01	6	0.0932401		CPR3	2	0.39604
JAHJAL01	5	0.0777001		JACPGU01	1	0.19802
CG2-30-54-11	4	0.0621601
JACPGU01	4	0.0621601
CPR2_A	2	0.03108
CPR3	2	0.03108
JAQUNI01	2	0.03108
CALEFQ01	1	0.01554
DYJS01	1	0.01554
GCA-2792135	1	0.01554
JACQLU01	1	0.01554
JAUVWW01	1	0.01554
JAUYIX01	1	0.01554
SOKK01	1	0.01554
