# Supplementary material for: Evolutionary Flexibility of Ribosome Biogenesis in Bacteria
Source: Mol Biol Evol. 2025 Nov 24;42(11):msaf288. doi: 10.1093/molbev/msaf288 (PMC12641178; doi:10.1093/molbev/msaf288)
Supplement: msaf288_Supplementary_Data [file msaf288_supplementary_data.zip › Supplementary_Table3.xlsx]

## Sheet: Supplementary Table 2
KEGG_ID	symbol	Category	non_CPR (%)	CPR (%)
K04043	dnaK	Others	99.4435	96.8317
K06942	ychF	GTPase	99.4304	97.0297
K03979	obgE	GTPase	99.4239	59.604
K03438	rsmH	Modification enzyme	99.4108	97.8218
K03596	lepA	GTPase	99.3715	91.4851
K03686	dnaJ	Others	99.3387	96.8317
K06180	rluD	Modification enzyme	99.2667	91.2871
K03977	der	GTPase	99.1882	38.0198
K03687	grpE	Others	99.1882	96.6337
K04078	groES	Others	98.8019	90.8911
K02528	rsmA	Modification enzyme	98.6775	82.3762
K04077	groEL	Others	98.5793	90.8911
K02834	rbfA	Maturation Factor	98.2585	46.9307
K07056	rsmI	Modification enzyme	97.9835	69.901
K03685	rnc	Ribonuclease	97.8853	99.0099
K03501	rsmG	Modification enzyme	97.6692	8.51485
K03595	era	GTPase	97.2633	19.4059
K03218	rlmB	Modification enzyme	97.0604	71.0891
K07566	tsaC	Modification enzyme	97.0538	73.0693
K06207	bipA	GTPase	96.936	85.9406
K07447	yqgF	Ribonuclease	96.6675	76.2376
K00962	pnp	Ribonuclease	96.4122	94.8515
K02860	rimM	Maturation Factor	94.8736	0.39604
K09761	rsmE	Modification enzyme	94.1993	21.1881
K03665	hflX	GTPase	94.0814	13.6634
K06941	rlmN	Modification enzyme	93.3482	30.8911
K06158	yheS	Others	93.1321	49.3069
K09889	yjgA	Maturation Factor	93.0928	0
K09710	rsfS	Maturation Factor	92.9292	0.39604
K09748	rimP	Maturation Factor	92.3465	0.39604
K03500	rsmB	Modification enzyme	88.2807	16.6337
K06178	rluB	Modification enzyme	87.41	48.1188
K07042	ybeY	Ribonuclease	87.1612	82.3762
K06949	rsgA	GTPase	83.868	6.13861
K08316	rsmD	Modification enzyme	83.6061	14.6535
K03790	rimJ	Modification enzyme	82.1527	15.8416
K12573	rnr	Ribonuclease	79.5535	16.0396
K05592	deaD	Helicase	78.1786	42.7723
K03789	rimI	Modification enzyme	76.699	33.4653
K11927	rhlE	Helicase	76.4764	40.198
K03978	ysxC	GTPase	76.2341	13.4653
K00783	rlmH	Modification enzyme	74.3813	24.3564
K02687	prmA	Modification enzyme	73.9885	8.71287
K03215	rlmD	Modification enzyme	72.6463	26.7327
K00989	rph	Ribonuclease	71.4744	0
K05808	yhbH	Others	66.2236	58.4158
K14441	rimO	Modification enzyme	64.2923	4.15842
K07040	yceD	Others	63.8012	3.9604
K12574	rnj	Ribonuclease	63.1858	96.8317
K06442	tlyA	Modification enzyme	60.1545	14.0594
K06183	rsuA	Modification enzyme	56.8024	0.594059
K06969	rlmI	Modification enzyme	55.8531	19.4059
K06177	rluA	Modification enzyme	53.1164	0.594059
K06179	rluC	Modification enzyme	52.4093	0.19802
K00564	rsmC	Modification enzyme	49.9673	4.35644
K01139	rel	Others	47.2895	74.8515
K08301	rng	Ribonuclease	46.2485	0.39604
K14761	ybcJ	Others	41.4233	0.39604
K02427	rlmE	Modification enzyme	41.371	9.50495
K07574	yhbY	Maturation Factor	40.749	0
K05844	rimK	Modification enzyme	36.2511	29.3069
K08300	rne	Ribonuclease	35.5833	1.58416
K06181	rluE	Modification enzyme	34.3983	0.39604
K07115	rlmJ	Modification enzyme	34.1561	0
K14540	rbgA	GTPase	33.2133	0.990099
K06182	rluF	Modification enzyme	32.5586	0.594059
K00563	rlmA1	Modification enzyme	28.8595	10.297
K07320	prmB	Modification enzyme	26.9739	0.792079
K09136	ycaO	Modification enzyme	26.8168	3.76238
K05591	dbpA	Helicase	26.4305	0.19802
K18850	ycfD	Modification enzyme	23.5171	0
K11145	mrnC	Ribonuclease	20.8786	0
K01147	rnb	Ribonuclease	19.9686	0.19802
K12297	rlmKL	Modification enzyme	19.6347	0
K06968	rlmM	Modification enzyme	18.3253	0
K03683	rnt	Ribonuclease	18.2401	4.75248
K15984	rsmJ	Modification enzyme	18.083	0.39604
K05985	rnmV	Ribonuclease	17.461	0
K06970	rlmF	Modification enzyme	16.7212	0.19802
K06948	yqeH	GTPase	13.9191	0
K03817	rimL	Modification enzyme	12.8519	3.16832
K18692	cshB	Helicase	11.0646	0.19802
K03812	rmf	Others	9.52599	0
K11391	rlmG	Modification enzyme	9.33613	0.594059
K05590	srmB	Helicase	8.28859	0
K03212	rlmC	Modification enzyme	7.52913	0
K00561	ermC	Modification enzyme	7.28689	0.19802
K05809	raiA	Others	5.61084	1.78218
K03214	yfiF	Modification enzyme	5.51264	0
K11392	rsmF	Modification enzyme	5.38169	0.792079
K14336	rlmA2	Modification enzyme	3.86932	0
K14762	yibL	Others	3.686	0
K21514	aviRb	Modification enzyme	3.67946	0
K15632	cfr	Modification enzyme	1.0017	0
K21515	aviRa	Modification enzyme	0.772555	0.19802
K02972	sra	Others	0.641613	0
K05926	nhs	Modification enzyme	0.504125	0
K18845	armA	Modification enzyme	0.255336	0.19802
K18846	npmA	Modification enzyme	0.242242	0
K22469	fau-1	Ribonuclease	0	0.19802
