# Supplementary material for: Evolutionary Flexibility of Ribosome Biogenesis in Bacteria
Source: Mol Biol Evol. 2025 Nov 24;42(11):msaf288. doi: 10.1093/molbev/msaf288 (PMC12641178; doi:10.1093/molbev/msaf288)
Supplement: msaf288_Supplementary_Data [file msaf288_supplementary_data.zip › Supplementary_Table4.xlsx]

## Sheet: Supplementary Table 3
Gene A	Gene B	MI	Both Genes Present (1,1)	Gene A Present, Gene B Absent (1,0)	Gene A Absent, Gene B Present (0,1)	Both Genes Absent (0,0)
groEL	groES	0.335696	455	4	4	42
der	rlmD	0.292859	119	73	16	297
der	rlmH	0.272069	110	82	13	300
deaD	rhlE	0.239117	20	196	183	106
rlmD	rlmH	0.229106	89	46	34	336
rplI	rbfA	0.220954	211	100	26	168
rplA	der	0.215589	186	154	6	159
rplA	rbfA	0.208596	98	242	139	26
rsmG	rlmE	0.197454	33	10	15	447
der	rluB	0.172967	151	41	92	221
rpsN	rpmJ	0.169561	296	114	12	83
rplI	rplA	0.167223	158	153	182	12
rplA	rnr	0.166553	12	328	69	96
rplI	rsmA	0.154289	299	12	117	77
yhbH	rsmA	0.134179	283	12	133	77
rpmH	rpmJ	0.129817	284	111	24	86
rluB	rlmH	0.12592	103	140	20	242
dnaK	grpE	0.124084	485	4	3	13
rbfA	rnr	0.122252	74	163	7	261
der	yqgF	0.120412	185	7	200	113
rplI	yhbH	0.116476	230	81	65	129
rsmG	rlmD	0.115176	38	5	97	365
rluB	rlmD	0.112405	108	135	27	235
der	rsmA	0.11154	190	2	226	87
rplI	rnr	0.1108	80	231	1	193
rplI	rsmD	0.108651	12	299	62	132
rsmB	rsmG	0.106302	31	53	12	409
rplA	rlmD	0.104287	127	213	8	157
rel	rsmA	0.102914	345	33	71	56
rplA	rimK	0.102349	137	203	11	154
rbfA	rsmA	0.0957395	228	9	188	80
rbfA	rsmD	0.0951468	5	232	69	199
pnp	rnr	0.0926734	59	420	22	4
rsmD	tlyA	0.092473	36	38	35	396
der	rsmG	0.0910097	40	152	3	310
yqgF	rluB	0.0905945	222	163	21	99
yqgF	rluD	0.0899805	375	10	86	34
ybeY	rsmD	0.0898648	34	382	40	49
rpmB	rpmJ	0.0884899	263	105	45	92
rplJ	rplL	0.0882058	496	1	1	7
rbfA	yhbH	0.0871385	181	56	114	154
rsmG	rlmH	0.0834536	33	10	90	372
yheS	rluB	0.0822284	162	87	81	175
rsmB	rlmD	0.0810717	52	32	83	338
rpmG	rpmJ	0.0791754	262	108	46	89
bipA	yheS	0.0766414	241	193	8	63
rplA	rlmH	0.0755497	113	227	10	155
rplI	rpmF	0.07483	255	56	100	94
rsmG	rluB	0.0714471	41	2	202	260
ybeY	rlmD	0.071089	83	333	52	37
rnr	tsaC	0.0704615	32	49	337	87
yheS	rsmE	0.0693298	84	165	23	233
yqgF	rlmD	0.0681481	129	256	6	114
rlmE	rlmH	0.0680234	33	15	90	367
yqgF	rimK	0.0677376	140	245	8	112
yqgF	rel	0.0676228	318	67	60	60
dnaK	dnaJ	0.0666653	482	7	7	9
rpsR	rpmH	0.0665645	384	83	11	27
era	rbfA	0.0660036	17	81	220	187
rsmA	rlmD	0.0655306	133	283	2	87
rsmA	rluB	0.0653971	228	188	15	74
rlmD	rlmE	0.0652539	34	101	14	356
yheS	rsmA	0.0649355	233	16	183	73
der	ybeY	0.0640232	130	62	286	27
rplA	tsaC	0.0625661	280	60	89	76
rlmH	rlmN	0.0613159	68	55	88	294
rplI	rpsU	0.0604167	169	142	159	35
rplI	rlmE	0.0579097	47	264	1	193
rpsU	rnr	0.0577343	27	301	54	123
yqgF	rlmH	0.0573964	117	268	6	114
rlmE	rlmN	0.0572163	35	13	121	336
rsmA	rlmH	0.057044	121	295	2	87
rplI	rel	0.0568733	263	48	115	79
rpsN	rpmH	0.0562951	345	65	50	45
rpmF	ybeY	0.0562193	318	37	98	52
rplA	yqgF	0.0561439	288	52	97	68
rplA	rnt	0.0556497	2	338	22	143
rpmG	rpmH	0.0551562	316	54	79	56
bipA	rluB	0.0550821	232	202	11	60
rnr	rnt	0.0549957	17	64	7	417
rel	rluB	0.052991	211	167	32	95
dnaJ	grpE	0.0525661	480	9	8	8
ysxC	yheS	0.0525093	56	12	193	244
rplA	rsmB	0.0525036	78	262	6	159
rpsG	rpsL	0.0523803	499	1	1	4
rel	rlmD	0.0522198	125	253	10	117
rel	rlmH	0.0521251	115	263	8	119
rsmB	rlmE	0.0521024	25	59	23	398
rpsN	rpmG	0.0520529	325	85	45	50
der	rel	0.0518693	171	21	207	106
rplA	era	0.0516959	89	251	9	156
ybeY	rlmH	0.0511826	78	338	45	44
der	rluD	0.0511092	191	1	270	43
yheS	rel	0.05081	215	34	163	93
hflX	rlmD	0.0505241	40	29	95	341
ybeY	tlyA	0.0499644	39	377	32	57
rplI	tlyA	0.0498945	21	290	50	144
rlmD	rimK	0.0498325	67	68	81	289
era	rsmD	0.0498056	0	98	74	333
yqgF	rsmA	0.0498001	340	45	76	44
rpmB	rpmH	0.0491276	313	55	82	55
era	hflX	0.04891	33	65	36	371
der	rhlE	0.0473334	108	84	95	218
ybeY	rluB	0.0471489	176	240	67	22
rplA	rsmD	0.0471051	69	271	5	160
rpmB	rpsN	0.0462099	322	46	88	49
rel	rluD	0.0461509	362	16	99	28
rpmA	rsmH	0.0459391	487	5	7	6
rsmB	rlmH	0.0456285	42	42	81	340
der	rlmN	0.045597	88	104	68	245
rplA	pnp	0.0454482	336	4	143	22
der	rsmB	0.0447528	55	137	29	284
rlmD	rlmN	0.0447393	68	67	88	282
der	yceD	0.0441528	19	173	1	312
yheS	rlmH	0.043626	87	162	36	220
rlmH	rimK	0.0435692	61	62	87	295
der	rlmE	0.0429855	36	156	12	301
rplI	rlmN	0.0428663	123	188	33	161
rbfA	rimK	0.0425105	42	195	106	162
era	tsaC	0.0422446	91	7	278	129
obgE	rsmD	0.0421697	64	237	10	194
rpmF	rsmI	0.0414124	274	81	79	71
rluD	rlmD	0.0412466	135	326	0	44
yheS	rlmD	0.0411179	93	156	42	214
lepA	rluB	0.0405778	238	224	5	38
rsmI	tlyA	0.0393935	30	323	41	111
rsmA	rsmE	0.0392844	104	312	3	86
rpmJ	rsmD	0.0384741	64	244	10	187
rpsU	rsmG	0.038413	12	316	31	146
ysxC	rsmE	0.0383989	32	36	75	362
rel	rsmI	0.0383962	288	90	65	62
obgE	rnr	0.0376387	68	233	13	191
rplA	rsmA	0.0374493	261	79	155	10
rplI	rhlE	0.0372177	152	159	51	143
rpsU	rsmE	0.0362362	47	281	60	117
yheS	yhbH	0.0357011	173	76	122	134
bipA	deaD	0.0355425	204	230	12	59
rplS	rluD	0.0354937	454	35	7	9
ybeY	rsmG	0.0352315	22	394	21	68
ybeY	rsmA	0.0350015	329	87	87	2
rsmD	rsmI	0.0347884	33	41	320	111
rpmF	rpmG	0.0346522	283	72	87	63
yqgF	yheS	0.0343181	213	172	36	84
rpmG	rsmG	0.0340719	17	353	26	109
rplA	rlmN	0.0339309	128	212	28	137
rpsR	rpmJ	0.0338856	299	168	9	29
obgE	era	0.033871	37	264	61	143
era	ybeY	0.033868	95	3	321	86
rpmF	rpmJ	0.0336645	241	114	67	83
rbfA	tlyA	0.0336155	15	222	56	212
rsmG	rlmN	0.033554	28	15	128	334
rpmB	rluB	0.0335379	201	167	42	95
hflX	rsmG	0.0334178	18	51	25	411
rplA	yhbH	0.0331099	174	166	121	44
yhbH	rel	0.0329344	244	51	134	76
rhlE	rsmD	0.0329038	12	191	62	240
rbfA	rnt	0.0328769	22	215	2	266
ysxC	rbfA	0.0326829	50	18	187	250
rsmA	rlmN	0.032406	146	270	10	79
obgE	rsmG	0.0322723	39	262	4	200
obgE	ybeY	0.0315275	229	72	187	17
rpsU	rlmE	0.0314977	16	312	32	145
der	rnr	0.0313825	13	179	68	245
rsmD	rlmD	0.0309868	37	37	98	333
rpmI	rpmJ	0.0307092	278	147	30	50
obgE	yceD	0.0303602	20	281	0	204
rsmE	rlmH	0.0303401	45	62	78	320
rpmI	rlmH	0.0302665	118	307	5	75
era	rlmD	0.0301681	45	53	90	317
rpsU	rplA	0.0297624	244	84	96	81
rbfA	rlmD	0.0296861	41	196	94	174
rpsR	rpsN	0.0296661	391	76	19	19
rpmF	tlyA	0.0295504	33	322	38	112
yqgF	rnr	0.029481	76	309	5	115
der	rimK	0.0294419	79	113	69	244
rnr	rsmD	0.0293478	1	80	73	351
rplT	rpmI	0.0291318	420	70	5	10
rpsO	pnp	0.0290225	476	21	3	5
rplI	rsmG	0.0289572	39	272	4	190
rnr	rlmB	0.028737	73	8	286	138
ybeY	rsmI	0.028724	309	107	44	45
obgE	deaD	0.0286966	153	148	63	141
der	yheS	0.028639	119	73	130	183
rplI	yceD	0.028429	20	291	0	194
pnp	rlmN	0.0283369	156	323	0	26
rpmE	rpsR	0.028009	457	30	10	8
hflX	rlmE	0.0278934	18	51	30	406
tlyA	rlmD	0.0277802	35	36	100	334
lepA	bipA	0.0273258	408	54	26	17
rsmE	rlmE	0.0272229	23	84	25	373
rluD	rimK	0.0271325	146	315	2	42
rpmI	rpmH	0.0267696	348	77	47	33
rluB	rluD	0.026759	235	8	226	36
hflX	rlmH	0.0267565	32	37	91	345
rsmE	rlmB	0.02657	93	14	266	132
rluB	rlmE	0.0265566	37	206	11	251
era	rsmI	0.0264006	85	13	268	139
rplI	rluB	0.0263735	173	138	70	124
rbfA	rel	0.0262231	198	39	180	88
rsmA	rsmD	0.0262139	72	344	2	87
rpmF	rplA	0.0261468	219	136	121	29
rbfA	tsaC	0.0259921	152	85	217	51
rpmG	rlmE	0.0258047	22	348	26	109
rhlE	rluB	0.0257585	121	82	122	180
ysxC	rnr	0.0257227	24	44	57	380
yheS	rlmI	0.0257024	67	182	31	225
rsmE	rsmG	0.0256432	21	86	22	376
lepA	yhbH	0.0256118	283	179	12	31
pnp	groEL	0.025542	443	36	16	10
pnp	groES	0.025542	443	36	16	10
rpsR	rpmG	0.025483	354	113	16	22
pnp	tsaC	0.0254105	360	119	9	17
rplA	rsmG	0.0254065	40	300	3	162
obgE	bipA	0.0254025	275	26	159	45
rpmF	rbfA	0.0253473	188	167	49	101
rpmF	rpmH	0.0252922	296	59	99	51
rplI	rsmE	0.0250099	84	227	23	171
rpmI	rlmE	0.0249693	48	377	0	80
rpsU	rsmD	0.0249525	63	265	11	166
tlyA	rlmN	0.024874	8	63	148	286
der	tsaC	0.0248319	160	32	209	104
rpsU	rsmA	0.0247298	254	74	162	15
rsmD	rlmI	0.0245932	3	71	95	336
rnr	rsmE	0.0245644	32	49	75	349
era	rluD	0.0245573	78	20	383	24
yqgF	rsmD	0.0245492	69	316	5	115
ybeY	rlmE	0.0245405	28	388	20	69
yqgF	rsmG	0.0245147	42	343	1	119
der	hflX	0.0244961	42	150	27	286
yhbH	rlmN	0.0244436	112	183	44	166
bipA	rlmD	0.0243939	129	305	6	65
rnr	rsmA	0.0242642	78	3	338	86
rpsU	rel	0.0240655	227	101	151	26
era	rsmA	0.0239568	66	32	350	57
rpmI	rluB	0.0239426	221	204	22	58
rluB	rimK	0.0237651	92	151	56	206
obgE	rlmE	0.0237504	41	260	7	197
yheS	rlmN	0.0237454	98	151	58	198
rpmF	rlmD	0.0237214	76	279	59	91
rsmD	rimK	0.0237059	37	37	111	320
rplI	rnt	0.0235536	23	288	1	193
rpsR	rpmI	0.0235466	403	64	22	16
der	era	0.0235224	55	137	43	270
rlmN	tsaC	0.0234391	132	24	237	112
hflX	rsmF	0.0230379	4	65	0	436
rlmN	rimK	0.023033	65	91	83	266
lepA	yheS	0.0229895	240	222	9	34
yhbH	raiA	0.022889	0	295	9	201
rnr	groEL	0.0228518	63	18	396	28
rnr	groES	0.0228518	63	18	396	28
yhbH	rluB	0.0228479	164	131	79	131
hflX	yceD	0.0228184	10	59	10	426
rsmE	rlmI	0.0227868	36	71	62	336
rpsF	rpsR	0.0227094	448	29	19	9
pnp	rnt	0.0226911	17	462	7	19
rpmF	rlmN	0.0226348	128	227	28	122
rsmG	tsaC	0.0225579	41	2	328	134
rpmG	rlmD	0.0225369	81	289	54	81
yqgF	tlyA	0.0225125	66	319	5	115
rsmB	rsmI	0.022479	73	11	280	141
rpmG	rsmD	0.0224463	67	303	7	128
rpmE	rpmI	0.022408	417	70	8	10
bipA	rhlE	0.0223398	189	245	14	57
rpmF	rsmE	0.0223262	91	264	16	134
rnr	yheS	0.0221196	56	25	193	231
yheS	rimK	0.0220793	93	156	55	201
ysxC	rlmI	0.0220147	26	42	72	365
rhlE	rsmB	0.0219236	50	153	34	268
der	tlyA	0.0216758	42	150	29	284
rhlE	rlmH	0.0216654	68	135	55	247
rplT	rpmJ	0.0215879	306	184	2	13
rpmG	rpsU	0.0215796	259	111	69	66
rsmG	rsmI	0.0215604	40	3	313	149
rpsI	rplM	0.0214881	499	2	2	2
rsmI	rlmN	0.0214668	127	226	29	123
der	bipA	0.0213233	179	13	255	58
rpmF	yhbH	0.0212994	227	128	68	82
obgE	yhbH	0.021286	155	146	140	64
rsmG	rimO	0.021271	8	35	13	449
rbfA	rlmE	0.021035	35	202	13	255
rsmA	rluD	0.0209467	390	26	71	18
rpmF	rpsN	0.0208279	304	51	106	44
hflX	rbfA	0.0207865	18	51	219	217
der	obgE	0.0207362	94	98	207	106
rpmB	rnr	0.0207233	72	296	9	128
rhlE	yheS	0.0206782	121	82	128	174
lepA	rimK	0.0206331	124	338	24	19
rpsR	rsmB	0.0206126	84	383	0	38
rpsT	lepA	0.02052	439	33	23	10
yheS	rluD	0.0205155	239	10	222	34
rhlE	rsmG	0.0203299	29	174	14	288
der	rlmA1	0.0202917	8	184	44	269
rbfA	rsmB	0.020133	24	213	60	208
ysxC	pnp	0.020093	57	11	422	15
rsmB	rluB	0.0200796	56	28	187	234
rel	rsmG	0.0199622	41	337	2	125
era	yqgF	0.0199225	60	38	325	82
groEL	rluB	0.0198792	209	250	34	12
rpmF	rsmD	0.0198404	38	317	36	114
der	yhbH	0.0197637	132	60	163	150
hflX	rlmN	0.0196649	35	34	121	315
rlmB	rlmH	0.0196036	103	256	20	126
rplI	lepA	0.0195926	296	15	166	28
hflX	rsmB	0.0195808	23	46	61	375
bipA	rlmH	0.0195207	117	317	6	65
rpmJ	rlmH	0.0194237	92	216	31	166
rplI	rsmI	0.019404	236	75	117	77
rplA	hflX	0.0193785	59	281	10	155
rsmE	rimO	0.0193748	12	95	9	389
rplI	pnp	0.0193605	287	24	192	2
rpmE	rpmH	0.019321	388	99	7	11
obgE	rluB	0.0192608	165	136	78	126
bipA	rlmB	0.0191658	322	112	37	34
yceD	rlmD	0.0191163	13	7	122	363
rbfA	pnp	0.0190006	216	21	263	5
der	pnp	0.0189627	190	2	289	24
rpsI	rlmI	0.0189271	94	407	4	0
rlmE	rimO	0.0189154	8	40	13	444
rsmB	tsaC	0.0189003	74	10	295	126
rhlE	rel	0.0188528	169	34	209	93
obgE	rnt	0.0187615	22	279	2	202
rpmB	rpmG	0.0187425	286	82	84	53
rsmB	rlmI	0.018734	29	55	69	352
rnr	rlmN	0.0186649	12	69	144	280
rhlE	rlmD	0.0186468	72	131	63	239
rnr	rimK	0.018586	11	70	137	287
rel	rlmB	0.0185648	285	93	74	53
tlyA	rlmH	0.0185611	30	41	93	341
ybcJ	rimO	0.0184394	2	0	19	484
rpmC	rluD	0.0182068	376	25	85	19
deaD	rsmE	0.0180719	62	154	45	244
rel	rimK	0.0180482	126	252	22	105
hflX	rsmI	0.0180455	60	9	293	143
era	tlyA	0.0180192	4	94	67	340
bipA	rlmI	0.0180192	94	340	4	67
tlyA	rlmI	0.0180192	4	67	94	340
rpsR	der	0.0177911	187	280	5	33
rpmB	dnaK	0.01779	363	5	126	11
rplA	tlyA	0.0177043	60	280	11	154
rpsT	rpmH	0.0177015	378	94	17	16
rpmF	rnc	0.0175096	355	0	145	5
rpmB	rlmH	0.0174069	104	264	19	118
yhbH	rsmE	0.0174028	78	217	29	181
tlyA	rlmB	0.0173246	62	9	297	137
hflX	rsuA	0.0172227	3	66	0	436
bipA	yqgF	0.0171871	343	91	42	29
rsmA	rlmA1	0.0171571	33	383	19	70
hflX	rsmD	0.0171064	2	67	72	364
ybeY	rlmB	0.0171037	283	133	76	13
rpmA	bipA	0.0168544	428	64	6	7
rplI	yheS	0.0167382	172	139	77	117
bipA	rel	0.0167294	337	97	41	30
obgE	tlyA	0.0166871	55	246	16	188
ysxC	rsmD	0.0166761	2	66	72	365
cshB	rng	0.0166761	1	0	1	503
rel	rsmE	0.0166623	93	285	14	113
rpmF	ysxC	0.0166234	59	296	9	141
rpmG	rhlE	0.016607	132	238	71	64
der	rnt	0.0165602	2	190	22	291
hflX	rsmE	0.0165421	26	43	81	355
rplA	ybeY	0.0164957	267	73	149	16
yceD	rimO	0.0164928	5	15	16	469
yceD	rsmE	0.0163874	11	9	96	389
obgE	rlmB	0.0163833	231	70	128	76
rpmH	rlmH	0.0163832	109	286	14	96
rpsU	yqgF	0.0163827	235	93	150	27
rnt	rlmN	0.016326	1	23	155	326
rpmB	ybeY	0.016297	291	77	125	12
rsmF	rlmH	0.0162821	4	0	119	382
rlmD	tsaC	0.0162227	113	22	256	114
hflX	rimO	0.01621	9	60	12	424
rhlE	rsmA	0.016188	181	22	235	67
rplK	deaD	0.0161602	216	279	0	10
rplU	grpE	0.0161576	477	13	11	4
ychF	rlmN	0.0161249	156	334	0	15
rsgA	rsfS	0.0161214	2	29	0	474
rplS	yqgF	0.0160928	379	110	6	10
yhbH	rlmA1	0.0160728	19	276	33	177
rplI	ychF	0.0159902	308	3	182	12
rplD	rpmA	0.0159703	491	11	1	2
obgE	pnp	0.0158994	278	23	201	3
rplI	rpmG	0.0158941	212	99	158	36
rpmF	obgE	0.0158835	195	160	106	44
rlmB	rlmN	0.0158342	95	264	61	85
rnr	rluF	0.0158201	3	78	0	424
rpsT	rluB	0.0156082	236	236	7	26
rsmA	rsmG	0.0155558	42	374	1	88
bipA	ysxC	0.0154967	66	368	2	69
ysxC	rel	0.0154224	61	7	317	120
ysxC	rlmN	0.0153613	33	35	123	314
rhlE	rlmE	0.0153269	30	173	18	284
rpsU	rlmD	0.0152449	72	256	63	114
yqgF	ybeY	0.0152346	306	79	110	10
rsmF	rsmG	0.0152043	3	1	40	461
rpsI	rpmG	0.0152014	370	131	0	4
rsmE	rluD	0.0151702	105	2	356	42
era	rlmI	0.0151365	31	67	67	340
rel	rlmN	0.0151169	131	247	25	102
rpmI	rpmB	0.0151026	322	103	46	34
der	lepA	0.0150996	185	7	277	36
yhbH	rsmG	0.0150894	15	280	28	182
rpsU	pnp	0.0149222	319	9	160	17
rsgA	ysxC	0.014916	11	20	57	417
rhlE	yhbH	0.0148553	136	67	159	143
rpmG	der	0.0148026	125	245	67	68
rsmE	rlmN	0.0147858	47	60	109	289
rpmH	rsmB	0.0147604	76	319	8	102
hflX	yhbH	0.0147206	28	41	267	169
rsmB	rluD	0.0147112	83	1	378	43
rsmE	rlmD	0.0146765	42	65	93	305
rplY	ybeY	0.014673	407	80	9	9
yceD	rlmN	0.0146706	13	7	143	342
rplY	tlyA	0.0145839	63	424	8	10
pnp	rlmI	0.0145123	86	393	12	14
rluD	rlmH	0.0144985	120	341	3	41
yqgF	yhbH	0.0144905	240	145	55	65
rplT	rpsT	0.0144256	462	28	10	5
rplS	yheS	0.0143958	247	242	2	14
rnr	rluB	0.0143895	52	29	191	233
rpmF	rimK	0.0143623	89	266	59	91
rsmE	rluB	0.0143623	66	41	177	221
rsmF	rlmE	0.0142601	3	1	45	456
rpsI	rpsD	0.0142105	501	0	3	1
rplM	rpsD	0.0142105	501	0	3	1
rpsP	rnc	0.0141944	493	3	7	2
ysxC	rsmI	0.0141936	58	10	295	142
rluF	rlmI	0.0141591	3	0	95	407
der	rlmI	0.0141491	51	141	47	266
rpsU	rluB	0.0141302	141	187	102	75
rpsU	yheS	0.0139596	145	183	104	73
rplA	rluB	0.0139529	180	160	63	102
rplY	rsmD	0.0137822	66	421	8	10
rsmD	rlmE	0.0137638	1	73	47	384
rplA	yceD	0.0137347	19	321	1	164
era	rhlE	0.0136887	53	45	150	257
deaD	rlmB	0.0136742	169	47	190	99
rsmE	tlyA	0.013639	6	101	65	333
rpmB	yqgF	0.013631	294	74	91	46
rluD	rimJ	0.0136265	79	382	1	43
rlmD	rimJ	0.013611	33	102	47	323
rplI	ysxC	0.0135883	53	258	15	179
rnr	rel	0.0135859	71	10	307	117
groES	rluB	0.0135785	211	248	32	14
rsmD	rlmH	0.0135651	29	45	94	337
rpmF	rnr	0.0135618	68	287	13	137
rpsT	rpmF	0.0135553	340	132	15	18
rpmG	tlyA	0.0135465	62	308	9	126
rpsI	rlmN	0.0135261	152	349	4	0
rplE	rnc	0.0134886	500	4	0	1
era	rsmB	0.013483	27	71	57	350
rsmB	rsmD	0.0134427	22	62	52	369
rsuA	rsmE	0.0133948	3	0	104	398
tlyA	rimK	0.013263	32	39	116	318
tlyA	rluB	0.0132585	46	25	197	237
ysxC	rsmA	0.0132219	64	4	352	85
rne	rlmH	0.0132104	6	2	117	380
rsmB	rlmN	0.0131841	38	46	118	303
rplU	rsmH	0.0131772	482	8	12	3
rpmA	rimK	0.0130829	148	344	0	13
ybeY	rsmB	0.0130787	59	357	25	64
rel	rimJ	0.0130437	70	308	10	117
rhlE	rsmI	0.0130336	157	46	196	106
dnaK	rlmH	0.0129982	123	366	0	16
yhbH	rlmH	0.0129913	86	209	37	173
deaD	rnr	0.012957	47	169	34	255
hflX	rlmB	0.012952	59	10	300	136
rpmB	dnaJ	0.0129322	362	6	127	10
rsmI	rlmE	0.0129295	42	311	6	146
rpmH	rsmD	0.0129049	67	328	7	103
der	dnaJ	0.0128941	191	1	298	15
lepA	rbfA	0.012885	226	236	11	32
rlmD	rimO	0.0128764	12	123	9	361
rpmF	rlmH	0.0128416	73	282	50	100
yceD	rluB	0.0128237	16	4	227	258
rnt	rsmB	0.0128104	0	24	84	397
rluB	rlmA1	0.0127303	15	228	37	225
rplF	rplR	0.0127213	502	1	1	1
rplF	rpsH	0.0127213	502	1	1	1
rplR	rpsH	0.0127213	502	1	1	1
rsfS	rluE	0.0127213	1	1	1	502
rpsI	rplT	0.0127089	488	13	2	2
yqgF	rsmB	0.012634	74	311	10	110
rpmB	obgE	0.0126219	234	134	67	70
hflX	rlmI	0.012608	23	46	75	361
era	yceD	0.0126077	0	98	20	387
lepA	rlmD	0.012591	131	331	4	39
rpsU	rlmB	0.0125508	219	109	140	37
rpsF	tlyA	0.0124977	71	406	0	28
der	raiA	0.0124419	0	192	9	304
rel	rsmB	0.0124419	73	305	11	116
rpmI	rpsN	0.0123727	355	70	55	25
bipA	dnaJ	0.0123601	425	9	64	7
rimI	rimL	0.012251	11	158	5	331
groEL	rimI	0.0122202	162	297	7	39
rsuA	rlmH	0.0121846	3	0	120	382
rlmD	rlmI	0.012151	38	97	60	310
rsgA	yheS	0.012136	23	8	226	248
rel	tsaC	0.0121163	264	114	105	22
pnp	rsmD	0.0121103	74	405	0	26
rsmD	rluD	0.0120357	73	1	388	43
deaD	rimK	0.0119733	78	138	70	219
yceD	rsmI	0.0118752	19	1	334	151
rpsA	rpmG	0.0118751	367	128	3	7
rbfA	yheS	0.0118713	133	104	116	152
rpsT	rlmH	0.0118282	121	351	2	31
rpsF	rimI	0.0117872	166	311	3	25
rpmA	rlmD	0.0117302	135	357	0	13
rsmG	rluD	0.0117294	43	0	418	44
rnr	tlyA	0.0117053	4	77	67	357
rbfA	rhlE	0.0117032	111	126	92	176
lepA	rsmA	0.0116532	388	74	28	15
rsmB	rsmE	0.0116486	28	56	79	342
rlmA1	rlmH	0.0116201	5	47	118	335
rpmG	rlmN	0.0116163	101	269	55	80
rpsN	rsmG	0.0115848	41	369	2	93
pnp	tlyA	0.011579	71	408	0	26
ysxC	rsfS	0.0115297	2	66	0	437
ysxC	rluE	0.0115297	2	66	0	437
rnt	rel	0.0114973	23	1	355	126
rpmB	yhbH	0.0114887	229	139	66	71
era	rlmH	0.0114134	35	63	88	319
rlmH	rlmI	0.0114134	35	88	63	319
yceD	rsmA	0.0113266	20	0	396	89
rpsJ	tsaC	0.0113133	369	133	0	3
rpmA	rel	0.0112888	373	119	5	8
hflX	rluB	0.0112862	44	25	199	237
rplY	rpmF	0.0112848	348	139	7	11
rsmJ	tlyA	0.0112794	2	0	69	434
rpmB	rlmG	0.0112499	0	368	3	134
rpsU	rnt	0.0112328	9	319	15	162
rpsS	rplB	0.0112322	501	1	2	1
rplB	rplD	0.0112322	501	2	1	1
rplB	rplW	0.0112322	501	2	1	1
rplF	rluF	0.0112322	2	501	1	1
rplR	rluF	0.0112322	2	501	1	1
rpsH	rluF	0.0112322	2	501	1	1
lepA	rhlE	0.0112271	194	268	9	34
rnt	rsmD	0.0111537	0	24	74	407
rpmB	grpE	0.0111287	361	7	127	10
rbfA	rsmE	0.0111211	63	174	44	224
rplS	rsmE	0.0110831	107	382	0	16
der	rbfA	0.0110626	75	117	162	151
yheS	rsmB	0.0110442	53	196	31	225
rsmD	rsmJ	0.0110396	2	72	0	431
der	rsmD	0.0110263	39	153	35	278
rluD	rlmN	0.011008	150	311	6	38
rpsR	rpmB	0.0109975	348	119	20	18
obgE	lepA	0.0109818	284	17	178	26
rpmB	rsmA	0.0109569	314	54	102	35
ysxC	tlyA	0.0109547	3	65	68	369
rpsT	rpmG	0.0109129	353	119	17	16
yhbH	rluD	0.0109065	278	17	183	27
yhbH	rlmE	0.0108795	19	276	29	181
yheS	rlmB	0.010836	191	58	168	88
rpsU	tlyA	0.0107778	56	272	15	162
rplK	bipA	0.010699	429	66	5	5
rpsR	rlmH	0.0106741	120	347	3	35
rpsR	rpmF	0.0106552	336	131	19	19
hflX	rimJ	0.0105992	4	65	76	360
rel	rsmH	0.0105933	374	4	120	7
rimM	rimJ	0.0105883	2	0	78	425
rpsF	rplU	0.0105741	466	11	24	4
rpsF	ychF	0.0105741	466	11	24	4
rpmA	obgE	0.0105402	298	194	3	10
rpmA	rlmH	0.0105239	123	369	0	13
bipA	rsmE	0.0105069	100	334	7	64
rplO	rhlE	0.0104822	199	302	4	0
rpsT	rpmB	0.0104672	351	121	17	16
rpsS	rpmF	0.0104647	355	147	0	3
rplX	rpmF	0.0104647	355	147	0	3
rpmG	rsmA	0.0104185	295	75	121	14
rplI	rpmC	0.0104045	259	52	142	52
era	rne	0.0103698	5	93	3	404
rplK	rsmI	0.0103538	343	152	10	0
rplS	rel	0.0103466	371	118	7	9
rel	rlmE	0.0102999	43	335	5	122
rplF	rplO	0.0102672	500	3	1	1
rnr	yceD	0.0102115	0	81	20	404
rpmH	rbfA	0.0102113	173	222	64	46
rpmJ	rsmA	0.010208	265	43	151	46
ysxC	yqgF	0.0101653	60	8	325	112
rplC	rplU	0.0101406	490	14	0	1
rpsD	rplT	0.0101406	490	14	0	1
rpsN	der	0.0101246	167	243	25	70
rnt	rsmI	0.0100823	22	2	331	150
rsmB	rimK	0.0100783	35	49	113	308
rhlE	rlmI	0.00997186	51	152	47	255
ybeY	rsmJ	0.0099718	0	416	2	87
rpsC	dnaJ	0.00995003	489	15	0	1
rplQ	dnaK	0.00995003	489	15	0	1
rplQ	dnaJ	0.00995003	489	15	0	1
rpsT	yhbH	0.00993709	283	189	12	21
rpmF	rsmA	0.00992943	303	52	113	37
lepA	rlmH	0.00991716	119	343	4	39
rpmC	rlmI	0.00990675	68	333	30	74
ychF	dnaK	0.00988563	477	13	12	3
rpmE	rpmG	0.0098797	362	125	8	10
rpmJ	der	0.00986504	131	177	61	136
dnaK	rluD	0.00982416	450	39	11	5
rplA	deaD	0.00979853	159	181	57	108
obgE	prmA	0.00977217	18	283	26	178
rplQ	grpE	0.00977136	488	16	0	1
bipA	rsmI	0.0097657	313	121	40	31
rpsT	rpsR	0.00975151	441	31	26	7
rpsS	rplD	0.00974876	500	2	2	1
rpsS	rplW	0.00974876	500	2	2	1
rplD	rplW	0.00974876	500	2	2	1
rpsU	rbfA	0.00968577	140	188	97	80
rpsS	rpsR	0.00967992	466	36	1	2
rpsB	rplA	0.00963992	340	162	0	3
rplA	rluF	0.00963992	0	340	3	162
rnt	ycaO	0.0096158	4	20	15	466
raiA	rlmN	0.00960394	0	9	156	340
rpsC	rpmE	0.00960321	487	17	0	1
rplI	deaD	0.00957954	119	192	97	97
deaD	groEL	0.00956097	188	28	271	18
deaD	yhbH	0.00955116	112	104	183	106
yheS	rimJ	0.00953157	50	199	30	226
rpmB	rsmG	0.00952295	38	330	5	132
rplM	pnp	0.00952271	477	24	2	2
obgE	rsgA	0.00951158	25	276	6	198
rpsT	rpmI	0.00950669	403	69	22	11
rplR	rlmI	0.00941541	96	407	2	0
ychF	grpE	0.00938319	476	14	12	3
rlmI	rlmN	0.00937115	41	57	115	292
rnb	yceD	0.00929399	1	0	19	485
rel	rimO	0.00929367	20	358	1	126
groES	rimI	0.00929036	161	298	8	38
rlmN	rimO	0.00922419	12	144	9	340
rnt	rlmB	0.00922052	22	2	337	144
rlmA1	prmA	0.00916899	10	42	34	419
raiA	rsmH	0.00915111	7	2	487	9
rpsD	rimO	0.00915109	20	484	1	0
yceD	rlmH	0.00914423	10	10	113	372
rplA	rsmI	0.00912454	250	90	103	62
rpmJ	rluB	0.00909602	162	146	81	116
rplA	rsmE	0.0090947	61	279	46	119
pnp	rlmD	0.00909195	133	346	2	24
rplU	rpsN	0.00908128	395	95	15	0
rpmA	rluB	0.00906709	241	251	2	11
yqgF	rsmC	0.00905044	21	364	1	119
rpsU	rsuA	0.00903289	0	328	3	174
lepA	rsmB	0.00903096	82	380	2	41
rplS	ybeY	0.00902042	400	89	16	0
rsmA	rimL	0.00902042	16	400	0	89
rpmD	rsmC	0.009015	1	0	21	483
rsmC	armA	0.009015	1	21	0	483
rplK	rpmG	0.00899114	360	135	10	0
lepA	rlmG	0.00898634	1	461	2	41
rsuA	rsmG	0.00898634	2	1	41	461
hflX	rluD	0.00898116	57	12	404	32
yqgF	rsmE	0.00897748	91	294	16	104
rpmH	rplA	0.00895567	277	118	63	47
rpsO	rpmH	0.00893619	392	105	3	5
rlmB	rlmD	0.00892992	107	252	28	118
rpmE	ychF	0.00891698	475	12	15	3
rpsT	bipA	0.00891018	411	61	23	10
rplT	rpsN	0.0089023	402	88	8	7
rpsU	groEL	0.00889545	306	22	153	24
rluB	rlmN	0.00888962	88	155	68	194
rsmH	rlmH	0.00888401	123	371	0	11
rplS	rluB	0.00884024	240	249	3	13
rplA	rimI	0.00882707	126	214	43	122
ybeY	rimK	0.00882661	112	304	36	53
rplA	dnaK	0.00880247	334	6	155	10
rpsS	rplO	0.00878944	499	3	2	1
rsuA	rsmF	0.00878944	1	2	3	499
rplQ	rnt	0.00876085	23	481	1	0
rpmA	rlmB	0.00874665	354	138	5	8
rplS	rlmN	0.00871453	155	334	1	15
rplY	rplI	0.00869718	305	182	6	12
rbfA	rsmF	0.00869633	4	233	0	268
rpmA	rpmC	0.0086905	388	104	13	0
rnt	tsaC	0.00867297	12	12	357	124
rpsN	ybeY	0.00861948	330	80	86	9
rpsN	rluB	0.00861311	208	202	35	60
rpsS	groEL	0.0086107	458	44	1	2
rpsS	groES	0.0086107	458	44	1	2
rpsF	rpsU	0.00859586	316	161	12	16
rpsT	yqgF	0.00858467	366	106	19	14
rplE	pnp	0.00852748	479	25	0	1
ychF	rsmD	0.00849491	68	422	6	9
rplK	rplA	0.00849253	337	158	3	7
dnaK	rsmB	0.00846359	84	405	0	16
dnaJ	rsmB	0.00846359	84	405	0	16
rpmF	lepA	0.00844937	332	23	130	20
rpmF	rsmG	0.00844937	23	332	20	130
rpmH	yheS	0.00844699	206	189	43	67
rnr	rlmI	0.00844333	24	57	74	350
rlmA1	rlmD	0.00843972	7	45	128	325
rplI	rlmH	0.00843334	87	224	36	158
rplI	rimK	0.00841292	79	232	69	125
rpsO	rpsR	0.00841158	462	35	5	3
bipA	rnr	0.00841045	76	358	5	66
rsmF	rluB	0.00840822	4	0	239	262
rpmE	dnaJ	0.00839109	474	13	15	3
rsuA	rlmE	0.00837469	2	1	46	456
rnr	yhbH	0.0083729	57	24	238	186
rsmA	rlmE	0.00837285	45	371	3	86
rpmI	der	0.00833712	171	254	21	59
deaD	yqgF	0.00833397	176	40	209	80
rplM	rlmI	0.00833311	95	406	3	1
rplW	der	0.00832998	189	313	3	0
rsmH	rlmB	0.00832349	355	139	4	7
rsmB	rimO	0.00832341	8	76	13	408
rbfA	deaD	0.00832262	88	149	128	140
rpmE	rpmJ	0.00832204	302	185	6	12
rsmG	rlmB	0.00831385	37	6	322	140
rpmC	rsmA	0.00831363	339	62	77	27
rsgA	rbfA	0.00830164	21	10	216	258
rpmI	rlmD	0.00829657	122	303	13	67
rpmC	rpsR	0.00829102	377	24	90	14
rnr	rimI	0.00828948	18	63	151	273
ysxC	groEL	0.00828305	56	12	403	34
ysxC	groES	0.00828305	56	12	403	34
rpsS	rplI	0.00824047	311	191	0	3
rplW	rplI	0.00824047	311	191	0	3
obgE	rhlE	0.00822813	108	193	95	109
rpsT	rlmA1	0.00821585	44	428	8	25
rpmC	rbfA	0.00821416	199	202	38	66
rsmI	rlmI	0.00821337	78	275	20	132
rplO	rpsT	0.00819594	470	31	2	2
lepA	rlmI	0.0081784	95	367	3	40
rsmI	tsaC	0.00814646	269	84	100	52
rpsN	rsmD	0.00813858	67	343	7	88
ychF	yheS	0.00813262	246	244	3	12
rpmA	rlmI	0.00812986	98	394	0	13
rpsI	yheS	0.0081272	245	256	4	0
rplM	yheS	0.0081272	245	256	4	0
rpmI	tlyA	0.00811088	66	359	5	75
rpsS	rpmJ	0.00810793	308	194	0	3
rplX	rpmJ	0.00810793	308	194	0	3
rpmJ	rluF	0.00810793	0	308	3	194
ybcJ	rlmH	0.00810518	2	0	121	382
rsmJ	rlmH	0.00810518	2	0	121	382
rplI	rlmA1	0.00809769	24	287	28	166
der	rsmI	0.00808377	146	46	207	106
rplD	rbgA	0.00807904	4	498	1	2
rplW	rbgA	0.00807904	4	498	1	2
rplW	rnc	0.00807904	498	4	2	1
rpmI	rlmN	0.00806662	140	285	16	64
rplE	rsgA	0.00801592	30	474	1	0
rsgA	fau-1	0.00801592	1	30	0	474
rpmJ	ybeY	0.00801322	244	64	172	25
rpmA	yqgF	0.00800315	379	113	6	7
rlmH	rimO	0.00799076	10	113	11	371
rpsL	rimK	0.00795713	144	356	4	1
rpsN	tsaC	0.00794689	309	101	60	35
rplY	bipA	0.00794516	416	71	18	0
rpsU	rsmB	0.00793969	45	283	39	138
rplA	bipA	0.00790474	301	39	133	32
rpsR	groEL	0.00785959	429	38	30	8
rpsR	groES	0.00785959	429	38	30	8
rpsF	rplA	0.00785559	327	150	13	15
rplW	rhlE	0.00784885	200	302	3	0
rpsI	prmB	0.00783584	3	498	1	3
rpsD	rpsT	0.00783445	472	32	0	1
rimI	rimJ	0.00782574	36	133	44	292
rsmI	rlmB	0.00781171	262	91	97	55
rplW	obgE	0.00780642	301	201	0	3
ysxC	deaD	0.00779159	38	30	178	259
rpmH	rpsU	0.00777081	267	128	61	49
rpsP	rimM	0.00775285	1	495	1	8
yhbH	rimJ	0.0077372	56	239	24	186
rpmG	rlmH	0.00773686	80	290	43	92
rel	rlmI	0.0077223	82	296	16	111
yqgF	yceD	0.00771711	19	366	1	119
rlmA1	rlmE	0.00771248	1	51	47	406
rpmE	rpmC	0.00771047	391	96	10	8
rbfA	rimL	0.00770707	12	225	4	264
rpmE	hflX	0.0077037	69	418	0	18
hflX	tsaC	0.00768191	58	11	311	125
rpsP	rhlE	0.00768038	196	300	7	2
rpmB	yheS	0.00767265	193	175	56	81
rlmB	rimL	0.00766743	15	344	1	145
rplI	obgE	0.00766428	173	138	128	66
rsgA	rnr	0.00765998	10	21	71	403
der	rsgA	0.0076545	6	186	25	288
der	dnaK	0.00764177	190	2	299	14
rsmE	rimI	0.00762505	26	81	143	255
rplU	rnr	0.00761594	81	409	0	15
ychF	rnr	0.00761594	81	409	0	15
rpsT	grpE	0.00759851	459	13	29	4
rpmA	rlmN	0.00759734	148	344	8	5
rsmE	rsmH	0.00757606	107	0	387	11
rbfA	ybeY	0.00757092	205	32	211	57
rsmJ	rlmD	0.00756912	2	0	133	370
rplA	ycaO	0.00755816	8	332	11	154
rpsR	yheS	0.00755531	237	230	12	26
rplK	rpsT	0.00754703	465	30	7	3
rplO	rluB	0.00754105	243	258	0	4
obgE	rsmE	0.00753756	74	227	33	171
rsgA	yhbH	0.00752915	24	7	271	203
rpsF	prmA	0.00751224	44	433	0	28
rpmJ	rsmG	0.00747778	33	275	10	187
rpmJ	rlmA1	0.00746464	24	284	28	169
rpmF	rimO	0.00745126	19	336	2	148
rplO	rpsR	0.00742716	465	36	2	2
groEL	yheS	0.00741817	219	240	30	16
deaD	groES	0.00739648	189	27	270	19
rplU	rpsP	0.00738769	483	7	13	2
rplA	obgE	0.0073455	191	149	110	55
rpmB	rlmB	0.00731786	272	96	87	50
deaD	rluF	0.00731301	3	213	0	289
rpmA	rsmA	0.00730445	403	89	13	0
obgE	tsaC	0.00727025	209	92	160	44
rbgA	rimJ	0.00726867	3	2	77	423
raiA	rlmH	0.00725183	0	9	123	373
deaD	yheS	0.00723138	119	97	130	159
rsmD	prmA	0.00722349	2	72	42	389
rnr	ycaO	0.00721518	7	74	12	412
rpmG	rsmB	0.00721164	53	317	31	104
rpsU	rlmI	0.00721141	54	274	44	133
rsgA	rel	0.00720904	28	3	350	124
rpsF	rsmE	0.0071986	96	381	11	17
deaD	grpE	0.00718758	213	3	275	14
bipA	grpE	0.00717883	423	11	65	6
rsmE	rsmI	0.00716062	84	23	269	129
rplO	rbgA	0.00713117	4	497	1	3
rpsP	yhbH	0.00712511	293	203	2	7
rpsT	rpmJ	0.0070917	294	178	14	19
rplI	der	0.00708733	130	181	62	132
rsmD	tsaC	0.00706972	46	28	323	108
rplC	rsmG	0.00706802	42	462	1	0
rpsE	rsmG	0.00706802	42	462	1	0
lepA	rlmF	0.00706802	0	462	1	42
rpmB	rlmD	0.00705556	108	260	27	110
pnp	rimK	0.00704923	145	334	3	23
yqgF	rsmH	0.00704025	380	5	114	6
grpE	yheS	0.00703914	245	243	4	13
yqgF	rsmI	0.00703408	279	106	74	46
rpsP	dnaK	0.00703401	482	14	7	2
rpsR	rlmN	0.00703233	150	317	6	32
rnt	rlmE	0.00702486	0	24	48	433
rpmJ	yheS	0.0070203	164	144	85	112
groEL	tsaC	0.00701918	342	117	27	19
rpsC	rluD	0.00700158	461	43	0	1
aviRa	prmA	0.00700158	1	0	43	461
rimK	tsaC	0.00699301	118	30	251	106
rpmH	der	0.00698728	160	235	32	78
der	rsmH	0.00697927	191	1	303	10
rplY	rbfA	0.00697855	233	254	4	14
rpsG	rplI	0.00696894	306	194	5	0
rpmF	rsmJ	0.00696286	0	355	2	148
pnp	prmA	0.00696049	44	435	0	26
rplJ	groES	0.00696048	454	43	5	3
ybeY	pnp	0.00695749	391	25	88	1
dnaK	rsmI	0.00695138	346	143	7	9
dnaJ	rsmI	0.00695138	346	143	7	9
rplI	ycaO	0.00691182	16	295	3	191
rplT	rsmD	0.00690164	74	416	0	15
rplR	rsmI	0.00688667	353	150	0	2
rsmI	rsmJ	0.00688667	0	353	2	150
rplK	rsmE	0.00687948	107	388	0	10
rpsR	rnj	0.00687618	455	12	34	4
rpsU	ysxC	0.00687478	36	292	32	145
lepA	rsmD	0.00687339	72	390	2	41
rplE	groEL	0.00687316	459	45	0	1
rplE	groES	0.00687316	459	45	0	1
groEL	ermC	0.00687316	0	459	1	45
groES	ermC	0.00687316	0	459	1	45
rplS	hflX	0.00683269	69	420	0	16
bipA	yhbH	0.00682332	262	172	33	38
rpmJ	rel	0.00681895	241	67	137	60
rpmJ	rsmB	0.00681879	60	248	24	173
rpmC	rpmI	0.00681276	345	56	80	24
rlmH	tsaC	0.0068095	99	24	270	112
rpsU	groES	0.006805	305	23	154	23
groES	rlmN	0.0067982	148	311	8	38
pnp	rlmB	0.00678764	336	143	23	3
rpsA	rplU	0.00678752	482	13	8	2
rnr	rlmD	0.00676877	14	67	121	303
rplT	rpmB	0.00676596	361	129	7	8
rsmG	prmB	0.00676443	2	41	2	460
rplC	rlmE	0.00675026	47	457	1	0
rpsE	rlmE	0.00675026	47	457	1	0
obgE	rel	0.00674882	215	86	163	41
yheS	rsmH	0.00674373	247	2	247	9
rplB	rlmN	0.00673729	154	349	2	0
rimM	rlmN	0.00673729	2	0	154	349
ybcJ	rlmN	0.00673729	2	0	154	349
rluE	rlmN	0.00673729	2	0	154	349
rnj	rel	0.00673192	370	119	8	8
rplO	yqgF	0.00673184	384	117	1	3
rplA	rluD	0.00672772	317	23	144	21
rplS	ysxC	0.006726	68	421	0	16
rplU	rpmH	0.00672564	387	103	8	7
rplT	rpmH	0.00672564	387	103	8	7
rpmF	yceD	0.00670322	18	337	2	148
rpsF	ysxC	0.00670036	60	417	8	20
rpmC	yhbH	0.00669847	244	157	51	53
rpmG	tsaC	0.00669435	261	109	108	27
rne	rel	0.00668173	8	0	370	127
rplB	rpmA	0.00667335	491	12	1	1
rpsH	rpmA	0.00667335	491	12	1	1
rpmA	rimP	0.00667335	1	491	1	12
rpmJ	rlmN	0.00666171	106	202	50	147
rpmA	rplA	0.00665829	335	157	5	8
rpsO	rpsB	0.00665037	495	2	7	1
rpsO	rluA	0.00665037	2	495	1	7
rpsO	rlmG	0.00665037	2	495	1	7
rplO	rluD	0.00664237	459	42	2	2
rpmH	rluB	0.00660925	200	195	43	67
rimJ	tsaC	0.00660662	66	14	303	122
obgE	rlmN	0.00658693	82	219	74	130
rpmA	rnr	0.00658584	81	411	0	13
rsmG	rlmI	0.00657824	14	29	84	378
rlmE	tsaC	0.00657387	41	7	328	129
rplS	rpmG	0.00657133	355	134	15	1
rplS	rlmD	0.00657133	134	355	1	15
dnaJ	rlmD	0.00657133	134	355	1	15
rplI	era	0.00656786	51	260	47	147
der	rne	0.00656455	6	186	2	311
rpsT	der	0.00654661	185	287	7	26
obgE	rimO	0.00652279	17	284	4	200
rplE	rlmA1	0.00651927	51	453	1	0
rpsD	rlmA1	0.00651927	51	453	1	0
groEL	rsmB	0.00651713	81	378	3	43
groES	rsmB	0.00651713	81	378	3	43
rbfA	rluB	0.00651364	126	111	117	151
rpsB	rbfA	0.00651251	234	268	3	0
rbfA	rluF	0.00651251	3	234	0	268
rne	rlmD	0.00651163	5	3	130	367
rpsA	rpsR	0.00649813	460	35	7	3
rpsB	ysxC	0.00647672	66	436	2	1
ysxC	rsuA	0.00647672	2	66	1	436
rpsU	ybeY	0.00645979	279	49	137	40
rlmB	rlmI	0.0064451	78	281	20	126
rplJ	tsaC	0.00642751	366	131	3	5
rplI	rpmB	0.00642621	237	74	131	63
rplR	rplA	0.0064148	340	163	0	2
rplO	deaD	0.006412	216	285	0	4
lepA	ybeY	0.00638819	376	86	40	3
rpmE	bipA	0.00638768	422	65	12	6
deaD	rsmD	0.00637065	40	176	34	255
era	rsgA	0.00636403	2	96	29	378
pnp	yheS	0.00636145	231	248	18	8
rpsU	rimO	0.0063474	9	319	12	165
rplJ	rsmA	0.0063446	412	85	4	4
rplA	raiA	0.00632192	3	337	6	159
rsuA	rluB	0.00629689	3	0	240	262
rpmE	rpmB	0.0062891	359	128	9	9
rsfS	rimI	0.00627711	2	0	167	336
ybcJ	rimI	0.00627711	2	0	167	336
rluE	rimI	0.00627711	2	0	167	336
era	groEL	0.00627421	94	4	365	42
rplI	ybeY	0.0062707	265	46	151	43
rplU	rsmJ	0.00626079	1	489	1	14
bipA	rsmG	0.00625958	41	393	2	69
rnt	rsmG	0.00625859	0	24	43	438
rplJ	yqgF	0.00625791	377	120	8	0
rplL	yqgF	0.00625791	377	120	8	0
yqgF	rne	0.00625791	8	377	0	120
bipA	rsgA	0.00624711	30	404	1	70
rsuA	tlyA	0.00624613	2	1	69	433
tlyA	rlmG	0.00624613	2	69	1	433
pnp	rsmB	0.00624378	83	396	1	25
yqgF	rlmN	0.00624324	128	257	28	92
era	rlmN	0.00623936	39	59	117	290
rplK	rlmI	0.00623259	98	397	0	10
rpsP	rsmE	0.00618449	107	389	0	9
rnt	rlmH	0.00618372	2	22	121	360
bipA	rsmA	0.00618328	364	70	52	19
rpmB	rsmD	0.00617506	61	307	13	124
groEL	rsmC	0.00614423	22	437	0	46
rpsG	rpsU	0.00612903	327	173	1	4
deaD	dnaK	0.00612483	213	3	276	13
rpmI	yheS	0.00610301	218	207	31	49
yceD	rlmE	0.00610133	5	15	43	442
rpmA	yhbH	0.00610095	284	208	11	2
rsmA	rimJ	0.00609897	72	344	8	81
yqgF	raiA	0.00609576	4	381	5	115
pnp	rsmE	0.00608856	97	382	10	16
rlmE	rlmI	0.00608849	15	33	83	374
yheS	rsuA	0.00608655	3	246	0	256
rpsH	rimL	0.00607603	15	488	1	1
rimM	dnaK	0.00607603	1	1	488	15
rbfA	yceD	0.00605343	5	232	15	253
rpsT	rpsN	0.00605332	388	84	22	11
ybeY	rel	0.00604618	304	112	74	15
ybeY	rnt	0.00603371	23	393	1	88
rpmF	rel	0.00603171	275	80	103	47
rplD	rsmD	0.00602618	72	430	2	1
rpsP	rpmC	0.0059892	392	104	9	0
rpmF	ycaO	0.00597366	17	338	2	148
ysxC	rluD	0.00596888	66	2	395	42
rpmI	rpmG	0.0059678	319	106	51	29
hflX	ysxC	0.00596525	15	54	53	383
rpsF	groEL	0.0059503	437	40	22	6
rpsF	groES	0.0059503	437	40	22	6
obgE	rsmF	0.00594392	4	297	0	204
rpmI	rsmE	0.00589484	83	342	24	56
rnc	rimI	0.00585589	169	331	0	5
rpmE	rpsN	0.00584909	399	88	11	7
rplD	yheS	0.00584752	249	253	0	3
dnaJ	yheS	0.00584363	245	244	4	12
rplY	rlmN	0.00583624	154	333	2	16
rpmE	rlmN	0.00583624	154	333	2	16
rbfA	rsmH	0.00582857	235	2	259	9
rpmG	rsmF	0.00582397	1	369	3	132
rsmF	rlmD	0.00582397	3	1	132	369
yqgF	rnt	0.00581965	22	363	2	118
rplK	rplY	0.00581814	479	16	8	2
rplM	tsaC	0.00576775	368	133	1	3
rpmJ	rlmD	0.0057677	92	216	43	154
rnr	rsmI	0.00575401	64	17	289	135
rplJ	rpsN	0.00574919	406	91	4	4
rplL	rpsN	0.00574919	406	91	4	4
era	rnc	0.00574703	95	3	405	2
rplY	rsmJ	0.00574094	1	486	1	17
rplD	rsmH	0.00572276	492	10	2	1
rsmH	rlmG	0.00572276	2	492	1	10
rplM	rplJ	0.00571979	494	7	3	1
rplM	rplL	0.00571979	494	7	3	1
rplO	rpmB	0.00571202	367	134	1	3
rpmA	tlyA	0.00570671	71	421	0	13
rplC	hflX	0.00570434	68	436	1	0
rpmE	rlmA1	0.00569584	52	435	0	18
rpmI	pnp	0.00568787	400	25	79	1
rpmJ	rsmF	0.00567947	4	304	0	197
rpmJ	prmB	0.00567947	4	304	0	197
lepA	ysxC	0.00566245	66	396	2	41
yqgF	rlmI	0.0056583	82	303	16	104
rpmH	hflX	0.00565799	60	335	9	101
rpmF	der	0.005656	125	230	67	83
rpsS	rluB	0.00564781	243	259	0	3
rplD	rluB	0.00564781	243	259	0	3
rpsB	rluB	0.00564781	243	259	0	3
ychF	yhbH	0.00564017	290	200	5	10
rpsC	bipA	0.00562212	434	70	0	1
rplQ	bipA	0.00562212	434	70	0	1
bipA	dbpA	0.00562212	0	434	1	70
bipA	rlmF	0.00562212	0	434	1	70
tlyA	ermC	0.00562212	1	70	0	434
rplX	rpmI	0.00561494	424	78	1	2
rplD	rpmI	0.00561494	424	78	1	2
rplK	lepA	0.0056142	455	40	7	3
yceD	rimK	0.00561213	10	10	138	347
rpsF	rsmD	0.00561153	73	404	1	27
era	raiA	0.00560302	0	98	9	398
raiA	rlmI	0.00560302	0	9	98	398
rluD	rimO	0.00559164	21	440	0	44
rplB	ycaO	0.00558803	18	485	1	1
rnj	yhbH	0.00558732	282	207	13	3
yhbH	rimL	0.00558732	13	282	3	207
rlmB	ycaO	0.0055716	17	342	2	144
rpsA	rsmI	0.00556909	349	146	4	6
rplM	rplI	0.00556798	307	194	4	0
rplI	rsmF	0.00556798	4	307	0	194
dnaJ	rluD	0.00556223	449	40	12	4
rnr	rsmH	0.00556032	81	0	413	11
rpsO	rnt	0.00555966	22	475	2	6
rpsR	rluD	0.00555282	430	37	31	7
rpsB	rnr	0.0055498	79	423	2	1
rnr	rsuA	0.0055498	2	79	1	423
rpmA	rhlE	0.0055447	201	291	2	11
der	rng	0.00554399	2	190	0	313
der	rsmJ	0.00554399	2	190	0	313
rpsU	rlmA1	0.00553913	40	288	12	165
rplA	dnaJ	0.00553708	333	7	156	9
rpmA	hflX	0.00553336	69	423	0	13
rsmD	ermC	0.00550307	1	73	0	431
rluD	rlmI	0.00550009	94	367	4	40
rne	rsmE	0.00549108	0	8	107	390
rplI	rsmJ	0.00548447	0	311	2	192
rplJ	rimK	0.0054824	143	354	5	3
lepA	rlmE	0.00547399	47	415	1	42
rpmA	rpsT	0.00547337	462	30	10	3
rne	rlmI	0.00547067	4	4	94	403
rplI	rimO	0.00546993	17	294	4	190
rpmB	deaD	0.00544721	167	201	49	88
rng	yceD	0.00544349	1	1	19	484
dnaJ	rlmH	0.00544253	122	367	1	15
rplI	rluD	0.00543471	290	21	171	23
rpmG	pnp	0.00541785	347	23	132	3
rpmB	rel	0.00539066	284	84	94	43
rpsT	rplI	0.00537689	296	176	15	18
grpE	rlmA1	0.00537361	52	436	0	17
rplU	rpmA	0.00536743	479	11	13	2
rsuA	rsmB	0.00535976	2	1	82	420
rplU	rpsU	0.00532571	315	175	13	2
yceD	rluD	0.00531965	20	0	441	44
rplJ	rpmC	0.00531771	393	104	8	0
rplL	rpmC	0.00531771	393	104	8	0
rpsL	lepA	0.00531602	459	41	3	2
rsgA	rimK	0.00531516	14	17	134	340
yhbH	ycaO	0.00531218	15	280	4	206
rnj	rluB	0.00531145	239	250	4	12
dnaJ	rluB	0.00531145	239	250	4	12
rnc	rlmN	0.00530965	156	344	0	5
rng	rimO	0.00530649	1	1	20	483
hflX	rlmA1	0.00530065	3	66	49	387
rbfA	ycaO	0.0053005	13	224	6	262
rplA	groES	0.00528028	315	25	144	21
rplQ	rpmI	0.00527888	425	79	0	1
rplQ	rimJ	0.00527888	79	425	1	0
rpsD	rpmI	0.00527888	425	79	0	1
rpsM	rimJ	0.00527888	79	425	1	0
rpmI	rlmF	0.00527888	0	425	1	79
rluC	rimJ	0.00527888	1	0	79	425
ermC	rimJ	0.00527888	1	0	79	425
rpsF	ybeY	0.00527199	397	80	19	9
rpsT	yheS	0.0052489	238	234	11	22
rpsS	rpmA	0.00524757	490	12	2	1
rplW	rpmA	0.00524757	490	12	2	1
rplE	rnr	0.00524317	80	424	1	0
rplQ	rnr	0.00524317	80	424	1	0
rpmD	rnr	0.00524317	1	0	80	424
rnr	fau-1	0.00524317	1	80	0	424
rnr	aviRa	0.00524317	1	80	0	424
rpsU	rlmH	0.00523486	71	257	52	125
rplO	rlmB	0.00523169	358	143	1	3
rsmE	rlmA1	0.00523091	6	101	46	352
rimM	rhlE	0.00522405	2	0	201	302
rhlE	ybcJ	0.00522405	2	201	0	302
rplI	rnc	0.00522185	310	1	190	4
rpsG	prmA	0.00520018	42	458	2	3
rpsH	obgE	0.00519584	301	202	0	2
obgE	rimP	0.00519584	0	301	2	202
obgE	rluE	0.00519584	0	301	2	202
rplL	rsmI	0.00519196	350	147	3	5
rnj	groEL	0.00518128	447	42	12	4
rnj	groES	0.00518128	447	42	12	4
groEL	dnaJ	0.00518128	447	12	42	4
groES	dnaJ	0.00518128	447	12	42	4
rsmC	rluE	0.00517631	1	21	1	482
lepA	rlmN	0.0051746	148	314	8	35
yqgF	rimL	0.00517141	15	370	1	119
yqgF	groEL	0.00516498	345	40	114	6
ysxC	rluB	0.00516326	40	28	203	234
hflX	rsmA	0.0051581	51	18	365	71
rplJ	pnp	0.00515484	473	24	6	2
rplL	pnp	0.00515484	473	24	6	2
ybeY	yheS	0.00515252	197	219	52	37
rplC	rsmB	0.00513864	83	421	1	0
rpsE	rsmB	0.00513864	83	421	1	0
rpsM	rsmB	0.00513864	83	421	1	0
rsmB	ermC	0.00513864	1	83	0	421
rpmH	rlmN	0.00513844	130	265	26	84
rplY	rlmH	0.0051378	115	372	8	10
rbfA	rlmA1	0.00513724	18	219	34	234
ysxC	rlmH	0.0051322	23	45	100	337
rpmC	rpmB	0.00511381	300	101	68	36
rplU	deaD	0.00510788	213	277	3	12
groES	tsaC	0.00510388	341	118	28	18
rplY	rsmE	0.00510182	106	381	1	17
rbfA	rlmN	0.00509237	83	154	73	195
rpsI	rpsA	0.00507833	492	9	3	1
rpsA	prmB	0.00507833	3	492	1	9
der	rimJ	0.00507534	38	154	42	271
bipA	hflX	0.00506821	64	370	5	66
rpsL	rpmF	0.00506442	350	150	5	0
rpmF	rbgA	0.00506442	5	350	0	150
rpsN	ycaO	0.00506036	12	398	7	88
rsmA	rlmG	0.00505969	1	415	2	87
rpmC	rimO	0.00505694	13	388	8	96
dnaK	rlmA1	0.00505207	52	437	0	16
rpsA	rnr	0.00504927	81	414	0	10
rpsR	rlmA1	0.00504601	51	416	1	37
rsgA	rsmA	0.00504133	29	2	387	87
rpsG	rpsO	0.00503819	493	7	4	1
rpsG	rplJ	0.00503819	493	7	4	1
rpsG	rplL	0.00503819	493	7	4	1
rpsO	rpsL	0.00503819	493	4	7	1
rpsL	rplJ	0.00503819	493	7	4	1
rpsL	rplL	0.00503819	493	7	4	1
rpmA	dnaK	0.00503753	478	14	11	2
rpmA	dnaJ	0.00503753	478	14	11	2
rpsP	ybeY	0.00503442	407	89	9	0
ybeY	raiA	0.00503442	9	407	0	89
rpsF	era	0.00503351	96	381	2	26
rpsI	rpmF	0.00502971	354	147	1	3
bipA	rsmH	0.00499584	427	7	67	4
rpmB	rbfA	0.00499297	182	186	55	82
rbgA	groEL	0.00497777	3	2	456	44
rbgA	groES	0.00497777	3	2	456	44
rnc	groEL	0.00497777	456	44	3	2
rpmI	hflX	0.00497281	63	362	6	74
rplC	ybeY	0.0049725	416	88	0	1
rpsE	ybeY	0.0049725	416	88	0	1
ybeY	ermC	0.0049725	0	416	1	88
rsmD	rluB	0.00495826	43	31	200	231
rplY	deaD	0.00495247	212	275	4	14
rpmG	ybeY	0.00495099	312	58	104	31
rsmG	ycaO	0.00492814	0	43	19	443
rpsG	rpmH	0.00491386	393	107	2	3
rpmF	rlmE	0.00491306	28	327	20	130
rpsA	rpmI	0.00491207	419	76	6	4
der	rsmE	0.00489827	49	143	58	255
rpmB	lepA	0.0048764	342	26	120	17
rpmC	era	0.00486946	71	330	27	77
rplR	deaD	0.00486769	214	289	2	0
rpsH	deaD	0.00486769	214	289	2	0
rsmI	rlmH	0.00485096	94	259	29	123
rpsS	rplT	0.00484668	488	14	2	1
rplD	rplU	0.00484668	488	14	2	1
rpsJ	rplT	0.00484668	488	14	2	1
rplA	rlmB	0.00484305	233	107	126	39
rpsP	rlmD	0.00483593	130	366	5	4
rsmH	tlyA	0.00481822	71	423	0	11
rsmG	rimK	0.00480862	18	25	130	332
era	rnr	0.0048051	10	88	71	336
rplK	rsmC	0.00479972	20	475	2	8
rplK	yhbH	0.00479913	292	203	3	7
rhlE	rnc	0.00478238	199	4	301	1
ysxC	rsmG	0.00477089	10	58	33	404
rpmB	rlmN	0.00476498	122	246	34	103
rpmI	rsmG	0.00474835	40	385	3	77
lepA	rimJ	0.00474835	77	385	3	40
rsmF	rlmN	0.004739	3	1	153	348
rpmJ	rlmE	0.00473571	35	273	13	184
rpsG	obgE	0.00473516	300	200	1	4
obgE	rbgA	0.00473516	1	300	4	200
rpmA	grpE	0.00473333	477	15	11	2
rplX	rpsN	0.00472437	409	93	1	2
rpsN	rluF	0.00472437	1	409	2	93
raiA	rsmB	0.00472388	0	9	84	412
rpmA	der	0.00471976	190	302	2	11
rplU	yheS	0.00471365	245	245	4	11
rne	yhbH	0.00471024	7	1	288	209
rpsP	rbgA	0.00470326	4	492	1	8
rsmA	rimO	0.00469818	20	396	1	88
rplC	rlmI	0.00469581	97	407	1	0
rpsD	era	0.00469581	97	407	1	0
rpsD	rlmI	0.00469581	97	407	1	0
rpsM	era	0.00469581	97	407	1	0
era	rluC	0.00469581	1	97	0	407
rluC	rlmI	0.00469581	1	0	97	407
groEL	rlmN	0.00469201	147	312	9	37
rpmJ	rlmB	0.00469042	228	80	131	66
der	rimO	0.00468458	12	180	9	304
rpsP	rpmB	0.00468418	364	132	4	5
rpsF	grpE	0.00468099	463	14	25	3
rpmF	rsmB	0.00467922	52	303	32	118
rimI	prmB	0.00467893	0	169	4	332
rplS	obgE	0.00467742	295	194	6	10
obgE	rnj	0.00467742	295	6	194	10
rpsJ	dnaK	0.00466778	487	15	2	1
rluA	rimL	0.00466778	1	2	15	487
rplY	rsmG	0.00466378	43	444	0	18
groEL	grpE	0.00464464	446	13	42	4
rnj	rlmE	0.00464299	48	441	0	16
dnaK	rlmE	0.00464299	48	441	0	16
dnaJ	rlmE	0.00464299	48	441	0	16
dnaJ	rlmB	0.00463966	351	138	8	8
rlmH	rimJ	0.00463864	26	97	54	328
rpsT	rnr	0.00462595	79	393	2	31
rpsJ	yhbH	0.00462556	292	210	3	0
rlmN	prmA	0.00462248	19	137	25	324
rplY	rsmI	0.00461428	344	143	9	9
rpmH	rnt	0.00460481	15	380	9	101
obgE	groEL	0.0046041	268	33	191	13
obgE	groES	0.0046041	268	33	191	13
ysxC	rsmH	0.00459896	68	0	426	11
rpmE	rluB	0.0045944	238	249	5	13
rpmB	rlmE	0.00459124	40	328	8	129
tlyA	rlmE	0.00459088	3	68	45	389
rpmI	rsmB	0.00458581	65	360	19	61
rpsR	rsmA	0.00458337	389	78	27	11
rplS	bipA	0.00458067	423	66	11	5
rplI	rlmI	0.0045784	68	243	30	164
rpsB	rlmI	0.00456587	96	406	2	1
yqgF	rnj	0.00455483	376	9	113	7
rpsT	prmA	0.0045426	38	434	6	27
rpsP	rnr	0.00453934	81	415	0	9
rnr	raiA	0.00453934	0	81	9	415
rplE	rpmC	0.00452521	401	103	0	1
rpsD	rpmC	0.00452521	401	103	0	1
rpmC	rpmD	0.00452521	0	401	1	103
rpmC	rnb	0.00452521	0	401	1	103
rpmC	aviRa	0.00452521	0	401	1	103
rpmI	era	0.00452036	88	337	10	70
rpmB	rnt	0.00451861	21	347	3	134
rpmE	rluD	0.00451577	447	40	14	4
rbgA	tsaC	0.00450808	5	0	364	136
grpE	prmA	0.0045072	44	444	0	17
rpsJ	grpE	0.00450084	486	16	2	1
bipA	pnp	0.00448913	409	25	70	1
raiA	rimJ	0.00447812	0	9	80	416
rpsO	ybeY	0.00447008	408	89	8	0
rne	rsmA	0.00447008	8	0	408	89
rhlE	groEL	0.00446152	190	13	269	33
rpmH	deaD	0.00445505	177	218	39	71
rplU	rpsT	0.00445266	460	30	12	3
rpsT	ychF	0.00445266	460	12	30	3
rpsJ	obgE	0.00445212	298	204	3	0
obgE	rsuA	0.00445212	3	298	0	204
rplE	rsmE	0.00444358	106	398	1	0
rpsD	rsmE	0.00444358	106	398	1	0
rpsM	rsmE	0.00444358	106	398	1	0
rpmD	rsmE	0.00444358	1	0	106	398
rsmA	rimI	0.00443734	132	284	37	52
ybeY	rnr	0.00442458	72	344	9	80
rplX	rhlE	0.00442355	203	299	0	3
rpsJ	rhlE	0.00442355	203	299	0	3
lepA	rsmG	0.00442254	42	420	1	42
ysxC	prmB	0.00441427	2	66	2	435
ysxC	rhlE	0.00441326	34	34	169	268
rnt	yheS	0.00441265	16	8	233	248
rpsG	rplK	0.00440833	491	9	4	1
rplK	rpsL	0.00440833	491	4	9	1
ysxC	prmA	0.00440828	10	58	34	403
rpmI	rplA	0.00440402	293	132	47	33
rpmF	bipA	0.00439513	299	56	135	15
rbgA	rlmA1	0.00437567	2	3	50	450
rpsA	rnt	0.00437521	22	473	2	8
rluB	rimO	0.00437227	14	229	7	255
bipA	rsmB	0.00436509	77	357	7	64
rpsC	rpmH	0.00436421	395	109	0	1
rpmH	dbpA	0.00436421	0	395	1	109
rsgA	rsmB	0.00434977	2	29	82	392
rplT	rlmE	0.00434815	48	442	0	15
ychF	rlmE	0.00434815	48	442	0	15
rpsT	rsmC	0.00434607	22	450	0	33
rplX	rplY	0.00434444	485	17	2	1
rplX	rpmE	0.00434444	485	17	2	1
rpsB	rplY	0.00434444	485	17	2	1
rpsB	rpmE	0.00434444	485	17	2	1
rplB	rbfA	0.00433521	235	268	2	0
rplR	rbfA	0.00433521	235	268	2	0
rpsH	rbfA	0.00433521	235	268	2	0
rbfA	rimP	0.00433521	2	235	0	268
rbfA	rsfS	0.00433521	2	235	0	268
rbfA	rluE	0.00433521	2	235	0	268
rplL	rhlE	0.00433275	202	295	1	7
rplM	rplA	0.00432848	339	162	1	3
rpsA	rlmA1	0.00432783	49	446	3	7
rpmG	rbfA	0.00432675	165	205	72	63
rplT	rpmC	0.00432654	392	98	9	6
rplU	rplS	0.00432029	476	14	13	2
rplU	dnaK	0.00432029	476	14	13	2
ychF	dnaJ	0.00432029	476	14	13	2
rpsF	rpmH	0.00430864	377	100	18	10
rpmF	rlmA1	0.00430342	31	324	21	129
ybeY	yceD	0.00426846	19	397	1	88
rpsJ	rpmC	0.00426542	400	102	1	2
rsmI	rimO	0.00425419	18	335	3	149
rpsB	rpmJ	0.00425411	305	197	3	0
ychF	rluB	0.00425073	239	251	4	11
rplY	rlmI	0.00424446	97	390	1	17
rpsA	hflX	0.00424255	69	426	0	10
lepA	rlmA1	0.00423928	44	418	8	35
dnaK	prmA	0.00423754	44	445	0	16
dnaJ	prmA	0.00423754	44	445	0	16
rluD	rimL	0.00423754	16	445	0	44
hflX	rsmC	0.00423411	6	63	16	420
rpsH	rsgA	0.00423102	30	473	1	1
rsgA	rimM	0.00423102	1	30	1	473
rsgA	rluE	0.00423102	1	30	1	473
rpmB	hflX	0.00423003	56	312	13	124
rimK	prmA	0.00422792	18	130	26	331
rpmF	rluB	0.0042231	162	193	81	69
yqgF	rimO	0.00421515	19	366	2	118
rplW	ycaO	0.00419741	18	484	1	2
rluF	ycaO	0.00419741	1	2	18	484
rplJ	rsmB	0.00419438	84	413	0	8
rplL	rsmB	0.00419438	84	413	0	8
era	pnp	0.00419251	96	2	383	24
rimM	rluB	0.00419176	2	0	241	262
rsfS	rluB	0.00419176	2	0	241	262
rng	rluB	0.00419176	2	0	241	262
rsmJ	rluB	0.00419176	2	0	241	262
rpsA	ysxC	0.00417634	68	427	0	10
rpsB	rplI	0.00417063	308	194	3	0
rplI	rsuA	0.00417063	3	308	0	194
rplI	rluF	0.00417063	3	308	0	194
lepA	rsmE	0.00416805	102	360	5	38
rpsL	rel	0.00416154	373	127	5	0
rsmF	rimI	0.00415518	3	1	166	335
rpmH	yqgF	0.00415411	308	87	77	33
rlmA1	rimI	0.00415022	23	29	146	307
yhbH	rsmB	0.00414924	42	253	42	168
rpsL	rsmH	0.00414538	490	10	4	1
rnc	rsmH	0.00414538	490	10	4	1
rplS	rsmG	0.00413674	43	446	0	16
rnj	rsmG	0.00413674	43	446	0	16
dnaK	rsmG	0.00413674	43	446	0	16
dnaJ	rsmG	0.00413674	43	446	0	16
rsmG	rimL	0.00413674	0	43	16	446
rnc	rlmH	0.00413564	120	380	3	2
rpsO	hflX	0.00412722	66	431	3	5
rplJ	hflX	0.00412722	66	431	3	5
rplL	hflX	0.00412722	66	431	3	5
rpmI	rsmC	0.00412515	21	404	1	79
rpsB	rsmE	0.00412285	105	397	2	1
rplX	der	0.00411542	192	310	0	3
rpsB	der	0.00411542	192	310	0	3
der	rlmG	0.00411542	0	192	3	310
rpsC	yqgF	0.00411455	385	119	0	1
rpsD	yqgF	0.00411455	385	119	0	1
dbpA	yqgF	0.00411455	0	1	385	119
yqgF	armA	0.00411455	0	385	1	119
yqgF	rlmF	0.00411455	0	385	1	119
rplO	rsmI	0.00411161	349	152	4	0
rsmF	rsmI	0.00411161	4	0	349	152
rsmI	prmB	0.00411161	4	349	0	152
rplY	yhbH	0.0041106	288	199	7	11
rluB	rimL	0.00409897	11	232	5	257
groEL	rsmI	0.00409757	326	133	27	19
groES	rsmI	0.00409757	326	133	27	19
rpmA	rlmA1	0.00409161	52	440	0	13
rplS	rsmI	0.00408317	345	144	8	8
hflX	deaD	0.00408034	36	33	180	256
rpmJ	lepA	0.00406926	287	21	175	22
rpsT	rimP	0.00406165	1	471	1	32
pnp	rlmH	0.00406101	120	359	3	23
rimM	yheS	0.00405183	2	0	247	256
rsfS	yheS	0.00405183	2	0	247	256
rng	yheS	0.00405183	2	0	247	256
yheS	rsmJ	0.00405183	2	247	0	256
yheS	rluE	0.00405183	2	247	0	256
dnaJ	rsmE	0.00404939	106	383	1	15
rplE	rlmH	0.00404372	122	382	1	0
rpsE	rlmH	0.00404372	122	382	1	0
rpsM	rlmH	0.00404372	122	382	1	0
rnb	rlmH	0.00404372	1	0	122	382
rluC	rlmH	0.00404372	1	0	122	382
rlmH	ermC	0.00404372	1	122	0	382
rpsP	rlmB	0.0040434	355	141	4	5
rpmC	rsgA	0.00404078	28	373	3	101
rpmB	der	0.00403087	148	220	44	93
rne	rnr	0.00403054	0	8	81	416
rpmJ	yhbH	0.00402374	189	119	106	91
rpsT	dnaK	0.00401854	459	13	30	3
rpsT	dnaJ	0.00401854	459	13	30	3
rbfA	groEL	0.00401664	210	27	249	19
rplS	rnj	0.00400836	475	14	14	2
rplS	dnaJ	0.00400836	475	14	14	2
rnj	dnaK	0.00400836	475	14	14	2
rnj	dnaJ	0.00400836	475	14	14	2
ybeY	rlmN	0.00400502	135	281	21	68
rplJ	rpsT	0.00399772	466	31	6	2
rplL	rpsT	0.00399772	466	31	6	2
rpsN	rlmH	0.00399612	106	304	17	78
ybeY	prmA	0.00399581	40	376	4	85
yceD	rlmI	0.00399257	7	13	91	394
rpsS	rpmH	0.00398503	394	108	1	2
rplX	rpmH	0.00398503	394	108	1	2
rpsI	rimK	0.00398212	148	353	0	4
rplO	rimK	0.00398212	148	353	0	4
rplM	rimK	0.00398212	148	353	0	4
rsmF	rimK	0.00398212	0	4	148	353
rplJ	rpmI	0.00397619	417	80	8	0
rplJ	rimJ	0.00397619	80	417	0	8
rplL	rpmI	0.00397619	417	80	8	0
rplL	rimJ	0.00397619	80	417	0	8
rpmI	rne	0.00397619	8	417	0	80
rne	rimJ	0.00397619	0	8	80	417
rpsN	rlmE	0.00397319	43	367	5	90
rpsR	rlmD	0.00396864	129	338	6	32
rplU	prmA	0.00396847	44	446	0	15
rplO	rplT	0.00395683	487	14	3	1
rplM	rplT	0.00395683	487	14	3	1
rpsC	rel	0.00395192	378	126	0	1
rel	armA	0.00395192	0	378	1	126
rplY	obgE	0.00394489	287	200	14	4
rplJ	bipA	0.00394299	429	68	5	3
rplY	rpmG	0.00393594	354	133	16	2
rpmE	rlmD	0.00393594	133	354	2	16
rpsP	bipA	0.0039336	425	71	9	0
raiA	tlyA	0.0039336	0	9	71	425
rplD	rimO	0.00392769	20	482	1	2
rlmG	rimO	0.00392769	1	2	20	482
rsmF	rlmB	0.00391793	4	0	355	146
rpmC	rpmH	0.00391496	320	81	75	29
rpsL	yqgF	0.0038977	380	120	5	0
groES	yheS	0.00389115	221	238	28	18
rsgA	rimO	0.00388463	0	31	21	453
rplT	rsmG	0.00387407	43	447	0	15
ychF	rsmG	0.00387407	43	447	0	15
rplY	rlmD	0.00386549	127	360	8	10
dnaJ	rel	0.00386507	369	120	9	7
rpsT	rlmD	0.00385281	130	342	5	28
rsmA	ycaO	0.00384757	18	398	1	88
rpmC	rsmB	0.003832	61	340	23	81
rpmG	rel	0.00383028	270	100	108	27
rnt	tlyA	0.00382187	1	23	70	411
rlmI	rimJ	0.0038206	21	77	59	348
era	groES	0.00381635	93	5	366	41
hflX	raiA	0.00381415	0	69	9	427
rsmD	rlmN	0.00380958	17	57	139	292
rplX	rsmC	0.00380344	21	481	1	2
rsuA	rsmC	0.00380344	1	2	21	481
rsmC	rluF	0.00380344	1	21	2	481
rplS	rpmC	0.00380302	386	103	15	1
deaD	rsmA	0.00379311	171	45	245	44
rplY	rimI	0.00379277	166	321	3	15
rpsI	rnj	0.00378379	486	15	3	1
rpsF	rlmD	0.00378198	131	346	4	24
rplC	rpmG	0.00377674	370	134	0	1
rplC	rlmD	0.00377674	134	370	1	0
rplQ	rlmD	0.00377674	134	370	1	0
rpsE	rpmG	0.00377674	370	134	0	1
rpsE	rlmD	0.00377674	134	370	1	0
rpsD	rpmG	0.00377674	370	134	0	1
rpsD	rlmD	0.00377674	134	370	1	0
rpsM	rlmD	0.00377674	134	370	1	0
rpmG	dbpA	0.00377674	0	370	1	134
rpmG	rnb	0.00377674	0	370	1	134
rpmG	rluC	0.00377674	0	370	1	134
rlmD	ermC	0.00377674	1	134	0	370
yceD	rsmB	0.00377091	1	19	83	402
rpsR	rpsU	0.0037677	308	159	20	18
rplI	rpmH	0.00376551	236	75	159	35
rhlE	rlmN	0.00376473	71	132	85	217
rplS	rimK	0.00376371	146	343	2	14
dnaK	rimK	0.00376371	146	343	2	14
rpmA	rlmE	0.00376036	48	444	0	13
rplB	rluB	0.00375991	243	260	0	2
rplF	rluB	0.00375991	243	260	0	2
rplR	rluB	0.00375991	243	260	0	2
rplT	rpmE	0.00375849	474	16	13	2
rplE	tsaC	0.00375557	369	135	0	1
dbpA	tsaC	0.00375557	0	1	369	135
fau-1	tsaC	0.00375557	0	1	369	135
aviRa	tsaC	0.00375557	0	1	369	135
ysxC	raiA	0.00375463	0	68	9	428
rsmD	rsmG	0.00374804	3	71	40	391
rpmH	rluD	0.00374567	365	30	96	14
yqgF	pnp	0.00374523	362	23	117	3
der	ycaO	0.0037437	4	188	15	298
rpsT	ycaO	0.00374149	19	453	0	33
rpsD	rpmB	0.00373457	368	136	0	1
rpmB	dbpA	0.00373457	0	368	1	136
rpmB	armA	0.00373457	0	368	1	136
rpmB	rluC	0.00373457	0	368	1	136
rpmB	rlmF	0.00373457	0	368	1	136
era	bipA	0.00372942	89	9	345	62
rplS	grpE	0.00372217	474	15	14	2
rimI	tsaC	0.00371702	131	38	238	98
hflX	rimK	0.00371281	26	43	122	314
rpsS	rpsU	0.00371235	325	177	3	0
rplD	rpsU	0.00371235	325	177	3	0
rpsU	rluA	0.00371235	3	325	0	177
rplT	rlmN	0.00370147	154	336	2	13
rsmA	tsaC	0.00369925	298	118	71	18
rpsO	rplJ	0.00369627	490	7	7	1
rpsO	rplL	0.00369627	490	7	7	1
rplJ	rne	0.00369627	7	490	1	7
rplL	rne	0.00369627	7	490	1	7
rsgA	yceD	0.00369573	0	31	20	454
rpmA	rnc	0.00369351	488	4	12	1
rpmA	rpsU	0.00369022	317	175	11	2
rpsR	rsfS	0.00368327	1	466	1	37
rpsR	rng	0.00368327	1	466	1	37
rplA	groEL	0.00368213	314	26	145	20
rpsP	obgE	0.00367325	298	198	3	6
rpsF	rsmC	0.00366794	22	455	0	28
rplA	rlmA1	0.00366099	40	300	12	153
rpmF	rimI	0.00365618	111	244	58	92
rpsA	rpsF	0.00365104	469	26	8	2
rpmB	era	0.00363941	65	303	33	104
rpsR	rimL	0.00363604	16	451	0	38
rpmB	rsmF	0.00363341	4	364	0	137
rpmB	prmB	0.00363341	4	364	0	137
rpsI	rpmI	0.00363232	423	78	2	2
rbfA	rsmJ	0.00363005	0	237	2	266
rsmA	rimK	0.0036273	128	288	20	69
rpmB	rimK	0.00362001	115	253	33	104
rnj	rlmB	0.00361406	345	144	14	2
rplO	tsaC	0.00360223	365	136	4	0
rhlE	rsmH	0.00359679	201	2	293	9
rpmA	groES	0.00359584	446	46	13	0
rpsN	rpsU	0.00358243	273	137	55	40
rplM	rnr	0.00357393	79	422	2	2
rplX	rnt	0.00357305	23	479	1	2
rnt	rluF	0.00357305	1	23	2	479
rlmD	prmB	0.00357114	0	135	4	366
rpmG	deaD	0.00356905	166	204	50	85
rpsF	rluD	0.0035665	438	39	23	5
deaD	yceD	0.00356032	12	204	8	281
rpsR	ychF	0.00355903	455	12	35	3
rpsS	yqgF	0.00355685	384	118	1	2
rpsC	rlmB	0.00355215	359	145	0	1
rpsD	rlmB	0.00355215	359	145	0	1
dbpA	rlmB	0.00355215	0	1	359	145
cshB	rlmB	0.00355215	0	1	359	145
rplU	rsmE	0.00354279	106	384	1	14
ychF	rsmE	0.00354279	106	384	1	14
rplY	rpsT	0.00354082	454	33	18	0
bipA	prmA	0.00352977	41	393	3	68
tlyA	prmA	0.00352977	3	68	41	393
rpmH	ybeY	0.00352572	320	75	96	14
rpmH	rsmA	0.00352572	320	75	96	14
rpsA	rpsN	0.00352213	404	91	6	4
rplK	rpsN	0.00352213	404	91	6	4
ermC	rimK	0.00351315	1	0	147	357
bipA	rimJ	0.00351032	73	361	7	64
rpsS	rimI	0.00350488	169	333	0	3
rplX	rimI	0.00350488	169	333	0	3
rplW	rimI	0.00350488	169	333	0	3
rpsJ	rimI	0.00350488	169	333	0	3
rsuA	rimI	0.00350488	0	3	169	333
rluF	rimI	0.00350488	0	3	169	333
rplK	tsaC	0.00349753	364	131	5	5
bipA	rne	0.00349274	8	426	0	71
rpmI	dnaK	0.00348378	414	11	75	5
rpmI	dnaJ	0.00348378	414	11	75	5
rplC	rpmF	0.00347468	355	149	0	1
rplE	rpmF	0.00347468	355	149	0	1
rpsE	rpmF	0.00347468	355	149	0	1
rpmF	ermC	0.00347468	0	355	1	149
rplO	rpmE	0.00347221	484	17	3	1
deaD	rluD	0.00347099	202	14	259	30
obgE	yheS	0.00346895	157	144	92	112
rnc	tsaC	0.00346277	367	133	2	3
rpmE	dnaK	0.0034586	473	14	16	2
rpmC	rluB	0.00345476	200	201	43	61
rsmH	rlmA1	0.00345474	52	442	0	11
rhlE	yqgF	0.003449	162	41	223	79
obgE	rlmD	0.00344399	88	213	47	157
rpmF	yheS	0.00344116	183	172	66	84
hflX	yheS	0.00343879	40	29	209	227
rpmJ	era	0.00343872	53	255	45	152
rluA	rlmH	0.00343697	2	1	121	381
rpsC	rsmI	0.00343671	353	151	0	1
rsmI	armA	0.00343671	0	353	1	151
rsmI	rlmF	0.00343671	0	353	1	151
rsmI	ermC	0.00343671	0	353	1	151
rpmA	prmA	0.00343204	44	448	0	13
rpsP	rbfA	0.00343004	235	261	2	7
rpsR	rsmG	0.00342638	42	425	1	37
rpsG	rsmE	0.00342029	107	393	0	5
rpsL	rsmE	0.00342029	107	393	0	5
rbgA	rsmE	0.00342029	0	5	107	393
rpmE	rplA	0.00341943	331	156	9	9
rpmJ	prmA	0.00341781	22	286	22	175
groEL	rsmE	0.00341612	93	366	14	32
groES	rsmE	0.00341612	93	366	14	32
rel	prmA	0.00341581	37	341	7	120
rpsG	rpmB	0.00341483	366	134	2	3
rplW	rplA	0.003403	337	165	3	0
pnp	rsmC	0.00339872	22	457	0	26
rpmI	yceD	0.00338598	19	406	1	79
rsmB	ycaO	0.00338573	1	83	18	403
rplL	rpsP	0.0033788	489	8	7	1
rpsN	groEL	0.00336589	369	41	90	5
rpsJ	pnp	0.00336354	477	25	2	1
rpsB	pnp	0.00336354	477	25	2	1
pnp	rlmG	0.00336354	2	477	1	25
rpsC	rlmN	0.00336226	155	349	1	0
rpsE	rlmN	0.00336226	155	349	1	0
rpsD	rlmN	0.00336226	155	349	1	0
rnb	rlmN	0.00336226	1	0	155	349
lepA	rimP	0.00335646	1	461	1	42
rimP	rsmG	0.00335646	1	1	42	461
rng	rsmG	0.00335646	1	1	42	461
ybcJ	rsmG	0.00335646	1	1	42	461
rpmJ	yqgF	0.00335536	242	66	143	54
rpmA	rsmG	0.00335041	43	449	0	13
rplI	rsgA	0.00334092	23	288	8	186
rpsG	rbfA	0.00333829	233	267	4	1
rplJ	ysxC	0.00333384	68	429	0	8
rplL	ysxC	0.00333384	68	429	0	8
rpsP	rpmH	0.00333319	390	106	5	4
rpsF	yceD	0.00332745	20	457	0	28
rpsI	rel	0.00332538	374	127	4	0
rel	prmB	0.00332538	4	374	0	127
era	dnaJ	0.00332508	97	1	392	15
rnj	rlmI	0.00332508	97	392	1	15
dnaJ	rlmI	0.00332508	97	392	1	15
groEL	yceD	0.00332456	16	443	4	42
rplY	rsgA	0.00331914	31	456	0	18
rpmE	rsgA	0.00331914	31	456	0	18
rplU	rpmC	0.00331869	387	103	14	1
rpmC	ychF	0.00331869	387	14	103	1
rpsP	rplA	0.00331748	332	164	8	1
rpsR	lepA	0.00331704	430	37	32	6
rplU	rnc	0.00331604	486	4	14	1
rpsT	deaD	0.00331521	206	266	10	23
rpsN	rsmB	0.00331157	73	337	11	84
rpsN	lepA	0.00331151	379	31	83	12
rnr	rsmB	0.00329762	9	72	75	349
rplB	prmA	0.00329622	43	460	1	1
rplF	rluD	0.00329622	460	43	1	1
rimM	prmA	0.00329622	1	1	43	460
rimP	rluD	0.00329622	1	1	460	43
rimP	prmA	0.00329622	1	1	43	460
rpsT	rimK	0.00328608	142	330	6	27
rpsU	rpmJ	0.00328574	208	120	100	77
rpmI	rimI	0.00328447	148	277	21	59
rel	rluA	0.00328275	1	377	2	125
rplA	prmA	0.00328162	34	306	10	155
rpsR	yqgF	0.00327578	360	107	25	13
rpmE	rpsT	0.00327014	457	30	15	3
yqgF	tsaC	0.00326935	275	110	94	26
rpmF	rnt	0.00325554	20	335	4	146
rpsI	der	0.00325529	189	312	3	1
der	rsmF	0.00325529	3	189	1	312
rsmI	prmA	0.00325514	35	318	9	143
rpmJ	rimO	0.00324507	16	292	5	192
pnp	rimO	0.00324081	21	458	0	26
rpmI	rpsU	0.00323778	282	143	46	34
era	yheS	0.00323299	55	43	194	213
deaD	dnaJ	0.00323129	212	4	277	12
rplS	ycaO	0.00321508	17	472	2	14
rplO	rlmH	0.00320445	123	378	0	4
rplM	rlmH	0.00320445	123	378	0	4
rlmH	prmB	0.00320445	0	123	4	378
rpsC	rplA	0.00320152	340	164	0	1
rplE	rplA	0.00320152	340	164	0	1
rplQ	rplA	0.00320152	340	164	0	1
rplA	rpmD	0.00320152	0	340	1	164
rplA	dbpA	0.00320152	0	340	1	164
rplA	fau-1	0.00320152	0	340	1	164
rplA	armA	0.00320152	0	340	1	164
rplA	rlmF	0.00320152	0	340	1	164
rplA	aviRa	0.00320152	0	340	1	164
rplL	yheS	0.00319884	243	254	6	2
rne	yheS	0.00319884	6	2	243	254
rimM	deaD	0.00319745	0	2	216	287
deaD	rsmJ	0.00319745	0	216	2	287
yqgF	groES	0.00318729	346	39	113	7
rpmE	grpE	0.00318447	472	15	16	2
rng	groEL	0.00318023	1	1	458	45
rng	groES	0.00318023	1	1	458	45
rplX	rlmN	0.00317811	156	346	0	3
rpsB	rlmN	0.00317811	156	346	0	3
rluF	rlmN	0.00317811	0	3	156	346
rlmG	rlmN	0.00317811	0	3	156	346
rsmH	rlmE	0.00317508	48	446	0	11
rluB	ycaO	0.00317395	6	237	13	249
rpmI	groES	0.00317354	383	42	76	4
rpsS	rpsF	0.00317176	475	27	2	1
rplW	rpsF	0.00317176	475	27	2	1
rpsB	rpsF	0.00317176	475	27	2	1
rpsF	rsuA	0.00317176	2	475	1	27
rlmH	rimI	0.00317154	48	75	121	261
rpsU	rsmI	0.00316894	222	106	131	46
rpsU	prmA	0.00316864	24	304	20	157
yhbH	rsmH	0.00316174	291	4	203	7
rsmB	rimJ	0.0031537	18	66	62	359
rpsG	dnaJ	0.00314889	485	15	4	1
rpsG	rimL	0.00314889	15	485	1	4
rpsL	dnaJ	0.00314889	485	15	4	1
rpsL	rimL	0.00314889	15	485	1	4
rnc	dnaK	0.00314889	485	15	4	1
rnc	dnaJ	0.00314889	485	15	4	1
ychF	rimK	0.00314666	146	344	2	13
rpmH	yhbH	0.00314632	224	171	71	39
rsmH	rlmD	0.00313748	134	360	1	10
rplK	rlmA1	0.00313733	52	443	0	10
rbfA	rluD	0.00313349	221	16	240	28
rpmC	rlmN	0.00313296	130	271	26	78
aviRa	rimI	0.00313289	1	0	168	336
rsgA	grpE	0.00313144	31	0	457	17
rbgA	ysxC	0.00312568	2	3	66	434
rnr	rimO	0.00312248	6	75	15	409
rpsL	rluB	0.00311499	239	261	4	1
rnc	rluB	0.00311499	239	261	4	1
yqgF	rsmF	0.00311459	4	381	0	120
yqgF	prmB	0.00311459	4	381	0	120
yqgF	rimJ	0.00311053	66	319	14	106
rplU	rlmB	0.00310837	351	139	8	7
rpsO	rpsA	0.00310136	488	9	7	1
rplK	rplJ	0.00310136	488	7	9	1
rpsG	rlmI	0.00309888	98	402	0	5
rpsL	rlmI	0.00309888	98	402	0	5
rpmC	rlmD	0.00308528	113	288	22	82
dnaJ	tsaC	0.00308522	360	129	9	7
pnp	yceD	0.00308324	20	459	0	26
rnt	rimK	0.00308066	4	20	144	337
rplX	rsmI	0.00308002	350	152	3	0
rplD	rsmI	0.00308002	350	152	3	0
rsuA	rsmI	0.00308002	3	0	350	152
rplB	yhbH	0.00307964	293	210	2	0
rplR	yhbH	0.00307964	293	210	2	0
rpsH	yhbH	0.00307964	293	210	2	0
rimP	yhbH	0.00307964	2	0	293	210
rsfS	yhbH	0.00307964	2	0	293	210
yhbH	rsmJ	0.00307964	2	293	0	210
yhbH	rluE	0.00307964	2	293	0	210
rplO	rpmJ	0.00307932	307	194	1	3
rpsT	rlmB	0.00307615	332	140	27	6
rpsI	rimO	0.00307321	20	481	1	3
rplM	rimO	0.00307321	20	481	1	3
rng	rlmE	0.00306982	1	1	47	456
ybcJ	rlmE	0.00306982	1	1	47	456
ychF	rimO	0.00306161	19	471	2	13
yhbH	rlmD	0.00305826	86	209	49	161
rpsF	yqgF	0.00305795	367	110	18	10
rimJ	rimK	0.00305769	29	51	119	306
rhlE	tlyA	0.00305619	23	180	48	254
rpmB	pnp	0.00304927	346	22	133	4
rplS	rpsU	0.00304122	315	174	13	3
grpE	rsmA	0.00303576	400	88	16	1
rpsJ	rpmF	0.00303139	352	150	3	0
rpsB	rpmF	0.00303139	352	150	3	0
rpmF	rsuA	0.00303139	3	352	0	150
rpmF	rluF	0.00303139	3	352	0	150
rpsR	rluB	0.00303004	229	238	14	24
rplU	yhbH	0.00302674	289	201	6	9
rplS	rplA	0.00302618	332	157	8	8
hflX	tlyA	0.00302601	6	63	65	371
ycaO	tsaC	0.00302341	11	8	358	128
rplI	rimJ	0.00301518	55	256	25	169
rbgA	rlmB	0.00300552	2	3	357	143
deaD	tlyA	0.00300526	36	180	35	254
rnt	rluB	0.00300105	15	9	228	253
rplC	rpsU	0.00300037	328	176	0	1
rplE	rpsU	0.00300037	328	176	0	1
rplQ	rpsU	0.00300037	328	176	0	1
rpsU	rpmD	0.00300037	0	328	1	176
rpsU	rnb	0.00300037	0	328	1	176
rpsU	aviRa	0.00300037	0	328	1	176
rnc	grpE	0.00299371	484	16	4	1
rplX	rpmG	0.00299221	369	133	1	2
rpmG	rluA	0.00299221	1	369	2	133
rpmG	rluF	0.00299221	1	369	2	133
rsuA	rlmD	0.00299221	2	1	133	369
rluA	rlmD	0.00299221	2	1	133	369
rpsF	rplY	0.0029884	459	18	28	0
rpsS	rimK	0.00298304	148	354	0	3
rplX	rimK	0.00298304	148	354	0	3
rplD	rimK	0.00298304	148	354	0	3
rpsJ	rimK	0.00298304	148	354	0	3
rpsB	rimK	0.00298304	148	354	0	3
rsuA	rimK	0.00298304	0	3	148	354
rluF	rimK	0.00298304	0	3	148	354
rpmE	rlmH	0.00298112	121	366	2	16
lepA	hflX	0.0029777	66	396	3	40
rhlE	rimJ	0.00297347	38	165	42	260
rpmB	rimL	0.0029703	14	354	2	135
obgE	ybcJ	0.00296421	2	299	0	204
obgE	rsmJ	0.00296421	2	299	0	204
rluF	tsaC	0.00295747	1	2	368	134
rhlE	groES	0.00295724	189	14	270	32
rpsN	prmA	0.00295575	32	378	12	83
rsmC	rsmF	0.0029549	1	21	3	480
rplR	rhlE	0.0029452	203	300	0	2
rpsH	rhlE	0.0029452	203	300	0	2
rhlE	rsmJ	0.0029452	0	203	2	300
rpmA	rpsR	0.00294493	454	38	13	0
rsgA	dnaK	0.00294414	31	0	458	16
rplW	rlmB	0.00293495	356	146	3	0
rpsB	rlmB	0.00293495	356	146	3	0
rsuA	rlmB	0.00293495	3	0	356	146
rluF	rlmB	0.00293495	3	0	356	146
rpsF	rimK	0.00293468	143	334	5	23
rpmH	tlyA	0.00293054	60	335	11	99
rpmI	grpE	0.00292815	413	12	75	5
grpE	rimJ	0.00292815	75	413	5	12
rpsN	rplA	0.00292561	282	128	58	37
rplX	rpmB	0.00292307	367	135	1	2
rpsA	rpsT	0.0029228	464	31	8	2
rpsG	rimK	0.00291972	145	355	3	2
rplD	rsgA	0.00291205	30	472	1	2
rsgA	rsuA	0.00291205	1	30	2	472
rsgA	rluA	0.00291205	1	30	2	472
rpmB	rimJ	0.00290356	53	315	27	110
rpsL	yheS	0.00290029	245	255	4	1
rsmH	prmA	0.00289789	44	450	0	11
rpsF	rimJ	0.00288706	78	399	2	26
ychF	rlmI	0.00288476	97	393	1	14
rpmC	rplA	0.00288458	264	137	76	28
rsmB	rlmB	0.00288366	65	19	294	127
rplK	rlmE	0.00288338	48	447	0	10
bipA	rimO	0.00286873	20	414	1	70
rplB	rlmA1	0.00286397	51	452	1	1
rimP	rlmA1	0.00286397	1	1	51	452
rpsT	ysxC	0.0028635	66	406	2	31
rsmC	rlmI	0.00286319	7	15	91	392
rpmJ	dnaJ	0.00286006	301	7	188	9
rpsO	rsmH	0.00285593	487	10	7	1
rpmF	deaD	0.00285501	159	196	57	93
rplK	rpmC	0.0028497	395	100	6	4
rpsG	rplY	0.0028491	483	17	4	1
rpsL	rplY	0.0028491	483	17	4	1
rpmE	rbgA	0.0028491	4	483	1	17
rplO	rpsN	0.00284477	408	93	2	2
rnt	yceD	0.00284007	0	24	20	461
rplJ	rlmD	0.00283976	131	366	4	4
rplL	rlmD	0.00283976	131	366	4	4
ysxC	yhbH	0.00283707	45	23	250	187
rpmB	rhlE	0.00283701	141	227	62	75
dnaK	rlmD	0.00283395	133	356	2	14
rpmJ	rimM	0.00283242	2	306	0	197
rpmJ	rimP	0.00283242	2	306	0	197
rpmJ	ybcJ	0.00283242	2	306	0	197
rpmJ	rsmJ	0.00283242	2	306	0	197
rpmJ	rluE	0.00283242	2	306	0	197
lepA	ychF	0.00283207	450	12	40	3
rsmG	rsmH	0.00282897	43	0	451	11
rlmB	rimJ	0.0028283	62	297	18	128
rpsP	rlmA1	0.0028206	52	444	0	9
rpsI	rpmH	0.00282005	391	110	4	0
rplM	rpmH	0.00282005	391	110	4	0
rpmH	rsmF	0.00282005	4	391	0	110
rpmH	prmB	0.00282005	4	391	0	110
rplU	rpmF	0.00281365	347	143	8	7
rpsO	lepA	0.00281304	456	41	6	2
rplJ	lepA	0.00281304	456	41	6	2
rplL	lepA	0.00281304	456	41	6	2
rnr	rluD	0.00281086	77	4	384	40
rsmG	rlmA1	0.00280293	2	41	50	412
rbfA	rlmH	0.00280059	51	186	72	196
rpsR	raiA	0.00279917	7	460	2	36
rpsA	raiA	0.00279558	8	487	1	9
rplL	tsaC	0.00278525	365	132	4	4
ybeY	rnc	0.00278455	411	5	89	0
rsgA	rimI	0.00277736	14	17	155	319
rplR	rplI	0.00277686	309	194	2	0
rplI	rimM	0.00277686	2	309	0	194
rplI	rimP	0.00277686	2	309	0	194
rplI	rsfS	0.00277686	2	309	0	194
rplI	ybcJ	0.00277686	2	309	0	194
rpmE	yheS	0.00277656	243	244	6	12
rsgA	deaD	0.00277062	17	14	199	275
rpmE	pnp	0.00276909	461	26	18	0
rplC	der	0.00276735	191	313	1	0
rpsE	der	0.00276735	191	313	1	0
rpsD	der	0.00276735	191	313	1	0
rpsM	der	0.00276735	191	313	1	0
der	cshB	0.00276735	1	191	0	313
der	rnb	0.00276735	1	191	0	313
der	rluC	0.00276735	1	191	0	313
der	ermC	0.00276735	1	191	0	313
dnaK	rluB	0.00276622	238	251	5	11
ysxC	rlmD	0.00276456	23	45	112	325
rplK	groEL	0.00275725	449	46	10	0
ychF	rsgA	0.00275724	31	459	0	15
rpsS	rpsT	0.0027548	470	32	2	1
rpsT	rluA	0.0027548	2	470	1	32
rhlE	rsmC	0.00274918	12	191	10	292
rplK	rimK	0.00274343	143	352	5	5
rplF	der	0.00274012	192	311	0	2
rplR	der	0.00274012	192	311	0	2
rpsH	der	0.00274012	192	311	0	2
der	rsfS	0.00274012	0	192	2	311
rplC	rplI	0.00273767	311	193	0	1
rplI	cshB	0.00273767	0	311	1	193
rplI	ermC	0.00273767	0	311	1	193
rplM	rnt	0.00273643	23	478	1	3
rplO	rsmE	0.00273315	107	394	0	4
rpsO	rpmB	0.00273146	364	133	4	4
rplJ	rpmB	0.00273146	364	133	4	4
rplL	rpmB	0.00273146	364	133	4	4
bipA	rimK	0.00272791	132	302	16	55
rplD	rpmB	0.00272186	365	137	3	0
rplW	rpmB	0.00272186	365	137	3	0
rpsJ	rpmB	0.00272186	365	137	3	0
rpmB	rsuA	0.00272186	3	365	0	137
rpmB	rluF	0.00272186	3	365	0	137
rnc	ycaO	0.00271389	18	482	1	4
rpsI	era	0.00270733	96	405	2	2
rplO	era	0.00270733	96	405	2	2
rpsS	tsaC	0.00269851	366	136	3	0
rluA	tsaC	0.00269851	3	0	366	136
groEL	rlmE	0.00269826	46	413	2	44
groES	rlmE	0.00269826	46	413	2	44
rpsC	rpmJ	0.00269372	308	196	0	1
rpsD	rpmJ	0.00269372	308	196	0	1
rpmJ	dbpA	0.00269372	0	308	1	196
rpmJ	rluC	0.00269372	0	308	1	196
rpmJ	rlmF	0.00269372	0	308	1	196
rpmA	yheS	0.00269204	245	247	4	9
rhlE	tsaC	0.00268614	155	48	214	88
rplI	rpmJ	0.00268382	197	114	111	83
rplY	rimJ	0.00268162	79	408	1	17
rnr	rlmH	0.00267961	15	66	108	316
rpsS	rlmD	0.00267522	135	367	0	3
rplD	rpmG	0.00267522	367	135	3	0
rplD	rlmD	0.00267522	135	367	0	3
rplW	rpmG	0.00267522	367	135	3	0
rpsJ	rlmD	0.00267522	135	367	0	3
rpsB	rpmG	0.00267522	367	135	3	0
rpsB	rlmD	0.00267522	135	367	0	3
rpmG	rlmG	0.00267522	3	367	0	135
rluF	rlmD	0.00267522	0	3	135	367
rlmD	rlmG	0.00267522	0	135	3	367
rpmI	rluD	0.00267373	385	40	76	4
rnr	rsmC	0.002669	6	75	16	408
rbfA	groES	0.00266611	211	26	248	20
rpsF	rlmA1	0.00266534	51	426	1	27
rpmH	rsmG	0.00265309	37	358	6	104
rplO	yhbH	0.00265096	294	207	1	3
rpsF	rimL	0.00265079	16	461	0	28
rpmC	prmB	0.00264691	4	397	0	104
grpE	rsmB	0.00264507	83	405	1	16
rpsA	rluD	0.00263167	451	44	10	0
rplK	prmA	0.00263167	44	451	0	10
rplD	rlmB	0.00262777	358	144	1	2
rpmH	lepA	0.00261818	365	30	97	13
era	deaD	0.00261593	36	62	180	227
rpsO	rluB	0.00261507	241	256	2	6
rpsG	rsmB	0.00261286	84	416	0	5
rpsL	rsmB	0.00261286	84	416	0	5
rnc	rsmB	0.00261286	84	416	0	5
rplK	hflX	0.00261152	66	429	3	7
rplC	rhlE	0.00260779	202	302	1	0
rpsE	rhlE	0.00260779	202	302	1	0
rpsD	rhlE	0.00260779	202	302	1	0
rpsM	rhlE	0.00260779	202	302	1	0
rhlE	fau-1	0.00260779	1	202	0	302
rhlE	rluC	0.00260779	1	202	0	302
rhlE	ermC	0.00260779	1	202	0	302
rhlE	aviRa	0.00260779	1	202	0	302
rplJ	rpmJ	0.00260712	305	192	3	5
rplL	rpmJ	0.00260712	305	192	3	5
[truncated: 9,782 more rows]
