# Supplementary material for: Evolutionary Flexibility of Ribosome Biogenesis in Bacteria
Source: Mol Biol Evol. 2025 Nov 24;42(11):msaf288. doi: 10.1093/molbev/msaf288 (PMC12641178; doi:10.1093/molbev/msaf288)
Supplement: msaf288_Supplementary_Data [file msaf288_supplementary_data.zip › Supplementary_Table5.xlsx]

## Sheet: Supplementary Table 4
MI >0.1				MI >0.05				MI >0.025
name	edge	total MI		name	edge	total MI		name	edge	total MI
der	6	1.18544		der	10	1.44345		der	18	1.75773
rplA	6	0.964597		rplA	12	1.31871		rlmD	20	1.60323
rplI	6	0.878393		rlmD	12	1.30767		rplA	20	1.59706
rlmD	5	0.853833		rlmH	11	1.13319		rplI	17	1.36717
rsmA	4	0.502922		rplI	10	1.12842		rlmH	17	1.35337
rlmH	3	0.627096		rbfA	7	0.895831		rbfA	15	1.14477
rbfA	3	0.551803		rsmA	9	0.851568		rsmA	15	1.07172
rsmG	3	0.418932		rluB	9	0.829032		rluB	16	1.05574
rluB	3	0.411292		rnr	7	0.675471		rsmG	15	0.951809
rnr	3	0.399606		rsmG	6	0.664842		rnr	13	0.857781
rpmJ	2	0.299378		yqgF	8	0.618036		yqgF	11	0.731636
yhbH	2	0.250655		rlmE	6	0.497959		rsmD	13	0.717931
groEL	1	0.335696		rel	8	0.487426		rlmE	12	0.67992
groES	1	0.335696		rpmJ	4	0.467044		rel	12	0.63113
deaD	1	0.239117		yheS	6	0.396454		yheS	12	0.605559
rhlE	1	0.239117		rsmD	4	0.386136		rpmJ	8	0.603777
rlmE	1	0.197454		yhbH	3	0.337793		ybeY	12	0.593845
rpsN	1	0.169561		groEL	1	0.335696		yhbH	7	0.46515
rpmH	1	0.129817		groES	1	0.335696		rpmH	7	0.409023
dnaK	1	0.124084		ybeY	5	0.332379		era	9	0.382967
grpE	1	0.124084		rpmH	4	0.307833		rsmB	6	0.382361
yqgF	1	0.120412		rsmB	4	0.29198		rhlE	5	0.38233
rsmD	1	0.108651		rpsN	3	0.277909		rlmN	9	0.379963
rsmB	1	0.106302		deaD	1	0.239117		rimK	7	0.362573
rel	1	0.102914		rhlE	1	0.239117		groEL	2	0.361238
rimK	1	0.102349		dnaK	2	0.19075		groES	2	0.361238
				rpmG	3	0.186384		rpsN	5	0.353785
				grpE	2	0.17665		rpmF	9	0.347115
				rimK	2	0.170087		tlyA	7	0.322672
				rluD	2	0.14109		rsmE	9	0.318035
				tsaC	2	0.133028		rluD	7	0.317872
				bipA	2	0.131723		rpmG	7	0.306396
				rpmF	2	0.131049		deaD	3	0.303356
				dnaJ	2	0.119231		pnp	7	0.271976
				rlmN	2	0.118532		obgE	8	0.261938
				rpsU	2	0.118151		rpsU	6	0.25406
				era	2	0.117699		tsaC	5	0.226675
				rnt	2	0.110645		bipA	5	0.219994
				pnp	1	0.0926734		rpmB	4	0.217365
				tlyA	1	0.092473		rsmI	6	0.209115
				rpmB	1	0.0884899		dnaK	2	0.19075
				rplJ	1	0.0882058		hflX	5	0.187502
				rplL	1	0.0882058		rpsR	5	0.183608
				rsmE	1	0.0693298		grpE	2	0.17665
				rpsR	1	0.0665645		ysxC	4	0.149314
				ysxC	1	0.0525093		rnt	3	0.143522
				rpsG	1	0.0523803		dnaJ	2	0.119231
				rpsL	1	0.0523803		rpmI	4	0.116877
				hflX	1	0.0505241		yceD	3	0.102942
								lepA	3	0.0935154
								rplJ	1	0.0882058
								rplL	1	0.0882058
								rlmB	2	0.055307
								rpsG	1	0.0523803
								rpsL	1	0.0523803
								rpmA	1	0.0459391
								rsmH	1	0.0459391
								rplS	1	0.0354937
								rplT	1	0.0291318
								rpsO	1	0.0290225
								rpmE	1	0.028009
								rlmI	1	0.0257024
